# Supplementary material for: Multi-omics analysis to identify the dynamic changes of immune cells and marker genes in renal fibrosis
Source: Front Genet. 2026 Apr 2;17:1767093. doi: 10.3389/fgene.2026.1767093 (PMC13082756; doi:10.3389/fgene.2026.1767093)
Supplement: Supplementary file 1 [file Table2.xls]

## Sheet: GSE87212_cor
	symbol	correlation	pvalue
1	Macrophages M2	1	0
2	Fam110c	0.979896	2.50049e-08
3	Fgd5	0.971098	1.51299e-07
4	Nipa2	0.969652	1.9267e-07
5	Mgat4a	0.968434	2.34093e-07
6	Eri1	0.968156	2.44472e-07
7	Gm13363	0.966335	3.21831e-07
8	Ptp4a3	0.966058	3.35124e-07
9	Slc10a7	0.965652	3.554e-07
10	Dpagt1	0.96435	4.27141e-07
11	Wnk4	-0.960633	6.96968e-07
12	Scarb1	0.960257	7.30404e-07
13	Pabpc1	0.958958	8.55951e-07
14	Arpc4	0.958682	8.84689e-07
15	Arhgap31	0.95854	8.9981e-07
16	Eif4e2	0.958524	9.01498e-07
17	Eif1ax	0.957351	1.03439e-06
18	Aurkb	0.957234	1.04847e-06
19	Twistnb	0.957092	1.06568e-06
20	Calm1	0.956905	1.08881e-06
21	Adam10	0.955803	1.23294e-06
22	Tor1b	0.955295	1.30433e-06
23	Tmem25	-0.95519	1.31945e-06
24	Ywhag	0.95503	1.3428e-06
25	Slc4a2	0.955017	1.34479e-06
26	C1qtnf1	0.954685	1.39438e-06
27	Tmbim1	0.954267	1.45886e-06
28	Emilin1	0.954028	1.49671e-06
29	Pla2g4a	0.95338	1.60345e-06
30	Serpinb6a	0.953346	1.6093e-06
31	Tmed10	0.953277	1.62098e-06
32	Col6a1	0.953207	1.6329e-06
33	Zcchc24	0.953191	1.63571e-06
34	Qsox1	0.952778	1.70802e-06
35	Map2k1	0.952771	1.70924e-06
36	Ets2	0.95241	1.77447e-06
37	Fbxo30	0.952263	1.80153e-06
38	Cdkn1a	0.952206	1.81229e-06
39	Kpna2	0.951945	1.86137e-06
40	Dnajc14	0.951606	1.92678e-06
41	Epb4.1l2	0.950927	2.06357e-06
42	Tuba1b	0.950864	2.07666e-06
43	Nek6	0.950813	2.08725e-06
44	Uba2	0.950552	2.14217e-06
45	Nagpa	0.950206	2.21689e-06
46	Tuba1c	0.949698	2.33043e-06
47	Asb13	-0.949592	2.35465e-06
48	Tgfb1	0.949362	2.40773e-06
49	Sh3bgrl	0.949135	2.4614e-06
50	Tbc1d2b	0.948949	2.50574e-06
51	Tmod3	0.948829	2.53497e-06
52	Tagln2	0.948703	2.56572e-06
53	Flt4	0.948688	2.56938e-06
54	Gskip	0.948531	2.60826e-06
55	Cdca4	0.948324	2.66034e-06
56	Ccdc71l	0.948105	2.71595e-06
57	Gm4285	-0.947963	2.75285e-06
58	Ets1	0.947898	2.76963e-06
59	Itprip	0.947807	2.79346e-06
60	Rplp0	0.947628	2.84098e-06
61	Fosl2	0.947524	2.8688e-06
62	Top2a	0.947479	2.8807e-06
63	Bach1	0.947192	2.95884e-06
64	Nras	0.947093	2.98642e-06
65	Col4a3	-0.946905	3.03869e-06
66	Gnb2l1	0.94672	3.09112e-06
67	Pecam1	0.946687	3.10057e-06
68	Dnajc10	0.946567	3.13483e-06
69	Kctd10	0.946529	3.14587e-06
70	Eif4ebp1	0.946181	3.24778e-06
71	Pde2a	0.946139	3.26001e-06
72	Arpc5	0.946032	3.29193e-06
73	Rrm2	0.945882	3.33713e-06
74	Itga9	0.945797	3.36307e-06
75	Calcrl	0.945781	3.36788e-06
76	Fam46a	0.945757	3.37517e-06
77	Sdcbp	0.945371	3.49481e-06
78	Slc39a6	0.94462	3.73697e-06
79	Cars	0.944481	3.78291e-06
80	Prc1	0.944449	3.79392e-06
81	Zeb1	0.944355	3.82549e-06
82	Litaf	0.944196	3.87931e-06
83	Pgm1	0.944095	3.914e-06
84	Psmd10	0.943938	3.9679e-06
85	Olfml2b	0.943934	3.96948e-06
86	Tigd2	0.94377	4.02673e-06
87	Cdc20	0.943721	4.04387e-06
88	Clic1	0.94366	4.06537e-06
89	Alcam	0.94355	4.1044e-06
90	Pald1	0.943532	4.11097e-06
91	Limk1	0.94337	4.16896e-06
92	Entpd8	-0.943358	4.1734e-06
93	Bcl10	0.94334	4.17996e-06
94	Abi1	0.94318	4.23807e-06
95	Dscr3	0.943139	4.25304e-06
96	Endod1	0.943067	4.27948e-06
97	Leprotl1	0.943044	4.2881e-06
98	Actn1	0.943031	4.29301e-06
99	Rbms1	0.942766	4.39184e-06
100	E2f4	0.942761	4.39373e-06
101	Emd	0.942519	4.48546e-06
102	Capzb	0.942382	4.53818e-06
103	Actr3	0.942116	4.64164e-06
104	Cyfip1	0.942085	4.65402e-06
105	Dse	0.942038	4.67238e-06
106	Hip1	0.942038	4.67255e-06
107	Tnfrsf1a	0.942015	4.68164e-06
108	Skap2	0.941927	4.71648e-06
109	Calhm2	0.941864	4.74171e-06
110	Hs2st1	0.941395	4.93189e-06
111	Cebpg	0.941304	4.96959e-06
112	Gdpd1	0.941077	5.06448e-06
113	Eed	0.940985	5.10355e-06
114	Ptpn12	0.940853	5.15967e-06
115	Dlec1	-0.940572	5.28095e-06
116	1110059E24Rik	0.940506	5.30961e-06
117	Skil	0.940337	5.3839e-06
118	Sh3glb1	0.940324	5.3895e-06
119	Smap2	0.940302	5.39925e-06
120	Rell1	0.9402	5.4446e-06
121	Tes	0.940182	5.45289e-06
122	Rasa2	0.940178	5.45469e-06
123	Pycr2	0.94002	5.52561e-06
124	Extl3	0.939957	5.55384e-06
125	Fert2	0.939651	5.69404e-06
126	Pitpna	0.939636	5.70107e-06
127	Rab31	0.939635	5.70145e-06
128	Rasd1	0.939625	5.70598e-06
129	Bad	0.939606	5.71469e-06
130	Mfng	0.939452	5.78636e-06
131	Rp2h	0.939416	5.80335e-06
132	Ssh2	0.939136	5.93594e-06
133	Ifnar2	0.939017	5.99287e-06
134	Sept2	0.939	6.0011e-06
135	Ddr2	0.938941	6.02948e-06
136	Pwwp2b	0.93889	6.05444e-06
137	Fchsd2	0.938833	6.08167e-06
138	Tfe3	0.938815	6.09048e-06
139	Vamp3	0.938773	6.11101e-06
140	Acvrl1	0.938726	6.13437e-06
141	Nfkb1	0.938635	6.17892e-06
142	Sipa1	0.938617	6.18783e-06
143	Ifngr2	0.938534	6.22869e-06
144	Pon2	0.938397	6.29696e-06
145	Pbk	0.938387	6.30209e-06
146	Lamc1	0.938342	6.32455e-06
147	Alyref	0.938319	6.33617e-06
148	Dpp9	0.938243	6.37472e-06
149	Tmem184b	0.938217	6.38777e-06
150	Pprc1	0.937913	6.54305e-06
151	Ppp2r5c	0.937654	6.67745e-06
152	Papd4	0.937477	6.7711e-06
153	Actr2	0.937407	6.80803e-06
154	Plod1	0.93723	6.90259e-06
155	Dennd5a	0.937194	6.92226e-06
156	Sav1	0.936994	7.03051e-06
157	Igf2bp2	0.936978	7.0392e-06
158	Man1c1	0.936932	7.06446e-06
159	Car13	0.936871	7.09829e-06
160	Svil	0.936735	7.1733e-06
161	Anxa2	0.936555	7.27352e-06
162	Mapk6	0.936506	7.30138e-06
163	Tpx2	0.93648	7.31577e-06
164	Tmem43	0.936412	7.35414e-06
165	Map1lc3b	0.936389	7.36723e-06
166	Lbp	0.936188	7.48153e-06
167	Elk3	0.936138	7.51069e-06
168	Zfp281	0.936086	7.54027e-06
169	Arap3	0.935782	7.71726e-06
170	Tsc22d4	0.935661	7.78872e-06
171	Nde1	0.935603	7.82326e-06
172	Postn	0.935517	7.8745e-06
173	Smc2	0.935367	7.96418e-06
174	Ralb	0.935261	8.02841e-06
175	Wdr1	0.934973	8.2047e-06
176	Lims1	0.934602	8.43581e-06
177	Tmem63a	0.934547	8.47045e-06
178	Rrm1	0.934523	8.48565e-06
179	Mis12	0.9345	8.50074e-06
180	Bnip3l	0.934419	8.55229e-06
181	Zswim4	0.934393	8.56854e-06
182	Aspg	-0.934326	8.61123e-06
183	Sh3pxd2a	0.934317	8.61733e-06
184	Serpinb9	0.934283	8.63937e-06
185	Dbf4	0.934175	8.70838e-06
186	Gm10804	-0.934032	8.80128e-06
187	Ptbp3	0.933882	8.90009e-06
188	Ppp1r15a	0.933804	8.95094e-06
189	Gja4	0.933685	9.03041e-06
190	Igf1	0.933677	9.0352e-06
191	1700017B05Rik	0.933457	9.18313e-06
192	Sgk3	0.933383	9.23274e-06
193	Kbtbd2	0.933378	9.23616e-06
194	Phf23	0.933339	9.26292e-06
195	Sde2	0.933253	9.32125e-06
196	Rcn1	0.933205	9.35403e-06
197	Slc30a7	0.933139	9.39917e-06
198	Desi2	0.93311	9.41917e-06
199	Chsy1	0.93304	9.46741e-06
200	Pip4k2b	0.933036	9.46997e-06
201	Ifngr1	0.932829	9.61416e-06
202	Itgb1	0.932802	9.6331e-06
203	Ddx39	0.932791	9.64066e-06
204	Tmem123	0.932769	9.6559e-06
205	Actb	0.932728	9.68503e-06
206	Plekha2	0.932707	9.69947e-06
207	Akap2	0.932677	9.72101e-06
208	Lgals1	0.932546	9.81355e-06
209	Zcchc6	0.932345	9.95718e-06
210	Hsd3b7	0.932336	9.96339e-06
211	Spcs2	0.93228	1.00041e-05
212	Gimap6	0.932217	1.00493e-05
213	Ccnd2	0.932192	1.00674e-05
214	Steap1	0.932185	1.00726e-05
215	Gnb1	0.932182	1.00751e-05
216	Slc35c1	0.931979	1.02233e-05
217	Tpm3	0.931978	1.0224e-05
218	Tlcd2	-0.931955	1.0241e-05
219	Hnf4aos	-0.931844	1.03227e-05
220	Cd34	0.931691	1.04362e-05
221	Asnsd1	0.931607	1.04987e-05
222	Ccdc86	0.93139	1.06628e-05
223	Ska2	0.931388	1.06641e-05
224	Fscn1	0.931322	1.07144e-05
225	Col15a1	0.931264	1.07586e-05
226	Actg1	0.931252	1.07677e-05
227	Mmaa	-0.931234	1.07819e-05
228	Heatr1	0.930981	1.09765e-05
229	Neurl4	-0.930928	1.10176e-05
230	Spred1	0.9309	1.10397e-05
231	Rufy3	-0.930703	1.11939e-05
232	Tbl2	0.930616	1.1263e-05
233	Zyx	0.930459	1.13879e-05
234	Slc12a4	0.930409	1.14279e-05
235	Ifrd1	0.930158	1.16305e-05
236	Adora2b	0.930003	1.17566e-05
237	Ccnb1	0.93	1.17596e-05
238	Notch4	0.929939	1.18099e-05
239	Cd248	0.929812	1.19142e-05
240	Poglut1	0.929796	1.19278e-05
241	Sox9	0.929794	1.19294e-05
242	Trib1	0.92973	1.19822e-05
243	Eif4a1	0.929724	1.19873e-05
244	Prkaa1	0.92972	1.19906e-05
245	Cerk	0.929711	1.19984e-05
246	Slc35f6	0.929599	1.20917e-05
247	Arf2	0.929541	1.21406e-05
248	Fmnl2	0.929491	1.21826e-05
249	Adam12	0.929482	1.21905e-05
250	Cald1	0.929481	1.21907e-05
251	Col6a2	0.929459	1.221e-05
252	Ptgfrn	0.929439	1.22269e-05
253	Casp3	0.929388	1.22695e-05
254	Bud13	0.929349	1.23028e-05
255	Inpp5j	-0.929249	1.2388e-05
256	Chic2	0.929191	1.24375e-05
257	Fn3k	-0.929152	1.24713e-05
258	Ntpcr	0.929085	1.25284e-05
259	Pcyt2	-0.928925	1.26671e-05
260	Tex30	0.928895	1.26932e-05
261	Irak4	0.928809	1.27688e-05
262	Gnai2	0.928714	1.2852e-05
263	Itsn1	0.928474	1.30641e-05
264	Map7d1	0.928359	1.3167e-05
265	Zfp65	0.928329	1.31943e-05
266	Clns1a	0.928291	1.32281e-05
267	Slit3	0.928289	1.32294e-05
268	Lgals9	0.928289	1.32299e-05
269	Sept7	0.928276	1.32413e-05
270	Gpr155	-0.928233	1.328e-05
271	Thoc6	0.928143	1.33615e-05
272	Rnf4	0.927969	1.35202e-05
273	Mob3a	0.92787	1.36115e-05
274	Mecr	-0.927854	1.36253e-05
275	Aebp1	0.927734	1.37364e-05
276	Cdc27	0.927659	1.38062e-05
277	Slc47a1	-0.927643	1.38213e-05
278	Pofut2	0.927611	1.38513e-05
279	Sdhaf2	0.927557	1.39015e-05
280	Arpc3	0.927545	1.39128e-05
281	Nop56	0.927504	1.39513e-05
282	Eif2s2	0.927363	1.40843e-05
283	Csnk1a1	0.927251	1.419e-05
284	Txlna	0.927185	1.42534e-05
285	Eef1b2	0.927165	1.42725e-05
286	Il1r1	0.927162	1.42753e-05
287	Anxa6	0.927128	1.43073e-05
288	Tsr1	0.927089	1.43449e-05
289	Plin2	0.927055	1.43778e-05
290	Itpripl2	0.927015	1.4416e-05
291	Dhx38	0.927002	1.44282e-05
292	Slc7a5	0.92699	1.44398e-05
293	Sema4c	0.926826	1.45987e-05
294	Acyp2	-0.926754	1.46693e-05
295	Tie1	0.92646	1.49579e-05
296	Gm6682	0.926348	1.50698e-05
297	Commd2	0.92629	1.51279e-05
298	Junb	0.926215	1.5203e-05
299	Cap1	0.926099	1.53193e-05
300	Myadm	0.926098	1.53204e-05
301	Fbxw2	0.92604	1.53791e-05
302	Tpst2	0.926019	1.54007e-05
303	Cdc42	0.926008	1.54112e-05
304	Eaf2	-0.925926	1.54951e-05
305	Stxbp1	0.925854	1.55685e-05
306	Mphosph10	0.925838	1.55846e-05
307	Grtp1	-0.925722	1.57043e-05
308	Tgs1	0.925655	1.57737e-05
309	9430020K01Rik	0.925459	1.59772e-05
310	Ptpn2	0.925448	1.59882e-05
311	Atp6v0a1	0.925443	1.59937e-05
312	Cttnbp2nl	0.925415	1.60229e-05
313	Abl2	0.925334	1.61076e-05
314	Arhgdia	0.925228	1.62197e-05
315	Spsb1	0.925101	1.63541e-05
316	Cep170	0.925048	1.64109e-05
317	2810417H13Rik	0.924873	1.65977e-05
318	Ttf1	0.924731	1.67512e-05
319	Coro1b	0.924657	1.68314e-05
320	Rnase4	0.924255	1.72735e-05
321	Pvrl2	0.924241	1.72894e-05
322	Gxylt1	0.92415	1.73913e-05
323	Cyth1	0.924138	1.74042e-05
324	Defb29	-0.924118	1.74264e-05
325	Bend5	-0.924089	1.74586e-05
326	Map4k4	0.923993	1.7567e-05
327	Rcbtb2	0.923845	1.77339e-05
328	Rac3	0.923804	1.77801e-05
329	Glt1d1	-0.923754	1.78379e-05
330	Ints12	0.923739	1.78549e-05
331	Rasip1	0.923728	1.78671e-05
332	Ap1s2	0.923594	1.80198e-05
333	Galnt10	0.92357	1.80481e-05
334	Igsf8	0.923438	1.81999e-05
335	Serpinb1a	0.922987	1.87282e-05
336	Gins2	0.922977	1.87405e-05
337	Bak1	0.922924	1.88023e-05
338	Apaf1	0.922872	1.88653e-05
339	Tgm2	0.922856	1.88842e-05
340	Med13l	0.922806	1.89432e-05
341	Myo1b	0.922773	1.89826e-05
342	Epn2	0.922712	1.90554e-05
343	Agfg1	0.922668	1.91089e-05
344	Grk5	0.922622	1.91639e-05
345	Pold4	0.922598	1.91926e-05
346	Arih2	0.922523	1.92844e-05
347	Gm7334	0.92229	1.95678e-05
348	Msrb3	0.922266	1.9597e-05
349	Col1a2	0.922189	1.96914e-05
350	Slc25a19	-0.922184	1.96976e-05
351	Msl2	0.922162	1.97247e-05
352	Clu	0.922061	1.98498e-05
353	Tm6sf1	0.922003	1.99221e-05
354	Arih1	0.921996	1.9931e-05
355	Zfp36l2	0.921817	2.01542e-05
356	Sv2a	-0.92153	2.05167e-05
357	Rnf144a	0.921492	2.0565e-05
358	Gas2l1	0.921458	2.06083e-05
359	Adprh	0.921443	2.06273e-05
360	Tbc1d10b	0.921432	2.06412e-05
361	Agpat4	0.921315	2.07921e-05
362	Cdkn2aipnl	0.921256	2.08679e-05
363	Anp32b	0.921231	2.08994e-05
364	Fndc3b	0.921175	2.09716e-05
365	Tuba1a	0.921147	2.1009e-05
366	Col8a1	0.921142	2.10149e-05
367	Fen1	0.920883	2.13521e-05
368	Gm15217	-0.920863	2.13792e-05
369	Dync1li2	0.920851	2.13949e-05
370	Ube2f	0.920849	2.13971e-05
371	Trim59	0.920826	2.14281e-05
372	S1pr2	0.920745	2.15344e-05
373	C1qtnf6	0.92057	2.17664e-05
374	Ctps	0.920543	2.18023e-05
375	Tpm4	0.920542	2.18037e-05
376	LOC102631757	-0.920453	2.19227e-05
377	Cdh5	0.920423	2.19637e-05
378	Adam15	0.920408	2.19834e-05
379	Fam134c	0.920397	2.19981e-05
380	Pla2g15	0.920378	2.20233e-05
381	Ugcg	0.92036	2.20479e-05
382	Csk	0.920196	2.22696e-05
383	Rpl8	0.920122	2.23704e-05
384	Gyg	0.920035	2.24886e-05
385	Chmp4b	0.920014	2.25179e-05
386	Lsm12	0.91995	2.26057e-05
387	Rpl14-ps1	0.9197	2.29514e-05
388	Dok1	0.919683	2.2975e-05
389	S1pr1	0.919628	2.30514e-05
390	Cggbp1	0.919565	2.31398e-05
391	Pgs1	0.919557	2.31503e-05
392	Lix1l	0.919546	2.31664e-05
393	Gng2	0.919495	2.32376e-05
394	Trp53i11	0.919428	2.33316e-05
395	Mfsd5	0.919328	2.34729e-05
396	Flna	0.919302	2.35086e-05
397	Tgfbr1	0.919297	2.35157e-05
398	Birc5	0.919288	2.35295e-05
399	Nnmt	0.919282	2.35378e-05
400	Slc39a1	0.919184	2.3677e-05
401	Sec61a1	0.919088	2.38137e-05
402	Mcm3	0.91906	2.38536e-05
403	Fahd2a	-0.91905	2.38676e-05
404	Lum	0.919027	2.39019e-05
405	Clta	0.918793	2.42393e-05
406	Btg2	0.918772	2.42698e-05
407	Cdc42ep2	0.918649	2.44482e-05
408	Rwdd1	0.918478	2.46994e-05
409	Baz1a	0.918461	2.47242e-05
410	Impdh1	0.918255	2.50293e-05
411	Mrto4	0.918252	2.50341e-05
412	Prdm4	0.918238	2.50547e-05
413	Plxnd1	0.918186	2.51323e-05
414	Nudcd1	0.918128	2.52196e-05
415	Tceb3	0.918091	2.5275e-05
416	Snx5	0.918086	2.52816e-05
417	Dpy19l1	0.917856	2.56282e-05
418	Gnai3	0.917833	2.56637e-05
419	Nip7	0.917782	2.57408e-05
420	Rdh11	0.917751	2.57883e-05
421	Npepps	0.917608	2.60066e-05
422	AI597479	0.917555	2.60875e-05
423	Nup62	0.917545	2.61039e-05
424	Itm2c	0.917525	2.61348e-05
425	Aldh18a1	0.917524	2.6135e-05
426	Abcc3	0.917478	2.62071e-05
427	Ifitm3	0.917426	2.62868e-05
428	Cp	0.917371	2.63724e-05
429	Racgap1	0.9173	2.64817e-05
430	Mlxip	0.917268	2.65319e-05
431	Tubb5	0.917255	2.65528e-05
432	Rai14	0.917245	2.65678e-05
433	Topbp1	0.917167	2.66906e-05
434	Mad2l1	0.917134	2.67423e-05
435	Gimap1	0.917093	2.68065e-05
436	Me2	0.916995	2.69606e-05
437	Rps4x	0.916907	2.70992e-05
438	Ing1	0.916719	2.73984e-05
439	Prpf38a	0.916173	2.82818e-05
440	Rftn1	0.916143	2.83316e-05
441	Rap2a	0.91591	2.87147e-05
442	Glt25d1	0.915878	2.8769e-05
443	Whsc1	0.915756	2.89717e-05
444	Rpl6	0.915696	2.90717e-05
445	Fam160b1	0.915633	2.91783e-05
446	Ptgs1	0.915419	2.95381e-05
447	Zfand2a	0.915363	2.96329e-05
448	Rps6kc1	0.915317	2.97117e-05
449	D630013N20Rik	-0.915235	2.98525e-05
450	Fbn1	0.915207	2.99002e-05
451	Nlrp6	-0.915166	2.99706e-05
452	2700094K13Rik	0.915063	3.01474e-05
453	Il33	0.914904	3.04222e-05
454	Rnasel	0.914869	3.04834e-05
455	Ssr4	0.914862	3.0495e-05
456	Kif22	0.914776	3.06441e-05
457	Dusp16	0.914766	3.06615e-05
458	H6pd	0.914662	3.08433e-05
459	Nck1	0.914616	3.09249e-05
460	Ipo11	0.914509	3.11133e-05
461	Ywhaq	0.914502	3.11252e-05
462	Mcl1	0.914497	3.11341e-05
463	Fam114a1	0.914476	3.11718e-05
464	Arpc1b	0.914429	3.12543e-05
465	Map3k3	0.914306	3.14726e-05
466	BC024386	-0.914287	3.15065e-05
467	Ube2j1	0.914258	3.15599e-05
468	Dusp6	0.913997	3.20278e-05
469	Cotl1	0.913951	3.21118e-05
470	Ube2g2	0.913936	3.21384e-05
471	Smad4	0.913911	3.21837e-05
472	Sparc	0.913786	3.24112e-05
473	Echdc3	-0.913662	3.26373e-05
474	Mcm5	0.913598	3.27561e-05
475	Rap1a	0.913546	3.28513e-05
476	Mthfd2	0.913536	3.28701e-05
477	Cenpa	0.913502	3.29326e-05
478	Armcx3	0.913498	3.29392e-05
479	Bnip2	0.913414	3.30945e-05
480	Sept9	0.913357	3.32016e-05
481	Hfe	0.913123	3.36378e-05
482	Pdss1	-0.912846	3.41606e-05
483	Spast	0.912814	3.42219e-05
484	Srp19	0.912811	3.42286e-05
485	Atp8b2	0.912798	3.4253e-05
486	Fam129b	0.912716	3.4409e-05
487	S100a6	0.912643	3.45496e-05
488	Efemp2	0.912548	3.47315e-05
489	Parvb	0.912485	3.48529e-05
490	Wbp1l	0.912401	3.50158e-05
491	Cnn2	0.912349	3.51166e-05
492	Phlda1	0.912326	3.51618e-05
493	Grk6	0.912249	3.53118e-05
494	Plekho1	0.912249	3.53119e-05
495	Cyp4f16	0.912134	3.55352e-05
496	Nedd4	0.912097	3.56081e-05
497	Thbd	0.912073	3.56549e-05
498	St6galnac6	0.912066	3.56694e-05
499	Adam19	0.912051	3.56987e-05
500	Osmr	0.91199	3.58188e-05
501	Ssna1	0.911935	3.59283e-05
502	Sec24d	0.911905	3.59868e-05
503	Riok3	0.911886	3.60246e-05
504	Rps9	0.911796	3.62032e-05
505	Hivep2	0.911794	3.62079e-05
506	Tifab	0.911761	3.62743e-05
507	Cd200	0.911753	3.62895e-05
508	Atp6v1c2	-0.911668	3.64587e-05
509	Zswim6	0.911657	3.6481e-05
510	Mmp14	0.911561	3.6673e-05
511	Aifm3	-0.911527	3.67431e-05
512	Cks1b	0.911369	3.70622e-05
513	Galnt4	0.911356	3.7088e-05
514	Rrs1	0.911348	3.71039e-05
515	Cd1d1	0.911331	3.71387e-05
516	Ccna2	0.911296	3.72105e-05
517	Pcna	0.91128	3.72422e-05
518	Rpl10	0.911224	3.73568e-05
519	Slc12a3	-0.911211	3.73827e-05
520	Rpl14	0.911163	3.74802e-05
521	Crem	0.911117	3.75752e-05
522	Akt1	0.91107	3.7672e-05
523	Grb2	0.910961	3.78964e-05
524	Dnajc8	0.910808	3.82128e-05
525	Pfn1	0.910805	3.82177e-05
526	Lrp1	0.910773	3.82852e-05
527	Rprd1a	0.910745	3.83441e-05
528	Acsl4	0.91067	3.84997e-05
529	Tmigd1	-0.910567	3.87143e-05
530	Obfc1	0.910549	3.87535e-05
531	Gnl3	0.910537	3.87775e-05
532	Il10rb	0.910531	3.87904e-05
533	Ifitm2	0.910494	3.88682e-05
534	Gja5	0.910394	3.90786e-05
535	Stim2	0.910094	3.97184e-05
536	Adamts2	0.910087	3.97332e-05
537	Snx2	0.910007	3.99037e-05
538	Vim	0.909962	4.00014e-05
539	Pola2	0.90994	4.00487e-05
540	Lsm14a	0.909922	4.00865e-05
541	Sh3gl1	0.909861	4.02178e-05
542	Rabgef1	0.909829	4.0288e-05
543	Cenpl	0.909793	4.03652e-05
544	Maff	0.909776	4.04027e-05
545	Rps6	0.909752	4.0454e-05
546	Rin3	0.909653	4.06702e-05
547	Lrrc59	0.909635	4.07103e-05
548	Raph1	0.909627	4.07263e-05
549	Atf5	0.909587	4.0815e-05
550	Cdk17	0.909553	4.08884e-05
551	Cdk2ap2	0.909468	4.10743e-05
552	Rap2c	0.909378	4.12737e-05
553	Adpgk	0.90935	4.1336e-05
554	Rpsa	0.909327	4.13856e-05
555	Sbno2	0.909325	4.13905e-05
556	Snapc1	0.909297	4.14514e-05
557	Marf1	0.909295	4.14578e-05
558	Mdfic	0.909289	4.14693e-05
559	Sepn1	0.909166	4.17427e-05
560	Lif	0.909112	4.18624e-05
561	Bicd2	0.909098	4.18957e-05
562	Notch1	0.90899	4.21362e-05
563	Arpc1a	0.908962	4.22001e-05
564	Amotl1	0.908847	4.24578e-05
565	H2afz	0.908816	4.25279e-05
566	Sike1	0.90868	4.28359e-05
567	Fam64a	0.908643	4.29201e-05
568	Podn	-0.908631	4.29462e-05
569	Casp8	0.908619	4.29746e-05
570	2610528J11Rik	-0.908616	4.29806e-05
571	Emp1	0.908584	4.30553e-05
572	Tmco6	0.908565	4.30984e-05
573	Cdca8	0.908505	4.32338e-05
574	Gale	0.908484	4.32825e-05
575	Vps4b	0.908431	4.34038e-05
576	Nit2	-0.90843	4.34056e-05
577	Pramef8	0.908351	4.35879e-05
578	Enc1	0.908338	4.36175e-05
579	Map4	0.908324	4.36499e-05
580	Tmed3	0.908269	4.37776e-05
581	Cbfb	0.908242	4.38397e-05
582	Bmpr2	0.908198	4.39426e-05
583	Hnrnpc	0.90802	4.43558e-05
584	Jak1	0.907951	4.45174e-05
585	Ran	0.907898	4.46401e-05
586	Gimap5	0.90784	4.47769e-05
587	Esyt1	0.907774	4.49324e-05
588	Rgs3	0.907651	4.5223e-05
589	Heatr5a	0.907645	4.5238e-05
590	Nans	0.907576	4.5403e-05
591	Nfyb	0.907426	4.57604e-05
592	Prdx4	0.907423	4.57674e-05
593	Srf	0.907388	4.58512e-05
594	Des	0.907358	4.59227e-05
595	Plp2	0.907275	4.61223e-05
596	Ldlrap1	0.907175	4.63633e-05
597	Commd7	0.907086	4.65799e-05
598	Acss1	-0.907078	4.65984e-05
599	Snx18	0.907011	4.67618e-05
600	Plk1	0.90699	4.68126e-05
601	Rpl3	0.906978	4.68408e-05
602	Clca2	0.906971	4.68573e-05
603	Gab2	0.906964	4.68757e-05
604	Hic1	0.906958	4.68891e-05
605	Large	0.906928	4.69627e-05
606	Cyb5	-0.906886	4.70659e-05
607	Crcp	0.906832	4.7197e-05
608	Dcaf12	0.906796	4.72875e-05
609	Calml4	-0.90678	4.73262e-05
610	Eif1a	0.906741	4.74226e-05
611	Fhl3	0.906679	4.75754e-05
612	Pwp1	0.906648	4.76504e-05
613	Twf2	0.906617	4.77271e-05
614	Vopp1	0.906579	4.78218e-05
615	Slc39a7	0.906577	4.78263e-05
616	Cdk1	0.90656	4.78696e-05
617	Zfp935	0.906531	4.79399e-05
618	Cep83	0.906505	4.80061e-05
619	Tor4a	0.906447	4.81483e-05
620	Cln8	0.906404	4.82576e-05
621	2310011J03Rik	0.906387	4.82988e-05
622	Arrdc4	0.906334	4.8431e-05
623	Hnrnpll	0.906324	4.84559e-05
624	Lhx1os	-0.90623	4.86934e-05
625	Ranbp1	0.906191	4.87914e-05
626	S1pr3	0.906067	4.91022e-05
627	Peak1	0.905795	4.97954e-05
628	Msn	0.905724	4.99772e-05
629	Kpna3	0.90546	5.06572e-05
630	Sema4g	-0.905455	5.0669e-05
631	Sh3kbp1	0.905286	5.11092e-05
632	Vps37b	0.905246	5.12138e-05
633	Stx2	0.905225	5.12695e-05
634	Serpinb6b	0.905175	5.1399e-05
635	Crtc3	0.905175	5.14009e-05
636	Clip2	0.905089	5.16254e-05
637	Mcam	0.90508	5.16492e-05
638	Myh9	0.905038	5.17601e-05
639	Rhog	0.904812	5.23597e-05
640	Sec24b	0.904652	5.27855e-05
641	Uhrf2	0.904504	5.31838e-05
642	Donson	0.904442	5.33502e-05
643	Mapre1	0.904303	5.37271e-05
644	Btg1	0.904285	5.37759e-05
645	Egr2	0.904269	5.38181e-05
646	Tmed9	0.904194	5.40232e-05
647	Lrrc32	0.904162	5.41097e-05
648	Cblb	0.903982	5.46039e-05
649	Eml4	0.903922	5.47677e-05
650	Ipo9	0.903879	5.48867e-05
651	Stom	0.903843	5.49859e-05
652	Atf4	0.903734	5.52871e-05
653	2810474O19Rik	0.903534	5.5844e-05
654	Eif3e	0.903457	5.60609e-05
655	Hyi	-0.903345	5.63754e-05
656	Gnb4	0.903331	5.64156e-05
657	Tcof1	0.903265	5.6602e-05
658	Smc4	0.903198	5.67926e-05
659	Rps8	0.903111	5.70399e-05
660	Serping1	0.903082	5.71207e-05
661	Agbl3	-0.903062	5.7177e-05
662	Eef1g	0.903025	5.72847e-05
663	Vtcn1	0.903016	5.73094e-05
664	Zfp52	0.903014	5.73142e-05
665	Dtx4	0.902809	5.79027e-05
666	Mfap3	0.902803	5.79191e-05
667	Tacc3	0.902794	5.79466e-05
668	Def6	0.902773	5.80053e-05
669	Tpst1	0.902641	5.83868e-05
670	Pgd	0.902545	5.86655e-05
671	Rbpj	0.902499	5.87997e-05
672	St3gal4	0.902491	5.88234e-05
673	Erp29	0.90249	5.8827e-05
674	Clec4a2	0.90247	5.88857e-05
675	Cdkn2d	0.90239	5.9119e-05
676	Rps6ka4	0.902355	5.92229e-05
677	Isoc2b	-0.902351	5.92344e-05
678	Slc44a2	0.902322	5.93176e-05
679	Xbp1	0.902308	5.93599e-05
680	Sec14l1	0.902288	5.94187e-05
681	Inpp5d	0.902197	5.96853e-05
682	Mmrn2	0.902155	5.98105e-05
683	Acbd3	0.902134	5.98706e-05
684	Inpp5a	0.902118	5.99181e-05
685	Zkscan6	0.902059	6.00927e-05
686	Pdgfra	0.901939	6.04512e-05
687	Bcl3	0.901853	6.0708e-05
688	Cwc25	0.901852	6.07086e-05
689	Nop9	0.901838	6.07507e-05
690	Golm1	0.901816	6.08182e-05
691	Maea	0.901806	6.08462e-05
692	Rab35	0.901797	6.08747e-05
693	Cebpd	0.901524	6.16961e-05
694	Tmem50a	0.901505	6.17546e-05
695	Hmgb2	0.901499	6.17729e-05
696	B4galnt1	0.901457	6.18984e-05
697	Ltbr	0.901361	6.21901e-05
698	Ola1	0.901334	6.22735e-05
699	Urm1	0.901312	6.23387e-05
700	Fstl1	0.901261	6.24947e-05
701	Inf2	0.9012	6.26833e-05
702	Lpar1	0.901146	6.28479e-05
703	Arsa	0.901128	6.29035e-05
704	Tcea3	-0.901119	6.29303e-05
705	Lipe	0.901082	6.3045e-05
706	Sh3pxd2b	0.901054	6.31314e-05
707	Tbpl1	0.901051	6.31398e-05
708	Panx1	0.901051	6.31401e-05
709	Bzw1	0.900771	6.40067e-05
710	Rassf2	0.900605	6.4525e-05
711	Rps3	0.900539	6.47339e-05
712	Pak1ip1	0.900531	6.47578e-05
713	Ctsl	0.900507	6.4835e-05
714	Mtfp1	-0.900481	6.49163e-05
715	Rcsd1	0.900384	6.52231e-05
716	Snai1	0.900307	6.54662e-05
717	Emcn	0.900281	6.55486e-05
718	Grrp1	0.900279	6.55537e-05
719	Nxt1	0.900272	6.55759e-05
720	Efhd2	0.900263	6.5604e-05
721	Erich4	-0.900238	6.56841e-05
722	Cd47	0.900184	6.58548e-05
723	Chac2	-0.900166	6.59133e-05
724	Acbd4	-0.900147	6.59739e-05
725	Ier3ip1	0.900143	6.59864e-05
726	Zpr1	0.900115	6.60766e-05
727	Il3ra	0.900049	6.62862e-05
728	Nup98	0.900033	6.634e-05
729	Slc25a21	-0.900032	6.63417e-05
730	Slc27a2	-0.90002	6.63795e-05
731	Smim13	0.90001	6.64131e-05
732	Rgs2	0.899965	6.65552e-05
733	Gng11	0.899941	6.66345e-05
734	Akt3	0.89988	6.68314e-05
735	Pyroxd2	-0.899869	6.68645e-05
736	Prkar1b	0.899599	6.77414e-05
737	Axl	0.89952	6.79973e-05
738	Ddost	0.899482	6.81215e-05
739	Inip	0.899453	6.8218e-05
740	B4galt1	0.899365	6.85064e-05
741	Bin1	0.899288	6.87584e-05
742	Proc	-0.899114	6.9335e-05
743	Sar1a	0.899097	6.93897e-05
744	Mcm4	0.899094	6.94005e-05
745	Nos3	0.898949	6.98816e-05
746	Zbtb1	0.898932	6.994e-05
747	Capg	0.898888	7.00861e-05
748	Ebag9	-0.898832	7.02728e-05
749	Csgalnact2	0.898825	7.02992e-05
750	Capza1	0.898784	7.0435e-05
751	Rpl15	0.898768	7.04902e-05
752	Ppp1r18	0.898745	7.05659e-05
753	Ilk	0.898691	7.07472e-05
754	Robo4	0.8986	7.10537e-05
755	Tmem173	0.898413	7.16908e-05
756	Mrc1	0.898392	7.1761e-05
757	Tlr7	0.898354	7.18916e-05
758	Nup205	0.898321	7.20031e-05
759	Anxa1	0.898278	7.21503e-05
760	Gm9855	0.898242	7.22746e-05
761	Oxld1	-0.898219	7.23539e-05
762	Tfdp1	0.898099	7.27653e-05
763	Cep120	0.898078	7.28353e-05
764	Antxr1	0.898008	7.3079e-05
765	Polg	0.897978	7.31816e-05
766	Spryd3	0.897972	7.32028e-05
767	Ube2n	0.897967	7.32194e-05
768	Kpna4	0.897957	7.32552e-05
769	Bet1l	0.897926	7.33622e-05
770	Atg2a	0.897867	7.35678e-05
771	Sept5	0.897862	7.35858e-05
772	Golt1b	0.897812	7.37593e-05
773	Taok3	0.897761	7.39344e-05
774	Khk	-0.897703	7.41375e-05
775	Plvap	0.89765	7.43237e-05
776	Incenp	0.897623	7.44189e-05
777	Poldip3	0.89762	7.44294e-05
778	Galnt7	0.897612	7.44579e-05
779	Numbl	0.897428	7.51036e-05
780	Shkbp1	0.897372	7.53038e-05
781	Csrp1	0.897354	7.53656e-05
782	Ppp1r9b	0.897346	7.5396e-05
783	Tmsb10	0.897266	7.56785e-05
784	Ube2c	0.897068	7.63841e-05
785	Insrr	-0.897007	7.6601e-05
786	Alg14	0.896917	7.69267e-05
787	Cars2	-0.896913	7.69413e-05
788	Ppp2r3c	0.896906	7.69646e-05
789	Commd8	0.896814	7.72957e-05
790	Rnpep	0.896588	7.81151e-05
791	Cnpy3	0.896582	7.81389e-05
792	Cdca3	0.896549	7.82596e-05
793	Antxr2	0.896544	7.82772e-05
794	Clec4a3	0.896506	7.84166e-05
795	Cept1	0.896478	7.85181e-05
796	Apoe	0.896449	7.86226e-05
797	Sertad1	0.896274	7.92651e-05
798	Tmem164	0.896151	7.97211e-05
799	Pid1	0.896121	7.98305e-05
800	Slc22a4	-0.896108	7.98788e-05
801	Ppp1r8	0.896033	8.01595e-05
802	Mpc1	-0.895977	8.03678e-05
803	Mafb	0.895959	8.04333e-05
804	Ncaph	0.895892	8.0683e-05
805	0610005C13Rik	-0.89589	8.06921e-05
806	Muc1	0.895871	8.07618e-05
807	Myd88	0.895869	8.07705e-05
808	Fam13b	0.895865	8.07835e-05
809	Spidr	0.895837	8.08884e-05
810	Orai1	0.895802	8.10213e-05
811	Mak16	0.89575	8.12141e-05
812	Cct4	0.89568	8.14795e-05
813	Ctdp1	0.895676	8.14942e-05
814	9130401M01Rik	0.895604	8.17667e-05
815	Haus8	0.895592	8.18099e-05
816	Ttpal	0.895503	8.21478e-05
817	Nipsnap3b	0.895481	8.22294e-05
818	Rbm15b	0.895423	8.24489e-05
819	Tgif1	0.895422	8.24547e-05
820	Tprkb	-0.895342	8.27602e-05
821	Stab1	0.895338	8.27732e-05
822	Pld3	0.895329	8.28087e-05
823	Trabd2b	-0.895303	8.29064e-05
824	Kif2a	0.895303	8.29085e-05
825	Ankrd13a	0.89529	8.29562e-05
826	Stim1	0.895256	8.30871e-05
827	1810019D21Rik	-0.895234	8.31694e-05
828	Slc7a6	0.895198	8.33068e-05
829	Fbl	0.895131	8.3564e-05
830	Ccdc97	0.89511	8.36445e-05
831	Git2	0.895104	8.36703e-05
832	Ncapd2	0.8951	8.36847e-05
833	Sarnp	0.89501	8.403e-05
834	Npc2	0.894984	8.41314e-05
835	Ap3s1	0.894929	8.43452e-05
836	Armcx2	0.894928	8.43489e-05
837	Pdlim7	0.894911	8.44119e-05
838	Akr1b7	0.89482	8.47666e-05
839	Shank3	0.894761	8.49974e-05
840	Gas1	0.894725	8.5134e-05
841	Mesdc1	0.8947	8.52326e-05
842	Adamtsl4	0.894673	8.53378e-05
843	Cela1	-0.894617	8.55566e-05
844	Wipf1	0.894574	8.57273e-05
845	AI607873	0.89442	8.63301e-05
846	Mdh1	-0.894301	8.68013e-05
847	Rhoq	0.894283	8.68698e-05
848	Dhx8	0.894203	8.71882e-05
849	Rps7	0.8942	8.71985e-05
850	Plod3	0.894183	8.72671e-05
851	Upb1	-0.894158	8.73674e-05
852	Zdhhc13	0.894153	8.73868e-05
853	Ccnyl1	0.89413	8.74793e-05
854	Rps18	0.894045	8.7818e-05
855	Ell3	-0.893896	8.84127e-05
856	Siva1	0.893892	8.84312e-05
857	Lmf2	0.893844	8.86244e-05
858	Sidt2	0.893705	8.91823e-05
859	Lphn2	0.893691	8.92388e-05
860	Rpl12	0.893526	8.99094e-05
861	Cenpc1	0.893491	9.00514e-05
862	Tipin	0.893485	9.00763e-05
863	Phyh	-0.893345	9.06465e-05
864	Fam220a	0.893287	9.08848e-05
865	Ggt5	0.893286	9.089e-05
866	Nap1l1	0.893222	9.11511e-05
867	Zfp217	0.893188	9.12903e-05
868	Shc1	0.893177	9.13341e-05
869	Ier5	0.893089	9.17006e-05
870	Gng10	0.893045	9.18813e-05
871	Fam168b	0.893019	9.19879e-05
872	Rplp2	0.892831	9.27694e-05
873	Kmo	-0.892817	9.28281e-05
874	Dlc1	0.892647	9.35395e-05
875	Icam2	0.89264	9.35669e-05
876	Slc43a3	0.892597	9.37481e-05
877	AU019823	0.892563	9.38928e-05
878	Coro1c	0.892549	9.39508e-05
879	Api5	0.89248	9.42399e-05
880	Phyhipl	-0.892444	9.4391e-05
881	Ppp2r2a	0.892441	9.44069e-05
882	Rps13	0.892388	9.46279e-05
883	Erh	0.892367	9.47164e-05
884	Asah1	0.892288	9.50533e-05
885	Prom1	0.892263	9.5158e-05
886	Ehd4	0.892138	9.56902e-05
887	Ang	0.891976	9.63845e-05
888	Tmem178	-0.891949	9.65033e-05
889	Frmd6	0.891924	9.66082e-05
890	Gpr65	0.891823	9.70449e-05
891	Notum	-0.891791	9.71829e-05
892	Map2k4	0.891756	9.73339e-05
893	Fblim1	0.891721	9.7486e-05
894	Ecsit	-0.891693	9.76055e-05
895	Vmp1	0.89163	9.78812e-05
896	Spcs3	0.891529	9.83184e-05
897	Ttc36	-0.891522	9.83488e-05
898	Stk17b	0.891505	9.84264e-05
899	Tifa	0.891502	9.84395e-05
900	Azi2	0.891483	9.85222e-05
901	Cnih4	0.891398	9.88926e-05
902	Ier2	0.89113	0.000100073
903	Ehd2	0.891014	0.000100586
904	Mknk1	0.890945	0.000100895
905	Ece2	0.890935	0.000100937
906	Frk	0.890805	0.000101516
907	Fli1	0.890763	0.000101705
908	Txnl4a	0.890708	0.000101951
909	Snrpc	0.89066	0.000102168
910	Degs2	-0.89066	0.000102169
911	Cnp	0.890658	0.000102178
912	Rhoa	0.890641	0.000102252
913	Aspdh	-0.890624	0.000102328
914	Aldh1a2	0.890606	0.00010241
915	Rbm45	0.890528	0.000102763
916	B4galt6	0.890524	0.000102782
917	Nhp2l1	0.890494	0.000102918
918	Rbmxl1	0.890483	0.000102968
919	Alg8	0.890463	0.000103056
920	Katnbl1	0.890459	0.000103074
921	Cdk4	0.890447	0.000103128
922	Zfp143	0.890269	0.000103939
923	Rps14	0.890258	0.000103987
924	Pdlim5	0.890248	0.000104034
925	Pxdn	0.890169	0.000104392
926	Sirt3	-0.890077	0.000104817
927	Rhbdf2	0.889875	0.000105745
928	Isy1	0.889859	0.000105818
929	Bax	0.889856	0.00010583
930	Dhrs7	0.889776	0.000106201
931	Tmem116	-0.889712	0.000106499
932	BC017643	0.889688	0.00010661
933	Akap13	0.889672	0.000106682
934	Praf2	0.889607	0.000106989
935	Mon1b	0.88959	0.000107066
936	Bckdha	-0.889544	0.00010728
937	Rcc2	0.889536	0.00010732
938	Gpm6b	0.889522	0.000107382
939	Orai3	0.88948	0.000107581
940	Pdlim1	0.889467	0.00010764
941	Cd93	0.889442	0.000107759
942	Tox4	0.88937	0.000108094
943	1200014J11Rik	0.88936	0.000108141
944	Kap	-0.889332	0.000108277
945	Cpsf3l	0.889331	0.000108281
946	Rhoj	0.889327	0.000108297
947	Ggct	-0.889313	0.000108365
948	Ubtd1	0.889239	0.000108715
949	Ecscr	0.889184	0.000108971
950	Gm10768	-0.88914	0.000109182
951	Hibadh	-0.889133	0.000109215
952	Rdh5	-0.889094	0.000109397
953	Rac1	0.888928	0.00011019
954	Rtn4	0.888909	0.000110277
955	Taf12	0.888876	0.000110437
956	Sat1	0.888806	0.000110773
957	Ppp4r2	0.888725	0.00011116
958	Rpl18	0.888677	0.000111391
959	Pkdcc	0.888668	0.000111434
960	Gchfr	-0.888473	0.000112372
961	Rplp1	0.888428	0.000112591
962	Ifnar1	0.888421	0.000112626
963	Senp2	0.888404	0.000112708
964	Rps15a	0.888385	0.000112799
965	Zeb2	0.88835	0.00011297
966	Klhl25	0.888327	0.000113085
967	Sema3f	0.888301	0.00011321
968	Chst12	0.888301	0.000113211
969	Mcm6	0.888221	0.000113598
970	Rpl19	0.888068	0.000114349
971	Wdr45b	0.88801	0.000114635
972	Fxyd3	0.887938	0.000114988
973	Hexa	0.887914	0.000115106
974	Rasl12	0.887911	0.000115121
975	Tmem258	0.887881	0.000115271
976	Tpmt	-0.887876	0.000115296
977	5430435G22Rik	0.887837	0.000115486
978	Eif4e3	0.887749	0.000115925
979	Dck	0.887737	0.000115985
980	Rap1gap	-0.887724	0.000116047
981	Wdr3	0.887703	0.000116151
982	Klhl6	0.887685	0.00011624
983	1810055G02Rik	0.887594	0.000116697
984	Chek2	0.887506	0.000117133
985	Dusp1	0.8875	0.000117163
986	Ssr1	0.887499	0.000117168
987	Arsg	-0.887432	0.000117503
988	Pak2	0.887404	0.000117643
989	Dcun1d5	0.887357	0.00011788
990	Wrb	0.887204	0.000118651
991	Gcdh	-0.887127	0.000119041
992	Kctd5	0.887074	0.00011931
993	Fam195a	-0.88692	0.000120096
994	Ppil1	0.886868	0.000120361
995	Adrbk1	0.886853	0.000120435
996	Spty2d1	0.886776	0.000120831
997	Gdpd5	0.886761	0.000120905
998	Suv39h1	0.886705	0.000121196
999	Mex3c	0.886694	0.000121254
1000	Man1b1	0.886654	0.000121458
1001	Acvr1	0.886633	0.000121566
1002	Dnttip2	0.886623	0.000121615
1003	Klf13	0.88662	0.000121632
1004	Cmtm7	0.886617	0.000121646
1005	Mettl2	0.886578	0.000121848
1006	Nrf1	0.886549	0.000122
1007	Trpv6	0.886423	0.000122652
1008	Akr7a5	-0.886388	0.000122832
1009	Rrbp1	0.886244	0.000123581
1010	Hadh	-0.886197	0.000123826
1011	Polr3k	0.886124	0.00012421
1012	Ccnk	0.886113	0.000124265
1013	Pom121	0.886085	0.000124414
1014	Krt19	0.88605	0.000124595
1015	Zdhhc20	0.886046	0.000124615
1016	Mettl7b	-0.88603	0.000124699
1017	Cdt1	0.88598	0.000124962
1018	Tyms	0.885953	0.000125105
1019	Ccdc107	-0.885947	0.000125139
1020	Nrp2	0.88589	0.000125441
1021	Havcr1	0.885861	0.00012559
1022	Bphl	-0.885847	0.000125666
1023	Prkch	0.885797	0.000125931
1024	Lig1	0.885772	0.000126062
1025	Mis18a	0.885747	0.000126198
1026	Tmx3	0.885682	0.00012654
1027	Abracl	0.885578	0.000127096
1028	Lyrm5	-0.885523	0.000127386
1029	Pafah1b2	0.885499	0.000127515
1030	Anxa3	0.885448	0.000127789
1031	Lsm10	0.885419	0.000127941
1032	Rasa3	0.88541	0.000127993
1033	Sec22b	0.88536	0.000128259
1034	Ss18	0.885328	0.000128431
1035	C8g	-0.885319	0.000128479
1036	C1qc	0.885308	0.000128542
1037	Ppp4c	0.885288	0.000128646
1038	St3gal1	0.885102	0.000129653
1039	Gmpr2	0.884991	0.000130257
1040	Syt11	0.884919	0.000130647
1041	C030046E11Rik	0.884904	0.000130728
1042	Cfhr2	0.884884	0.000130835
1043	Nfkb2	0.884847	0.000131041
1044	Rgs19	0.884759	0.000131521
1045	Abca1	0.884716	0.000131757
1046	Stat6	0.884694	0.000131874
1047	Smn1	0.884612	0.000132327
1048	Iqgap1	0.884595	0.000132423
1049	Eapp	0.884572	0.000132549
1050	Hbp1	0.884516	0.000132858
1051	Sept11	0.88446	0.000133163
1052	Ppp1cc	0.884391	0.000133549
1053	Wdr75	0.884389	0.000133556
1054	Fn1	0.884303	0.000134034
1055	Gabpb1	0.88425	0.00013433
1056	Manf	0.884229	0.000134449
1057	Cdc42ep3	0.884182	0.000134709
1058	Vasp	0.884121	0.000135049
1059	Snrpa1	0.884051	0.000135445
1060	Nup43	0.884026	0.000135584
1061	Mmp2	0.883999	0.000135732
1062	Rps15a-ps4	0.883978	0.000135851
1063	Ehbp1l1	0.883968	0.00013591
1064	Slc22a18	-0.883955	0.000135982
1065	Loxl1	0.883954	0.000135988
1066	Tmem27	-0.883892	0.000136335
1067	Edn1	0.883755	0.000137112
1068	Lrrfip1	0.883709	0.000137371
1069	Ipo5	0.883707	0.000137379
1070	Rassf1	0.883707	0.000137382
1071	Syce2	0.883655	0.000137678
1072	Gpr153	0.883631	0.000137812
1073	Chst14	0.883614	0.00013791
1074	Lamtor3	0.883576	0.000138128
1075	Ucp2	0.883566	0.000138183
1076	Zfp53	0.883536	0.000138352
1077	Rap2b	0.883518	0.000138458
1078	Eltd1	0.883462	0.000138777
1079	Thy1	0.883396	0.000139151
1080	Emg1	0.883242	0.000140039
1081	Evc	-0.883171	0.000140444
1082	Desi1	0.883129	0.00014069
1083	Atp2b1	0.883127	0.000140701
1084	Akt2	0.88299	0.00014149
1085	Glb1l	-0.882937	0.000141801
1086	Taf6l	0.882883	0.000142112
1087	Mier1	0.882818	0.00014249
1088	Rps15a-ps6	0.882708	0.000143133
1089	Cinp	0.882559	0.000144009
1090	Smlr1	-0.882399	0.000144954
1091	Cisd1	-0.882375	0.000145095
1092	Bsnd	-0.882348	0.000145252
1093	3110082I17Rik	0.882312	0.00014547
1094	Rragc	0.882304	0.000145517
1095	4931406C07Rik	-0.882286	0.000145624
1096	Fbxo38	0.882241	0.000145887
1097	Aplnr	0.88206	0.000146964
1098	Col1a1	0.882055	0.000146994
1099	1810034E14Rik	-0.882047	0.000147047
1100	Iah1	-0.881983	0.000147425
1101	Marcks	0.881921	0.0001478
1102	Slc25a35	-0.881882	0.000148034
1103	Atp1b3	0.881832	0.000148335
1104	Armc7	0.881812	0.000148454
1105	Dtx2	0.881802	0.000148512
1106	Mettl6	0.881758	0.00014878
1107	Tbc1d8	0.881749	0.000148835
1108	Rap1gds1	0.881588	0.000149809
1109	D230025D16Rik	0.881574	0.000149895
1110	St3gal5	0.881555	0.000150008
1111	Cd44	0.881554	0.000150016
1112	Bloc1s3	0.881517	0.000150237
1113	Rab15	0.88149	0.0001504
1114	Foxp1	0.881478	0.000150475
1115	Smchd1	0.881397	0.000150973
1116	Atf7ip	0.881321	0.000151435
1117	Leo1	0.881286	0.000151651
1118	Fdx1	-0.881201	0.000152172
1119	Ndufa4l2	0.881172	0.000152347
1120	Fgfr1op2	0.881141	0.000152539
1121	Rassf4	0.881115	0.0001527
1122	Phtf1	0.881089	0.000152857
1123	Kdelr2	0.880934	0.000153813
1124	Ndufaf4	-0.880766	0.000154856
1125	Chd1	0.880642	0.000155633
1126	Ggact	-0.880615	0.000155803
1127	Gm5801	0.880594	0.000155934
1128	Irf2	0.88055	0.000156205
1129	Birc3	0.88045	0.000156833
1130	Etfa	-0.880434	0.000156938
1131	Mboat1	0.880405	0.000157115
1132	Gabarap	0.880305	0.000157751
1133	Stat3	0.880295	0.000157813
1134	Fam167b	0.880278	0.00015792
1135	Sf3b3	0.880267	0.000157986
1136	St3gal2	0.880242	0.000158144
1137	Exoc5	0.880163	0.000158644
1138	Pcbd1	-0.880155	0.000158696
1139	Dbnl	0.880071	0.00015923
1140	Rbm7	0.880047	0.000159386
1141	Med11	0.880025	0.000159521
1142	Ces1e	-0.879965	0.000159908
1143	Ttc13	0.879836	0.000160729
1144	Rab3il1	0.879756	0.000161242
1145	P2ry6	0.879689	0.000161674
1146	Rps16	0.879653	0.00016191
1147	Fam126a	0.879613	0.000162165
1148	Tmem181a	0.879542	0.000162626
1149	Cln3	0.879483	0.000163008
1150	Krtcap2	0.879477	0.000163042
1151	Dap	0.879418	0.000163428
1152	Cmbl	-0.879413	0.000163458
1153	Rps10	0.879397	0.000163561
1154	Cdr2l	0.879317	0.000164081
1155	Man2a1	0.879311	0.000164123
1156	Elk1	0.879196	0.000164876
1157	Smg5	0.87919	0.000164914
1158	Wdyhv1	0.879147	0.000165191
1159	Sla	0.879084	0.000165604
1160	Ptp4a2	0.879067	0.00016572
1161	Ftcd	-0.878992	0.000166213
1162	Morf4l2	0.878919	0.00016669
1163	Pxk	0.878905	0.000166786
1164	Ruvbl2	0.878865	0.000167045
1165	Ndufaf6	-0.878864	0.000167051
1166	Lmcd1	0.878833	0.000167256
1167	0610011F06Rik	-0.878829	0.000167285
1168	Gm853	-0.878667	0.000168357
1169	Oaf	0.878666	0.000168368
1170	Fbxo28	0.878617	0.000168691
1171	Lpcat1	0.878604	0.000168778
1172	Ptpn1	0.878587	0.000168894
1173	Gtf2e2	0.878538	0.00016922
1174	Anapc4	0.878351	0.00017047
1175	Cpne1	0.878308	0.000170759
1176	1600012H06Rik	0.878293	0.000170855
1177	Plec	0.878249	0.000171152
1178	Cdkl1	-0.878235	0.000171251
1179	Faah	-0.878185	0.000171583
1180	Adnp2	0.878164	0.000171725
1181	Utp15	0.878158	0.000171765
1182	Oxgr1	-0.877963	0.00017309
1183	Gpx7	0.877934	0.000173281
1184	Nup85	0.877889	0.00017359
1185	Tfpi	0.87785	0.000173853
1186	Mical1	0.877831	0.000173986
1187	Csad	-0.877829	0.000173999
1188	Pxdc1	0.877817	0.000174081
1189	Ckap5	0.877756	0.000174495
1190	Acsm1	-0.877693	0.00017493
1191	Rad9a	0.87768	0.000175015
1192	Nfs1	-0.877674	0.000175058
1193	Emr1	0.877605	0.000175531
1194	Nup93	0.877565	0.000175808
1195	Adamts9	0.877554	0.000175878
1196	Pah	-0.877492	0.000176311
1197	B3gnt7	0.877456	0.000176559
1198	Sap30	-0.877439	0.000176673
1199	Arnt	0.87743	0.000176733
1200	Dapp1	0.877388	0.000177027
1201	Stard10	-0.877294	0.000177678
1202	Tars	0.87727	0.000177844
1203	Zfp120	0.877269	0.000177852
1204	Ppib	0.877257	0.000177931
1205	Sgpl1	0.877202	0.000178311
1206	Ell	0.877168	0.000178551
1207	Slc5a2	-0.877139	0.000178752
1208	Med8	0.877103	0.000179003
1209	Smyd5	0.877035	0.000179477
1210	Rgmb	0.876975	0.000179899
1211	Gm13157	0.87689	0.000180494
1212	Nup188	0.876866	0.000180658
1213	Setx	0.876816	0.000181012
1214	Mpc2	-0.876759	0.000181412
1215	Calu	0.876739	0.000181554
1216	Fem1b	0.876724	0.000181663
1217	Dip2b	0.876657	0.000182135
1218	Gpbp1	0.876604	0.000182508
1219	Tmed2	0.876577	0.000182696
1220	Tspo	0.876564	0.000182791
1221	Ttyh3	0.876512	0.000183163
1222	Fam81a	-0.876358	0.000184256
1223	Ccng2	0.876305	0.00018463
1224	Homer3	0.876282	0.000184795
1225	Slc9a1	0.876277	0.000184831
1226	Mapk1ip1l	0.87627	0.000184881
1227	Slc7a2	0.8762	0.000185381
1228	Aadac	-0.876118	0.000185975
1229	Trmt61a	0.876113	0.000186005
1230	Kl	-0.876094	0.000186143
1231	Filip1l	0.876086	0.000186205
1232	Unc93b1	0.876021	0.000186666
1233	Senp5	0.875958	0.000187123
1234	Sema7a	0.875897	0.000187566
1235	Zbtb42	0.875807	0.000188214
1236	Ppa2	-0.8757	0.00018899
1237	Acap2	0.875645	0.000189392
1238	Fbxo33	0.87559	0.000189796
1239	Atf1	0.87544	0.000190891
1240	Eif3f	0.875353	0.00019153
1241	Tmem198b	0.875333	0.000191679
1242	Vhl	0.875331	0.000191689
1243	Gcgr	-0.875309	0.000191854
1244	Ppm1m	0.875288	0.000192006
1245	Acsm5	-0.87523	0.000192437
1246	Brk1	0.875222	0.000192494
1247	Slc15a2	-0.875139	0.000193104
1248	Ppil4	0.874973	0.000194338
1249	Rnf152	-0.8749	0.000194878
1250	Nipsnap1	-0.874862	0.000195167
1251	9430038I01Rik	0.87485	0.000195253
1252	Flot1	0.874749	0.000196005
1253	Clybl	-0.874714	0.000196272
1254	Nt5c	0.874679	0.00019653
1255	Mlkl	0.874673	0.000196579
1256	BC021785	-0.874569	0.000197356
1257	Galnt14	-0.874539	0.000197583
1258	Csrnp1	0.874507	0.000197827
1259	Fndc3a	0.874395	0.00019867
1260	B3gnt8	0.874356	0.000198963
1261	Zfyve26	0.874315	0.000199273
1262	Agxt2	-0.874314	0.00019928
1263	Scp2	-0.874286	0.000199498
1264	Zmynd10	-0.874279	0.000199549
1265	Dkk3	0.874277	0.000199567
1266	Rps2	0.874241	0.000199836
1267	Ppm1f	0.87422	0.000199993
1268	Arhgef2	0.874208	0.000200089
1269	Hnrnph2	0.874193	0.000200201
1270	Rpl27a	0.874059	0.00020122
1271	Mpzl1	0.874027	0.000201471
1272	Plk3	0.874024	0.000201489
1273	Btbd3	0.874017	0.000201545
1274	Acad8	-0.873974	0.000201873
1275	Prmt2	0.873848	0.000202838
1276	Haao	-0.873845	0.000202859
1277	Emp2	0.873804	0.000203178
1278	Trf	0.873709	0.000203907
1279	Rcn3	0.873668	0.000204228
1280	Qk	0.873604	0.000204718
1281	Slc25a42	-0.873603	0.000204725
1282	Prim2	0.873576	0.000204941
1283	Coa6	-0.873562	0.000205047
1284	Chpf2	0.87353	0.000205296
1285	Col4a1	0.873504	0.000205496
1286	Sfr1	0.87345	0.000205919
1287	Maml1	0.873346	0.000206726
1288	Traf3ip2	0.8733	0.000207084
1289	Naa15	0.873282	0.000207222
1290	Wtap	0.873179	0.000208035
1291	Fam111a	0.873146	0.000208291
1292	Rps6ka1	0.873019	0.000209291
1293	Fndc4	0.872961	0.000209743
1294	Nat8	-0.872865	0.000210504
1295	Stk4	0.872844	0.00021067
1296	G3bp1	0.872783	0.000211151
1297	Grn	0.872745	0.000211456
1298	Tbrg1	0.872637	0.000212313
1299	Cast	0.872626	0.000212402
1300	Tk1	0.872625	0.000212407
1301	Neu2	-0.87261	0.000212529
1302	Emp3	0.87257	0.000212849
1303	Ly86	0.872551	0.000213001
1304	Mcm3ap	0.872545	0.000213045
1305	Psip1	0.872531	0.000213163
1306	D630029K05Rik	-0.872485	0.000213529
1307	Nit1	-0.872401	0.0002142
1308	B4galt7	0.872329	0.000214778
1309	Rhot2	-0.87226	0.000215335
1310	Gimap4	0.872248	0.000215427
1311	Mkl1	0.872177	0.000215997
1312	Dnajc12	-0.872144	0.000216268
1313	Rhou	0.872129	0.000216393
1314	Mapkapk2	0.872082	0.000216769
1315	H3f3a	0.872044	0.000217075
1316	Lzts3	-0.872013	0.000217326
1317	Entpd1	0.871943	0.000217896
1318	Prkcz	-0.871923	0.000218058
1319	Map2k3	0.871916	0.000218119
1320	Setd5	0.871863	0.000218549
1321	Apoa4	-0.871861	0.000218567
1322	Rap1b	0.871821	0.00021889
1323	C8a	-0.871715	0.000219752
1324	Lrp2	-0.871636	0.000220401
1325	Golga7	0.87158	0.000220864
1326	Ms4a4c	0.87153	0.000221275
1327	Slc35b2	0.871499	0.000221529
1328	Gnptab	0.871359	0.000222686
1329	Ly96	0.871319	0.000223016
1330	Lpxn	0.871305	0.000223127
1331	Gorasp2	0.871139	0.000224508
1332	Zfp703	0.871056	0.000225198
1333	Ppp1r1a	-0.871023	0.000225471
1334	Rps11	0.870956	0.000226031
1335	Dnmt1	0.870955	0.000226042
1336	Tcaim	-0.870935	0.000226209
1337	Thbs2	0.870879	0.000226676
1338	Heatr6	0.87086	0.000226833
1339	Gsto1	0.870847	0.000226947
1340	Hhex	0.870749	0.000227765
1341	Specc1	0.870728	0.000227943
1342	Mapkapk3	0.870681	0.000228341
1343	Acer3	0.870642	0.000228671
1344	Ccdc127	0.870622	0.000228837
1345	Dnph1	-0.870557	0.00022939
1346	Fgf1	-0.870554	0.000229415
1347	Ncstn	0.870542	0.000229513
1348	Mccc2	-0.870436	0.000230412
1349	Inmt	-0.870418	0.000230566
1350	Timm9	-0.870406	0.000230667
1351	Gc	0.870394	0.000230768
1352	Tshz2	0.870337	0.000231254
1353	Macrod1	-0.870282	0.000231723
1354	Sec61b	0.870258	0.000231931
1355	Ren1	0.870093	0.000233344
1356	Cebpb	0.870082	0.000233437
1357	Hsd17b2	-0.870074	0.000233502
1358	Tubb6	0.870064	0.000233591
1359	Mafk	0.870051	0.000233699
1360	Aph1c	-0.870043	0.000233771
1361	Lmnb1	0.869961	0.000234477
1362	Senp3	0.869853	0.000235403
1363	Mtpn	0.869852	0.000235412
1364	Atp4a	-0.869748	0.000236314
1365	Uvrag	0.869705	0.00023668
1366	Gal3st1	-0.869649	0.000237171
1367	Zw10	0.869559	0.00023795
1368	Psmb1	0.869543	0.000238095
1369	Scrn2	-0.869536	0.000238156
1370	Ssr2	0.869522	0.000238274
1371	Miox	-0.869399	0.000239345
1372	Crnkl1	0.86939	0.000239426
1373	Nxn	0.869352	0.000239758
1374	Abhd14b	-0.869346	0.000239814
1375	Nup35	0.869146	0.000241564
1376	Ppap2a	0.86913	0.000241709
1377	Col3a1	0.869122	0.000241782
1378	Pink1	-0.869049	0.000242422
1379	Zbtb6	0.869031	0.000242581
1380	Slc22a8	-0.868965	0.000243164
1381	Pofut1	0.868953	0.000243269
1382	Prodh	-0.868928	0.000243492
1383	Sdr39u1	-0.868924	0.000243528
1384	Sigirr	-0.868914	0.000243616
1385	Psma1	0.868814	0.000244504
1386	Kctd12	0.868792	0.000244698
1387	Apoo	-0.86878	0.00024481
1388	Nudcd2	0.868719	0.000245356
1389	Schip1	0.868715	0.000245384
1390	Ppp3cb	0.868702	0.000245504
1391	Atp7a	0.868701	0.000245512
1392	Socs3	0.868693	0.000245586
1393	Runx1	0.868691	0.000245599
1394	Katna1	0.868685	0.000245651
1395	Uroc1	-0.868684	0.000245667
1396	Spg21	0.868654	0.000245929
1397	Phf8	0.868616	0.000246273
1398	Taf5l	0.868519	0.000247137
1399	Apobec3	0.868485	0.000247442
1400	Wdr77	0.868313	0.000248988
1401	Ip6k1	0.868194	0.00025007
1402	Hpn	-0.868176	0.000250226
1403	Hn1	0.868174	0.000250244
1404	Ostc	0.868166	0.00025032
1405	Phc2	0.868101	0.000250908
1406	Ndufa10	-0.868007	0.00025176
1407	Smarce1	0.867965	0.000252147
1408	Acss2	-0.867962	0.00025217
1409	Nfkbia	0.867939	0.000252385
1410	Rit1	0.867932	0.000252442
1411	Nfe2l2	0.86786	0.000253103
1412	Map3k11	0.867826	0.000253415
1413	Synj1	0.867793	0.000253719
1414	Capn1	0.867747	0.000254139
1415	Zbtb14	0.867734	0.000254254
1416	Gstz1	-0.867694	0.000254625
1417	Pm20d1	-0.867685	0.000254704
1418	Coasy	-0.867665	0.000254893
1419	Mapt	-0.867642	0.000255096
1420	Fam206a	0.867641	0.000255111
1421	Ccdc43	0.86755	0.000255947
1422	C3ar1	0.867527	0.000256159
1423	Acy3	-0.867496	0.00025644
1424	Llgl1	0.86749	0.000256499
1425	Sh2b3	0.86745	0.000256869
1426	Arfgap1	0.867373	0.000257585
1427	Dcbld2	0.86735	0.000257796
1428	Jun	0.867324	0.000258037
1429	Slc35e4	0.867293	0.000258323
1430	Pign	0.867282	0.000258428
1431	Egfl7	0.867278	0.000258465
1432	AI314278	-0.867277	0.000258475
1433	Limd2	0.86717	0.000259468
1434	Slc2a1	0.867109	0.000260033
1435	Aldh8a1	-0.867073	0.000260372
1436	Rab11fip3	-0.867065	0.000260447
1437	Snhg1	0.867041	0.00026067
1438	Cib2	0.867028	0.000260793
1439	Cdc26	0.866822	0.00026272
1440	Tpk1	-0.866817	0.000262769
1441	Esco1	0.866785	0.000263072
1442	Tpp2	0.866774	0.000263177
1443	Rps19	0.866678	0.000264079
1444	Glod5	-0.866665	0.000264197
1445	Srsf3	0.866648	0.000264359
1446	Prkd2	0.866589	0.000264924
1447	Nes	0.866588	0.000264931
1448	Akr1d1	-0.866415	0.000266573
1449	Jam2	0.866387	0.000266833
1450	Tmem174	-0.86634	0.000267286
1451	Rgs4	0.866328	0.000267399
1452	H2-Q10	0.866309	0.000267583
1453	Ednra	0.866295	0.000267709
1454	Etf1	0.866254	0.000268106
1455	Cant1	0.866234	0.000268296
1456	Ptplad2	0.866219	0.000268437
1457	Rps5	0.866204	0.000268584
1458	Jam3	0.866119	0.000269397
1459	Dhfr	-0.866112	0.000269465
1460	Jmjd1c	0.866108	0.0002695
1461	Lhfpl2	0.866062	0.000269941
1462	C1qb	0.865977	0.000270759
1463	Celf2	0.86597	0.000270827
1464	Ccdc109b	0.865944	0.00027108
1465	Rps20	0.865927	0.000271244
1466	Crip1	0.865926	0.00027125
1467	Itpr3	0.865911	0.000271396
1468	Ampd2	0.865909	0.000271415
1469	Phkb	-0.865875	0.000271749
1470	Psma3	0.86586	0.000271887
1471	Rassf5	0.865837	0.000272114
1472	Dmgdh	-0.865793	0.000272534
1473	Atf6b	0.865778	0.000272682
1474	Kdm6b	0.865768	0.000272777
1475	Chrna4	-0.865723	0.000273213
1476	Rnf217	0.865698	0.000273453
1477	Gdap2	0.865586	0.000274544
1478	Ripk3	0.865567	0.000274726
1479	Prdx5	-0.865527	0.000275121
1480	Exosc8	0.86551	0.000275281
1481	Srd5a3	0.865467	0.00027571
1482	Uqcrfs1	-0.865466	0.000275713
1483	Smek2	0.865438	0.000275985
1484	Gm4013	-0.865303	0.000277306
1485	Elmsan1	0.8652	0.000278326
1486	Creld2	0.86518	0.000278517
1487	Fau	0.865175	0.000278564
1488	Ogfrl1	0.865151	0.000278806
1489	Kras	0.865137	0.000278944
1490	1700028J19Rik	-0.86509	0.000279406
1491	Hrct1	0.865059	0.000279706
1492	Cic	0.865052	0.000279779
1493	Pth1r	-0.864986	0.000280429
1494	Kdelr3	0.864877	0.000281515
1495	Dynll1	0.864872	0.000281562
1496	Rnf41	0.864855	0.000281734
1497	Pip5k1a	0.864837	0.000281907
1498	Bud31	0.864808	0.000282198
1499	Pgam2	-0.86478	0.000282481
1500	Cycs	-0.864779	0.000282483
1501	Dkc1	0.864725	0.000283027
1502	Sod1	-0.864652	0.000283747
1503	Shpk	-0.864579	0.000284477
1504	Snrpb	0.864577	0.000284501
1505	Sh3bgrl3	0.864533	0.000284941
1506	Rtn4ip1	-0.864349	0.000286785
1507	Hnrnpm	0.864341	0.00028687
1508	Itgb5	0.864292	0.000287365
1509	Rrp8	0.864253	0.000287758
1510	Utp18	0.864252	0.000287768
1511	Jak2	0.864233	0.000287957
1512	P2rx4	0.864211	0.000288179
1513	Srebf1	0.864198	0.000288312
1514	Haus3	0.864095	0.000289355
1515	Abcc4	0.864078	0.000289532
1516	Ensa	0.864038	0.00028993
1517	Afm	-0.864037	0.000289941
1518	Plcb3	0.863919	0.000291142
1519	Podxl	0.863919	0.000291149
1520	Pdzd3	-0.86389	0.000291444
1521	BC027231	0.863888	0.00029146
1522	Cyp2d9	-0.863826	0.000292094
1523	Gm11992	-0.863822	0.000292132
1524	Pop5	-0.863748	0.000292894
1525	Hoga1	-0.863733	0.000293046
1526	Stard3	0.863674	0.000293643
1527	Fam178a	0.863609	0.000294318
1528	Kctd11	0.863574	0.00029467
1529	Pde9a	-0.863561	0.000294809
1530	Myo9b	0.863519	0.000295244
1531	Cfl1	0.863464	0.000295807
1532	Kctd20	0.863443	0.000296023
1533	Set	0.86336	0.000296886
1534	Amacr	-0.863156	0.000298995
1535	Dirc2	0.863149	0.000299074
1536	Ccdc93	0.863133	0.000299232
1537	Smpd2	-0.863103	0.000299552
1538	Dedd2	0.863084	0.000299743
1539	Gpr182	0.863048	0.000300122
1540	Fkbp1a	0.863027	0.000300339
1541	Rilp	-0.862984	0.000300785
1542	Carkd	-0.862934	0.000301311
1543	Acta2	0.862933	0.000301323
1544	Hn1l	0.86291	0.00030156
1545	Rab8b	0.862863	0.000302056
1546	Ell2	0.862859	0.000302097
1547	Cyp4b1-ps2	-0.862808	0.000302633
1548	B3gat2	-0.862804	0.000302675
1549	Serpinf1	0.862762	0.000303118
1550	Plk2	0.862682	0.000303957
1551	Btf3	0.862653	0.000304269
1552	Zfp36	0.862632	0.00030448
1553	Gramd1a	0.862621	0.0003046
1554	Tmem45a	0.862611	0.000304706
1555	Foxn2	0.862591	0.000304918
1556	Glyat	-0.862435	0.000306566
1557	Cd3eap	0.862412	0.000306817
1558	Mturn	-0.862393	0.000307015
1559	Acox2	-0.862348	0.000307492
1560	Snip1	0.862331	0.000307674
1561	P4ha2	0.862316	0.000307835
1562	Sox4	0.862313	0.000307866
1563	Rps3a1	0.862303	0.000307974
1564	Becn1	0.862254	0.00030849
1565	Bgn	0.862213	0.000308927
1566	Arl6ip5	0.862175	0.000309331
1567	Sept8	0.86212	0.000309926
1568	Slc6a18	-0.862116	0.000309963
1569	Ccr2	0.862107	0.000310062
1570	Ctbp2	0.86209	0.000310244
1571	Plekhg1	0.862072	0.000310437
1572	Selenbp2	-0.862061	0.000310549
1573	Prex1	0.862036	0.00031082
1574	Nup37	0.861985	0.000311365
1575	Tmem263	0.861974	0.000311488
1576	Gpr116	0.861968	0.000311555
1577	Tor1a	0.861925	0.000312011
1578	Srp14	0.861886	0.000312428
1579	Bmf	0.861866	0.000312645
1580	Zbtb2	0.861805	0.000313301
1581	Emb	0.861699	0.000314451
1582	BC026585	-0.861675	0.000314713
1583	Mapk11	0.861668	0.000314786
1584	Morf4l1	0.861584	0.000315692
1585	Sp1	0.861552	0.000316047
1586	Cox7a1	-0.861374	0.000317986
1587	Psma5	0.861336	0.000318396
1588	Rpl22l1	0.861237	0.00031948
1589	Stx12	0.86121	0.000319778
1590	Rab3ip	-0.861206	0.000319816
1591	Msl1	0.861181	0.000320088
1592	Col4a2	0.861181	0.000320092
1593	Ccbl1	-0.861161	0.000320316
1594	Tmem110	0.861156	0.000320367
1595	Tmem184a	-0.861152	0.000320412
1596	Hspg2	0.86111	0.000320869
1597	Fam102b	0.861061	0.000321411
1598	Rps15	0.861027	0.000321781
1599	Acot13	-0.86097	0.000322417
1600	Picalm	0.860962	0.0003225
1601	Camk2d	0.860962	0.000322504
1602	Tlcd1	-0.860953	0.000322601
1603	D630023F18Rik	-0.860938	0.000322769
1604	Tspan6	0.860905	0.000323124
1605	Fam49b	0.860887	0.000323327
1606	Ppfibp1	0.860884	0.000323365
1607	Il13ra1	0.860823	0.000324039
1608	Itga5	0.860815	0.000324124
1609	Pbld2	-0.86077	0.000324621
1610	Carhsp1	0.860764	0.000324694
1611	Bdh1	-0.860762	0.000324711
1612	Eif3i	0.860758	0.000324758
1613	Nup155	0.860732	0.000325043
1614	Pld4	0.860709	0.000325295
1615	Zak	0.860704	0.000325354
1616	A730098P11Rik	0.860702	0.00032538
1617	Abhd12	0.860695	0.000325458
1618	Tex10	0.860683	0.000325594
1619	Rpl39	0.860589	0.000326639
1620	Cd276	0.860533	0.000327261
1621	Snx31	-0.860525	0.000327345
1622	Pip4k2a	0.860494	0.000327692
1623	Gss	-0.860467	0.000328001
1624	Tnfaip8l2	0.860434	0.000328362
1625	Acat1	-0.860424	0.000328482
1626	Gm5424	-0.860395	0.000328798
1627	Plekha6	-0.860389	0.000328874
1628	Ncbp1	0.86037	0.000329081
1629	Scd2	0.860285	0.000330034
1630	Gpx8	0.860245	0.000330486
1631	Rybp	0.86012	0.000331897
1632	Npm1	0.860107	0.000332035
1633	Ndufb8	-0.860004	0.000333199
1634	Rpl13a	0.859927	0.000334074
1635	Susd2	-0.859915	0.000334211
1636	Ubn1	0.859856	0.000334882
1637	Rpl37	0.859838	0.000335082
1638	Ivd	-0.859762	0.000335946
1639	Ppapdc1b	0.85973	0.00033631
1640	Slc16a4	-0.859628	0.000337483
1641	Rpl22	0.859575	0.000338083
1642	Eya3	0.859547	0.000338404
1643	Msrb2	-0.859529	0.000338614
1644	Map4k5	0.85951	0.000338823
1645	Pinx1	0.859504	0.000338897
1646	Cldn5	0.859478	0.000339192
1647	Cdc42ep4	0.859424	0.000339813
1648	Pecr	-0.85935	0.00034067
1649	Sae1	0.859338	0.000340809
1650	Cstb	0.85929	0.000341359
1651	Fam89b	0.8592	0.0003424
1652	Slc1a5	0.859182	0.000342604
1653	Tmem68	0.859179	0.000342643
1654	C1qa	0.859176	0.000342674
1655	Gm12191	0.859151	0.000342962
1656	Tmem165	0.859102	0.000343525
1657	Mtif3	-0.859061	0.000344009
1658	Pnkp	0.859055	0.000344071
1659	Pvr	0.859042	0.00034423
1660	Erg	0.858988	0.00034485
1661	Smarca5	0.858935	0.000345469
1662	Ms4a6c	0.858932	0.000345501
1663	Leprel2	0.858931	0.000345512
1664	Glipr2	0.858907	0.000345796
1665	Fabp4	0.858767	0.000347431
1666	Gpr108	0.85869	0.000348333
1667	Il6st	0.858684	0.000348398
1668	Polr2g	0.858656	0.00034873
1669	Zfp710	0.858596	0.000349437
1670	4930503L19Rik	0.858595	0.000349445
1671	Arxes2	0.858591	0.000349487
1672	Nutf2-ps1	0.858414	0.000351574
1673	Tmem39a	0.858413	0.000351581
1674	Rrp15	0.858392	0.000351828
1675	Gys2	-0.858307	0.000352837
1676	Chtop	0.858303	0.000352887
1677	B4galt3	0.858282	0.000353134
1678	Smarca4	0.858233	0.000353717
1679	Atox1	0.858145	0.000354758
1680	Slc34a2	0.858069	0.00035566
1681	Kdm7a	0.858046	0.000355933
1682	Ass1	-0.858017	0.000356282
1683	Ddx19a	0.857968	0.00035687
1684	Fbxo36	-0.857962	0.000356935
1685	Kdm3a	0.857928	0.000357345
1686	Yeats4	0.857899	0.000357688
1687	Cmklr1	0.857892	0.000357775
1688	Pfkfb4	0.857844	0.000358342
1689	Eif2ak4	0.857836	0.000358444
1690	3110045C21Rik	-0.857818	0.000358664
1691	Ruvbl1	0.857814	0.000358712
1692	Ttc9c	0.857663	0.000360516
1693	Vat1	0.857649	0.000360691
1694	Lrg1	0.857643	0.000360767
1695	Gcc1	0.857594	0.000361349
1696	Pros1	0.857525	0.000362185
1697	Sgk2	-0.857522	0.000362216
1698	B3gnt3	0.857517	0.000362277
1699	Upp2	-0.857419	0.000363459
1700	Itsn2	0.857365	0.000364124
1701	Gm13826	0.857356	0.000364234
1702	Tle4	0.85734	0.000364424
1703	Dll4	0.857284	0.000365107
1704	Gfm2	-0.857185	0.000366301
1705	Naca	0.857185	0.000366311
1706	Patl1	0.85716	0.000366613
1707	Plscr1	0.857128	0.000367005
1708	Jag1	0.857068	0.000367734
1709	Ric8	0.856918	0.000369571
1710	Pxmp2	-0.856902	0.000369761
1711	Cyc1	-0.856877	0.000370073
1712	Ranbp3l	-0.856868	0.000370182
1713	Nup160	0.856842	0.000370498
1714	Cldn10	-0.856805	0.000370963
1715	Fah	-0.856768	0.000371409
1716	Creb1	0.856763	0.000371468
1717	Cpne2	0.856724	0.00037195
1718	Scrn3	-0.856686	0.000372416
1719	Cth	-0.856611	0.000373353
1720	2610001J05Rik	0.856601	0.000373467
1721	Mlycd	-0.856512	0.000374569
1722	Uck1	-0.856504	0.000374677
1723	Anapc10	0.856477	0.000375012
1724	Shfm1	0.856447	0.000375384
1725	Prickle3	0.856418	0.000375742
1726	Zfp46	0.856352	0.00037656
1727	Nudt21	0.856297	0.000377244
1728	Azgp1	-0.856291	0.00037732
1729	Rpusd4	0.856264	0.000377662
1730	Ptgr1	0.856175	0.000378766
1731	Ankrd49	0.856156	0.000379011
1732	Aldh5a1	-0.856136	0.000379261
1733	Grb10	0.85612	0.00037946
1734	Arf6	0.856111	0.000379563
1735	Eci3	-0.856102	0.000379686
1736	Isg20l2	0.856082	0.000379927
1737	Zfp472	0.856077	0.000379996
1738	Laptm5	0.856067	0.000380123
1739	Fxyd2	-0.856065	0.000380148
1740	Mettl7a2	-0.85601	0.000380833
1741	Tango2	-0.855986	0.000381137
1742	Zfp51	0.855974	0.000381291
1743	Traf7	0.855971	0.000381322
1744	Swt1	0.855913	0.000382055
1745	Agpat5	0.855867	0.000382632
1746	Aass	-0.855863	0.000382682
1747	Mt2	0.855671	0.000385104
1748	Procr	0.855641	0.000385495
1749	Cdc42se2	0.855604	0.00038596
1750	Nfatc1	0.855537	0.000386803
1751	Uros	-0.855515	0.000387086
1752	Tmem205	-0.855455	0.000387857
1753	Hspa14	0.855411	0.000388416
1754	Mre11a	0.855192	0.000391206
1755	Acads	-0.855171	0.000391481
1756	Mef2d	0.85514	0.000391879
1757	Gm15772	0.855127	0.00039205
1758	Hsdl1	0.855092	0.000392498
1759	Ints5	0.855088	0.000392541
1760	Cpeb3	-0.855017	0.000393462
1761	Cox7a2l	0.854983	0.000393901
1762	Rbfox2	0.85497	0.00039406
1763	Acsm2	-0.854941	0.000394443
1764	Golim4	0.854912	0.000394809
1765	Eml1	0.854911	0.000394831
1766	Kdelc1	0.854895	0.000395035
1767	Fahd1	-0.854881	0.000395216
1768	Wdr8	0.854863	0.000395453
1769	Ralbp1	0.854803	0.000396227
1770	Eml3	0.854778	0.000396541
1771	Cfh	0.854667	0.000397986
1772	Tnks2	0.854646	0.000398255
1773	Prrc1	0.854633	0.000398428
1774	Crlf2	0.854607	0.000398771
1775	Nrbf2	0.854576	0.00039917
1776	Acot7	0.854573	0.00039921
1777	Ten1	0.854554	0.000399461
1778	Srgap2	0.854512	0.000399999
1779	Nup107	0.854482	0.000400401
1780	Paqr7	-0.85447	0.000400548
1781	Arrb1	0.8543	0.000402772
1782	H2afx	0.854269	0.000403185
1783	Sgcb	0.854163	0.000404571
1784	Trim35	0.854144	0.00040482
1785	Clec4a1	0.854117	0.000405175
1786	Hist1h2bg	-0.854024	0.000406402
1787	Lyn	0.853982	0.000406967
1788	Aspa	-0.853981	0.000406981
1789	Prpf31	0.853891	0.000408165
1790	Csnk1e	0.853873	0.000408409
1791	Slc41a3	0.853865	0.00040851
1792	Pcid2	0.853822	0.000409077
1793	Slc22a30	-0.85377	0.000409767
1794	Dda1	0.853698	0.000410728
1795	3110002H16Rik	0.853658	0.00041126
1796	1500009L16Rik	0.853646	0.000411425
1797	Gnmt	-0.853643	0.000411458
1798	Crlf3	0.853583	0.000412269
1799	Ept1	0.853579	0.000412311
1800	Tlr4	0.853519	0.000413115
1801	Esyt2	0.853472	0.000413753
1802	Vwce	-0.85336	0.000415251
1803	Pigc	0.853347	0.00041542
1804	Etv3	0.853295	0.000416125
1805	Fam151a	-0.853173	0.000417769
1806	Snhg5	0.853171	0.000417786
1807	Osgep	0.853147	0.00041811
1808	Ndufv1	-0.85311	0.000418622
1809	Dhrs4	-0.853106	0.000418666
1810	Akirin1	0.853091	0.000418874
1811	Ripk1	0.853085	0.000418952
1812	Lactb	-0.853071	0.000419146
1813	Snx11	0.853069	0.000419174
1814	Rbp1	0.853059	0.00041931
1815	Fbxo45	0.852997	0.00042014
1816	G630090E17Rik	-0.85296	0.000420644
1817	Asap1	0.852956	0.000420703
1818	Ces1f	-0.852936	0.000420969
1819	Pdia6	0.852869	0.000421886
1820	Mdm2	0.852821	0.000422536
1821	Ndufa9	-0.852788	0.000422981
1822	Dhps	0.852787	0.000423004
1823	1110037F02Rik	0.852666	0.000424644
1824	Hist1h2bf	-0.852637	0.000425043
1825	Esrra	-0.852584	0.000425763
1826	Map7	-0.852486	0.00042711
1827	Nfil3	0.852478	0.000427227
1828	Ext1	0.852393	0.000428397
1829	Slc6a13	-0.852344	0.00042906
1830	1190002F15Rik	0.852262	0.000430201
1831	Arl6ip1	-0.852252	0.000430335
1832	Zc3hav1	0.852152	0.00043172
1833	Rps27rt	0.852149	0.000431756
1834	Pcca	-0.852094	0.000432516
1835	Ppp1r13l	0.852089	0.000432589
1836	Ndufa4	-0.852072	0.000432816
1837	Fam195b	0.851881	0.000435475
1838	Bcl6b	0.851869	0.000435652
1839	P2rx7	0.851801	0.000436589
1840	Ech1	-0.851798	0.000436637
1841	Esam	0.851774	0.000436977
1842	Tmed6	-0.851748	0.000437328
1843	Fos	0.851742	0.000437421
1844	Tceanc2	0.851741	0.000437427
1845	B3gnt9	0.851734	0.000437536
1846	Ccnb2	0.851577	0.000439735
1847	Fhl1	-0.851526	0.000440444
1848	Snrpd1	0.85152	0.000440528
1849	Pfdn4	0.851443	0.00044162
1850	2022-03-01	0.851438	0.00044168
1851	Rgs10	0.851364	0.000442729
1852	Rpa2	0.851346	0.000442988
1853	Nckap1l	0.851324	0.000443288
1854	Coq9	-0.851275	0.000443991
1855	Smim3	0.851163	0.000445569
1856	C3	0.851134	0.000445981
1857	Letm1	-0.85108	0.00044675
1858	Pdia5	0.851058	0.000447063
1859	Arg2	0.851015	0.000447676
1860	Gpsm3	0.850985	0.000448105
1861	D3Ertd751e	-0.850959	0.000448473
1862	Lsm5	0.850923	0.000448981
1863	Reep4	0.850878	0.00044963
1864	Foxk2	0.850855	0.000449956
1865	Madd	0.850836	0.00045022
1866	Kpnb1	0.850652	0.000452864
1867	Prr14	0.850652	0.000452868
1868	Cd72	0.850646	0.000452945
1869	Rps6ka3	0.850604	0.00045355
1870	Gm6793	0.850571	0.000454031
1871	Slc34a3	-0.850544	0.000454409
1872	Adtrp	-0.850536	0.000454533
1873	Kif21a	-0.850502	0.000455027
1874	Col5a1	0.85049	0.000455191
1875	Asb9	-0.850472	0.000455451
1876	St6gal1	0.850457	0.000455664
1877	Mxra8	0.850358	0.000457107
1878	Col4a4	-0.850346	0.000457277
1879	Plxna1	0.85024	0.00045881
1880	Mgam	-0.850228	0.000458984
1881	Myl12a	0.850225	0.000459032
1882	Gpr124	0.850145	0.000460186
1883	Stx5a	0.850143	0.000460215
1884	Pex7	-0.850086	0.000461055
1885	Tpm2	0.850048	0.000461608
1886	D10Jhu81e	-0.849974	0.000462686
1887	Ddit4	0.849923	0.000463427
1888	Sdhb	-0.849893	0.000463865
1889	Cyp2d26	-0.849875	0.000464126
1890	Mki67	0.849853	0.000464448
1891	Auh	-0.849833	0.00046475
1892	Ckap4	0.849813	0.000465033
1893	Scn4b	-0.849744	0.000466048
1894	Rbm18	0.849689	0.000466853
1895	Msantd3	0.849682	0.000466954
1896	Slc15a4	0.84967	0.000467144
1897	Nepn	-0.849633	0.000467678
1898	Fkbp10	0.849599	0.000468186
1899	Slc7a13	-0.849592	0.000468286
1900	Pomp	0.84954	0.000469051
1901	Cdc25b	0.849518	0.00046937
1902	Vamp4	0.849516	0.000469413
1903	Ints8	0.849476	0.000470005
1904	Pygo2	0.84939	0.000471264
1905	Usb1	0.849378	0.000471452
1906	Rtfdc1	0.849333	0.000472111
1907	Wbp5	0.849324	0.000472248
1908	Qdpr	-0.849141	0.000474976
1909	Mep1a	-0.84913	0.000475136
1910	Tmed5	0.849129	0.000475149
1911	Memo1	0.849098	0.000475606
1912	Pfkl	0.849034	0.000476569
1913	Iyd	-0.849018	0.000476812
1914	Pdia3	0.84894	0.000477974
1915	Bhmt2	-0.848684	0.000481824
1916	Rfc4	0.848637	0.000482534
1917	Rpl5	0.848615	0.000482863
1918	Rhbg	-0.848611	0.000482923
1919	Tab2	0.848578	0.000483417
1920	E030030I06Rik	0.848467	0.0004851
1921	Rpl35	0.848467	0.000485103
1922	Slc22a13	-0.84845	0.00048535
1923	Aadat	-0.848422	0.000485781
1924	Gpm6a	-0.84842	0.000485802
1925	Cyp1b1	0.848374	0.000486507
1926	Il10ra	0.848366	0.000486637
1927	Ube2z	0.84829	0.000487782
1928	Hagh	-0.84823	0.000488704
1929	Cebpa	0.848223	0.000488802
1930	Rock2	0.848188	0.000489335
1931	Bmp1	0.848187	0.00048936
1932	Airn	-0.848184	0.000489395
1933	Nrm	0.84818	0.000489453
1934	Syncrip	0.848179	0.000489474
1935	Slc22a22	-0.848169	0.000489635
1936	Mboat7	0.848163	0.000489727
1937	Sulf1	0.848158	0.000489797
1938	Lmnb2	0.848145	0.000489988
1939	Rpl29	0.848124	0.000490318
1940	Mina	0.848035	0.000491676
1941	Zfp385a	0.84799	0.000492358
1942	Papolg	0.84795	0.000492977
1943	Cct5	0.847924	0.000493375
1944	Mpped2	-0.847752	0.000496022
1945	Rpl34-ps1	0.847731	0.000496341
1946	Cox11	-0.847722	0.000496479
1947	Sat2	-0.847666	0.000497349
1948	Flii	0.847663	0.0004974
1949	2410004B18Rik	0.847607	0.000498257
1950	Ces1d	-0.84757	0.000498839
1951	Ube2a	0.847505	0.000499836
1952	Nol12	0.847495	0.000499989
1953	Gjb2	-0.847446	0.00050075
1954	Fxyd5	0.847403	0.000501417
1955	Anapc11	0.847354	0.000502184
1956	Snrpe	0.847306	0.000502929
1957	Cx3cr1	0.84724	0.000503968
1958	Polr1d	0.847233	0.000504074
1959	Eps15	0.847148	0.000505403
1960	Ogfod3	-0.847063	0.000506733
1961	Tpt1	0.847047	0.000506988
1962	Pdia4	0.847044	0.000507033
1963	Cwh43	-0.846986	0.000507945
1964	Bcl2l11	0.846749	0.000511669
1965	Hsd11b1	-0.846736	0.000511868
1966	Ctla2a	0.846735	0.000511895
1967	Glb1l2	-0.8467	0.000512439
1968	Fam105a	0.846643	0.00051334
1969	Aip	0.846642	0.000513363
1970	Cml1	-0.846617	0.000513756
1971	Zfp593	0.846602	0.000514001
1972	Adhfe1	-0.846584	0.000514276
1973	Lsm3	0.846512	0.000515416
1974	Jak3	0.846495	0.000515694
1975	Ccdc115	0.846432	0.000516686
1976	Tyw3	-0.846428	0.000516756
1977	Klf6	0.84642	0.00051689
1978	Ostf1	0.846348	0.000518029
1979	Cnpy4	0.846311	0.000518626
1980	Wdr26	0.846194	0.000520486
1981	Tmem167	0.846188	0.000520589
1982	Cdk19	0.846116	0.000521745
1983	Sucnr1	-0.846088	0.00052219
1984	Napsa	-0.846064	0.000522578
1985	Rpl10a	0.845979	0.000523946
1986	Srm	0.845969	0.0005241
1987	Ccdc23	0.845916	0.000524962
1988	Sdad1	0.845873	0.000525648
1989	Tmem55b	0.845869	0.000525705
1990	Snhg6	0.845869	0.000525714
1991	Slc38a7	0.845844	0.000526111
1992	Gm20748	0.845819	0.000526524
1993	Ngef	-0.84579	0.000526993
1994	Ube2i	0.845777	0.000527192
1995	Npc1	0.845776	0.000527211
1996	Selenbp1	-0.845766	0.00052738
1997	Hspb8	0.84572	0.000528121
1998	Rnd3	0.845673	0.000528872
1999	Phlda3	0.84565	0.000529248
[truncated: 4,965 more rows]

## Sheet: GSE118341_cor
	symbol	correlation	pvalue
1	Macrophages M2	1	0
2	Snx31	-0.874161	2.03477e-05
3	Mgll	-0.872823	2.17224e-05
4	Vill	-0.871691	2.29447e-05
5	Fmo5	-0.860407	3.85751e-05
6	Zfp641	0.847683	6.58538e-05
7	Pgp	-0.836358	0.000101982
8	Eif4ebp3	0.83493	0.000107516
9	Tnfaip8	-0.826931	0.000143281
10	0610040F04Rik	0.821004	0.000175651
11	Osr2	0.819725	0.000183368
12	Grsf1	-0.818092	0.000193623
13	Nhp2	-0.817836	0.000195275
14	Acadsb	-0.817022	0.000200596
15	Coq3	-0.814428	0.000218357
16	Slc52a3	-0.813817	0.000222722
17	Tcp11l1	0.812515	0.000232263
18	Tmem64	-0.811277	0.000241642
19	Pdpr	-0.81065	0.000246513
20	Mrps15	0.809324	0.000257069
21	Adgra3	-0.80526	0.000291767
22	Ugt2b5	0.804938	0.000294672
23	Gstm6	0.802146	0.000320869
24	Clptm1	-0.801561	0.000326587
25	Snhg12	0.800724	0.000334925
26	Tmem183a	-0.799329	0.000349195
27	Tspan1	-0.798379	0.000359201
28	Ptgr2	-0.797497	0.000368693
29	Il18bp	0.796907	0.000375153
30	Slc25a11	-0.796388	0.000380916
31	Ergic1	-0.796063	0.000384572
32	Ano9	0.793644	0.000412603
33	Hsd17b7	-0.793316	0.000416532
34	Bex4	0.793237	0.00041748
35	Gm4322	0.793237	0.00041748
36	Tmx2	-0.792763	0.000423218
37	Arg2	0.791478	0.00043911
38	Cfap69	0.791241	0.000442093
39	Tm7sf3	-0.791088	0.000444021
40	Uqcc1	-0.790233	0.000454959
41	AK157302	-0.789864	0.000459743
42	Nadk2	-0.789642	0.000462643
43	Rabggtb	0.789425	0.00046549
44	Umad1	-0.788821	0.000473496
45	Slc16a2	-0.788054	0.000483813
46	Spink6	0.787226	0.000495173
47	Uck1	-0.785594	0.000518174
48	Crat	-0.785035	0.000526257
49	Osbpl1a	-0.783451	0.000549701
50	Tmem120a	-0.78292	0.000557757
51	Rps15a-ps5	0.782502	0.000564159
52	Esrra	-0.782496	0.000564256
53	Mlec	-0.782434	0.000565204
54	Tmem70	-0.78183	0.000574578
55	Ifit3	0.781751	0.000575817
56	Nme2	-0.780847	0.000590103
57	Tbc1d13	-0.780821	0.000590524
58	Acot11	-0.780694	0.000592555
59	Nadk	-0.778515	0.000628304
60	Cyp4f13	0.775943	0.000672729
61	Ugt1a6a	-0.775905	0.0006734
62	Atrnl1	-0.775651	0.000677928
63	Gde1	-0.775426	0.000681967
64	Xpnpep1	-0.772742	0.000731562
65	Arsg	-0.771815	0.000749346
66	Tanc2	-0.770638	0.000772461
67	Rps19-ps3	0.769988	0.000785449
68	Pdcd2	0.769718	0.000790898
69	Glud1	-0.76922	0.000801051
70	Mrpl10	-0.768513	0.000815611
71	Gstp3	0.768249	0.000821117
72	Dmxl2	0.768196	0.000822229
73	Slc46a3	-0.767467	0.000837583
74	E130311K13Rik	0.76717	0.000843889
75	Ttc7b	-0.766925	0.000849143
76	Bex1	0.766865	0.000850427
77	Agpat3	-0.766828	0.000851211
78	Immt	-0.766238	0.00086397
79	Slc35a3	-0.765764	0.000874334
80	Lypla1	-0.765719	0.000875337
81	Aqp3	-0.765652	0.000876798
82	Acads	-0.765608	0.000877771
83	Tpk1	-0.765556	0.000878932
84	Cmtm6	-0.764099	0.000911544
85	Il17rb	0.763413	0.000927235
86	Smpdl3a	-0.763357	0.000928542
87	Nf2	-0.763028	0.000936151
88	Sypl	-0.762921	0.000938644
89	Fech	-0.76292	0.000938648
90	Tmem176b	0.761614	0.000969437
91	Ccser2	-0.760823	0.000988494
92	Ndfip1	-0.76044	0.000997806
93	Usp20	-0.760092	0.00100637
94	Cnn3	0.759382	0.00102395
95	Serpina10	0.758209	0.00105358
96	Haus3	0.757788	0.00106439
97	Gas6	0.757732	0.00106583
98	Tmco3	-0.757717	0.00106621
99	Dpep1	-0.756884	0.00108789
100	Abhd5	-0.756488	0.0010983
101	Hdhd2	-0.755968	0.00111212
102	Gpam	-0.755444	0.00112616
103	Atp6v1a	-0.755369	0.00112818
104	Pgam1	-0.755281	0.00113058
105	Mtfr1l	-0.755181	0.00113327
106	Ankib1	-0.754931	0.00114006
107	Mrpl24	0.754498	0.0011519
108	Cys1	0.754216	0.00115967
109	Slc39a11	-0.753984	0.0011661
110	Brap	-0.753842	0.00117004
111	Sfxn5	-0.753554	0.00117807
112	Gcsh	-0.753524	0.0011789
113	Rnf24	-0.753452	0.00118093
114	Galnt1	-0.753327	0.00118444
115	Por	-0.753239	0.00118689
116	Frrs1	-0.752947	0.00119514
117	Tmem116	-0.752789	0.00119962
118	Echs1	-0.752732	0.00120125
119	Hmgcl	-0.752615	0.00120455
120	C4b	0.752569	0.00120587
121	Gas5	0.752495	0.001208
122	Itfg1	-0.752361	0.0012118
123	Rhbg	-0.751945	0.00122375
124	Entpd4	-0.75194	0.00122392
125	Nsdhl	-0.751761	0.00122906
126	Fam149a	-0.751398	0.00123962
127	Rpl36a	0.751225	0.00124467
128	Rpl7a	0.750899	0.00125423
129	Tprn	0.750603	0.00126295
130	Tatdn1	0.750334	0.00127093
131	Lrrc24	-0.749488	0.00129629
132	Opa1	-0.749291	0.00130225
133	Fam210a	-0.749206	0.00130482
134	Mdh2	-0.748767	0.00131823
135	Gm7932	0.747904	0.00134486
136	Fitm2	-0.747857	0.00134633
137	Marchf8	-0.747828	0.00134724
138	Rnf13	-0.747809	0.00134781
139	Tln2	-0.747091	0.00137034
140	Abca3	-0.746948	0.00137488
141	Ifit3b	0.746593	0.00138615
142	Armc1	-0.746096	0.00140207
143	Sil1	-0.746084	0.00140248
144	Nmrk1	0.745666	0.00141599
145	Cyb5b	-0.745512	0.00142098
146	Grpel1	-0.745338	0.00142666
147	Pigp	0.745161	0.00143244
148	Itgb3bp	0.744959	0.00143907
149	Ubiad1	-0.744799	0.00144433
150	Ace	-0.744577	0.00145165
151	Thyn1	0.744478	0.00145494
152	Pcca	-0.744127	0.00146662
153	Rpl17-ps9	0.743555	0.00148579
154	Pigg	-0.743527	0.00148676
155	Mfn2	-0.743521	0.00148696
156	Sap30	-0.743109	0.00150089
157	Fam184a	0.742994	0.00150481
158	Ndrg2	-0.742962	0.00150591
159	Tm2d2	-0.742801	0.0015114
160	4430402I18Rik	-0.742631	0.00151724
161	Chst11	-0.742168	0.00153317
162	Spa17	0.742097	0.00153564
163	Prdx3	-0.741817	0.00154537
164	Fuom	0.741814	0.00154545
165	B4galt5	-0.741575	0.00155379
166	Idnk	0.741562	0.00155425
167	Cttnbp2	0.741383	0.00156051
168	Pgm1	-0.741051	0.00157219
169	Tmem189	-0.741005	0.00157383
170	Dynll2	-0.740932	0.0015764
171	Glb1	-0.740619	0.0015875
172	Pacrg	0.740531	0.00159063
173	Bcl2l15	-0.740025	0.00160874
174	Bcl2l13	-0.739977	0.00161047
175	Mmachc	-0.73974	0.00161902
176	Gm4737	-0.739489	0.0016281
177	Dleu2	0.739488	0.00162815
178	Ppp1r16b	-0.739374	0.00163229
179	Arsb	-0.739291	0.00163533
180	Slc12a7	-0.738935	0.00164834
181	Hacd1	0.738422	0.00166723
182	Gm2a	-0.738098	0.00167924
183	Edem1	-0.737892	0.00168694
184	Exoc6	-0.737887	0.00168711
185	Efemp1	0.737697	0.00169421
186	Snhg8	0.737696	0.00169427
187	Gm25788	0.737464	0.00170297
188	Gm14584	-0.737316	0.00170857
189	Hmgcr	-0.737244	0.00171128
190	Dynlrb2	0.73698	0.00172126
191	Cab39l	-0.736901	0.00172426
192	Gpr160	0.736844	0.00172646
193	Def8	-0.73683	0.00172698
194	Paqr7	-0.736141	0.00175336
195	Retsat	-0.736042	0.00175719
196	Mgat3	-0.735984	0.00175943
197	Got2	-0.7353	0.00178603
198	Mmut	-0.735177	0.00179081
199	Letm1	-0.7351	0.00179383
200	Tcn2	-0.734907	0.00180142
201	Fhl1	-0.734367	0.00182279
202	Hibch	-0.734365	0.00182286
203	Slc9a2	-0.734249	0.0018275
204	Acox3	-0.734243	0.00182774
205	Abhd14b	-0.734032	0.00183616
206	Irak1bp1	0.733957	0.00183915
207	4930533N22Rik	0.733782	0.00184619
208	Mlx	-0.733519	0.00185675
209	Pfn2	0.733389	0.00186202
210	Enpep	-0.733281	0.0018664
211	Reps2	-0.732821	0.00188512
212	Snhg6	0.732004	0.00191873
213	Ak4	-0.731844	0.00192535
214	Arhgap10	-0.731554	0.00193743
215	Marchf6	-0.731229	0.00195104
216	Mtus1	-0.731001	0.00196063
217	Taco1	-0.730989	0.00196114
218	Egf	-0.730719	0.00197253
219	Mipep	-0.730571	0.00197881
220	Ccpg1os	0.730021	0.00200227
221	Gatad1	-0.730004	0.00200301
222	Fundc2	0.729901	0.00200744
223	Oxld1	-0.729767	0.00201318
224	4833439L19Rik	-0.729582	0.00202118
225	Slc25a5	-0.729464	0.0020263
226	Gpr137b	-0.728908	0.00205045
227	Sirt3	-0.728599	0.00206401
228	Palm3	0.728245	0.00207961
229	Cd63	0.727891	0.00209528
230	Eif2ak3	0.727539	0.00211098
231	Npm1	0.727485	0.00211342
232	Coa4	0.727299	0.00212173
233	Erich2	0.72726	0.00212349
234	Cfap410	0.727247	0.0021241
235	Car12	-0.726697	0.0021489
236	Odf2l	0.726422	0.00216144
237	Ebp	-0.726413	0.00216183
238	Slc9a8	-0.72625	0.0021693
239	Sardh	-0.726063	0.00217784
240	Suclg1	-0.725937	0.00218364
241	Susd2	-0.725733	0.002193
242	Syne4	0.725625	0.00219802
243	Shmt2	-0.72548	0.00220471
244	Gstk1	-0.725409	0.00220802
245	Nmi	0.725147	0.0022202
246	Ugdh	-0.725002	0.00222694
247	1300002E11Rik	0.72448	0.0022514
248	Furin	-0.723966	0.00227575
249	Ebpl	0.723612	0.0022926
250	Bcar3	-0.723576	0.00229431
251	Ppt2	-0.723516	0.00229719
252	Smpd1	-0.723312	0.00230698
253	Cmbl	-0.722935	0.00232516
254	Afmid	-0.722676	0.0023377
255	Coq9	-0.722583	0.00234221
256	H2az2	0.722574	0.00234264
257	Sdhc	-0.722472	0.00234762
258	Psmb9	0.72198	0.00237165
259	LOC100044627	0.72198	0.00237169
260	LOC100862455	0.72198	0.00237169
261	Rpl23	0.72198	0.00237169
262	Camk2n2	0.721928	0.00237421
263	Mgst1	0.72173	0.00238396
264	Fitm1	-0.72165	0.00238792
265	Cyp4b1	-0.721645	0.00238815
266	Lipo3	-0.721617	0.00238954
267	Psmb4	0.721498	0.00239545
268	Chst7	-0.721354	0.00240255
269	Mthfsl	0.721065	0.00241695
270	Itpr1	-0.720964	0.002422
271	Tagap1	0.720912	0.00242457
272	Cstb	0.720851	0.00242763
273	Srr	-0.720583	0.00244106
274	Cux1	-0.720384	0.00245106
275	Htd2	0.72034	0.00245328
276	Rpp14	0.72034	0.00245328
277	Slc7a13	-0.720267	0.00245699
278	Igbp1	0.720252	0.00245773
279	Plekha8	-0.719992	0.0024709
280	Hpd	-0.719915	0.00247482
281	Apeh	-0.719452	0.00249841
282	Dmac2l	0.719432	0.00249948
283	Mrps18c	0.719415	0.00250034
284	Cyp2j13	-0.719377	0.00250226
285	Epn1	-0.719252	0.00250869
286	D630029K05Rik	-0.719149	0.00251397
287	Aacs	-0.718982	0.00252258
288	Golm2	-0.718843	0.00252976
289	B4galnt3	-0.718821	0.00253093
290	Slc16a7	-0.718545	0.00254521
291	Tmem135	-0.718502	0.00254746
292	Cfap36	0.718399	0.00255279
293	Aldh5a1	-0.718361	0.00255477
294	Slc4a1	-0.718335	0.00255618
295	Aadat	-0.71833	0.00255644
296	Tmem51	0.717958	0.00257585
297	Ndufa10	-0.717942	0.0025767
298	Oxct1	-0.717888	0.00257956
299	Adgrg3	0.71773	0.00258783
300	Ces1e	-0.71768	0.00259051
301	Pm20d1	-0.717593	0.00259506
302	Ivd	-0.717577	0.00259593
303	Ccdc34	0.717425	0.00260396
304	Calb1	-0.717368	0.00260699
305	Cndp1	-0.716732	0.00264086
306	Hscb	0.716653	0.00264509
307	Mfsd2a	-0.716652	0.0026451
308	Wfdc2	0.716237	0.00266743
309	Galns	-0.716203	0.00266925
310	Adhfe1	-0.715974	0.00268167
311	Mtfr1	-0.715796	0.00269132
312	Ces1d	-0.715667	0.00269832
313	Unc119b	-0.715608	0.00270152
314	Mcoln1	0.715552	0.00270461
315	Cyp51	-0.715459	0.00270968
316	Slc22a22	-0.715167	0.00272567
317	Haus7	0.714854	0.00274288
318	Ces1f	-0.714786	0.00274662
319	Naa80	0.714587	0.00275764
320	Iqsec2	-0.71456	0.00275914
321	Nsfl1c	0.71402	0.00278923
322	Hspb11	0.713983	0.00279129
323	Lpl	-0.713855	0.00279846
324	Myo5a	-0.713712	0.00280648
325	Ahcyl2	-0.71367	0.00280881
326	Ubd	0.713484	0.00281933
327	Gnmt	-0.71289	0.00285296
328	Car14	-0.712879	0.00285357
329	Aoah	-0.712805	0.00285779
330	Nudt19	-0.712647	0.0028668
331	Akr1c14	-0.712559	0.00287188
332	Ddah1	-0.712427	0.00287944
333	Bpnt1	-0.712246	0.00288982
334	Ubxn2a	-0.712214	0.00289167
335	Aldh6a1	-0.712023	0.00290268
336	Pgm2	0.712009	0.00290346
337	Slc6a19	-0.711996	0.0029042
338	Macrod2	-0.711881	0.00291088
339	1600014C10Rik	-0.711873	0.00291133
340	Slc18a1	-0.711645	0.00292452
341	Degs2	-0.711584	0.00292809
342	D330041H03Rik	0.711349	0.00294177
343	Tmem35b	0.711257	0.00294714
344	Fam229b	0.711243	0.00294798
345	Ghitm	-0.711041	0.0029598
346	Fgf1	-0.710886	0.0029689
347	Dexi	0.710876	0.00296946
348	Eci3	-0.710778	0.00297524
349	Slc16a13	-0.710575	0.0029872
350	Tmbim6	-0.710455	0.0029943
351	Galc	-0.710283	0.00300449
352	4931406C07Rik	-0.710263	0.0030057
353	Wipi2	-0.710242	0.00300691
354	Pvalb	-0.710127	0.00301378
355	Kmo	-0.710087	0.00301613
356	Trim13	0.71005	0.00301837
357	Uckl1os	0.709932	0.00302536
358	Atp6v1g1	0.709896	0.00302754
359	Lrrc8d	-0.70988	0.00302849
360	Psma5	0.709705	0.00303897
361	Selenbp2	-0.709631	0.00304337
362	Sdha	-0.709525	0.00304976
363	Mep1b	-0.709522	0.00304992
364	Dbt	-0.709497	0.00305144
365	Ifi27	0.709387	0.00305805
366	Alkbh2	0.709349	0.0030603
367	Gm10125	0.70925	0.00306631
368	Slc22a28	-0.708927	0.00308583
369	Cyp2e1	-0.708859	0.00308994
370	Pigq	-0.708828	0.00309185
371	Uqcrc2	-0.708608	0.0031052
372	Rab5c	-0.708262	0.00312631
373	Pabpc4	0.707989	0.00314308
374	Pctp	-0.707984	0.00314337
375	Zwilch	0.707885	0.0031495
376	Gm13394	-0.707286	0.00318657
377	Kap	-0.707088	0.00319888
378	Gatb	-0.707038	0.00320205
379	1110038B12Rik	0.706954	0.00320729
380	Cyp2j11	-0.706798	0.00321705
381	Csrp2	-0.706513	0.00323495
382	Ifi35	0.706452	0.00323875
383	Cyb5a	-0.706401	0.00324198
384	Gcdh	-0.7064	0.00324207
385	Dtymk	0.706371	0.0032439
386	Lap3	-0.706251	0.00325143
387	Gdf11	0.70591	0.00327305
388	Thoc2l	0.705761	0.00328255
389	Mfap3l	-0.705697	0.00328659
390	Rbis	0.705663	0.00328875
391	Gon7	0.705633	0.00329071
392	Mfsd1	-0.705615	0.00329182
393	Klk1	-0.705549	0.00329606
394	Dcun1d3	-0.705525	0.00329759
395	Psmb10	0.705424	0.00330405
396	Snhg15	0.705385	0.00330655
397	Fam151a	-0.705042	0.00332855
398	Glyctk	-0.704893	0.00333815
399	Sat1	0.704738	0.0033482
400	Pzp	-0.704715	0.00334968
401	C1qtnf3	-0.704705	0.00335035
402	2310001H17Rik	0.704522	0.00336221
403	Car5b	-0.704445	0.00336718
404	Acy1	-0.704313	0.00337576
405	Gstz1	-0.704086	0.00339058
406	Slc22a6	-0.704078	0.00339109
407	Cxcl10	0.704033	0.00339407
408	Acox1	-0.703975	0.00339781
409	Acsm2	-0.703971	0.00339812
410	Etfdh	-0.703934	0.0034005
411	Etfa	-0.703706	0.0034155
412	Atp5b	-0.703691	0.00341646
413	Mrpl44	-0.703687	0.00341675
414	Aldh9a1	-0.703604	0.00342221
415	Papss2	-0.703473	0.00343083
416	Slc25a51	-0.70342	0.00343435
417	Mrpl33	0.703386	0.00343656
418	Pxmp2	-0.703373	0.00343746
419	Hsd17b11	-0.703243	0.00344601
420	Ogdh	-0.703243	0.00344605
421	Afap1l1	-0.70317	0.00345087
422	Nnt	-0.703146	0.00345246
423	Nxt2	-0.703074	0.00345722
424	Osbp2	-0.703071	0.00345739
425	Nipsnap1	-0.702627	0.003487
426	Cmc1	0.702585	0.00348977
427	Inmt	-0.702298	0.00350904
428	Ptpn23	0.702287	0.00350977
429	Defb29	-0.702212	0.00351479
430	Rnaset2b	0.70217	0.00351762
431	Nat8f1	-0.702103	0.00352217
432	Abat	-0.702075	0.00352403
433	S100g	-0.701994	0.00352948
434	Surf2	0.701886	0.00353675
435	Cryzl2	-0.701885	0.00353683
436	Ctbs	-0.701809	0.00354197
437	Rnf186	-0.701767	0.00354484
438	Apom	-0.701697	0.0035496
439	Aspa	-0.701665	0.00355173
440	Agps	-0.701487	0.00356381
441	Atp6v0b	0.701432	0.00356754
442	Suox	-0.701387	0.00357063
443	Fyb2	0.701334	0.0035742
444	Vwa8	-0.701167	0.00358561
445	Mrs2	-0.700907	0.00360346
446	Pafah2	-0.700801	0.00361072
447	Ntn4	0.700795	0.0036111
448	Acy3	-0.7006	0.00362457
449	Coasy	-0.700538	0.00362882
450	Pcx	-0.700484	0.00363257
451	Gbp2b	0.70033	0.00364321
452	Cat	-0.700141	0.00365626
453	Pigbos1	0.700085	0.00366018
454	2300009A05Rik	-0.699887	0.00367391
455	Hlf	-0.699837	0.00367745
456	Miox	-0.6998	0.00367999
457	Mmgt1	-0.699636	0.00369142
458	Usp2	-0.699623	0.00369232
459	Mindy3	-0.699598	0.00369412
460	Atp5a1	-0.699547	0.0036977
461	Plekha6	-0.69948	0.00370238
462	Slc22a8	-0.699178	0.00372356
463	Rps2	0.699138	0.00372642
464	St8sia1	-0.69911	0.00372836
465	Hykk	-0.698844	0.00374714
466	Doc2g	0.698718	0.00375609
467	Mtor	-0.698706	0.00375692
468	Slc6a20b	-0.698635	0.00376198
469	Lmbrd2	-0.698365	0.00378116
470	Tuba4a	-0.698353	0.00378202
471	Nasp	0.698215	0.00379184
472	Ehhadh	-0.698078	0.00380169
473	Nat8f6	-0.698075	0.00380187
474	1700016C15Rik	0.697992	0.00380784
475	Poldip2	-0.697806	0.0038212
476	Mir8097	0.697694	0.00382926
477	Gm25682	-0.697576	0.00383774
478	Pdcd5	0.69744	0.00384757
479	Ttr	-0.697409	0.00384976
480	Spata7	0.697341	0.00385473
481	Rpl21	0.697156	0.00386813
482	Abcd3	-0.697127	0.0038702
483	Neat1	0.697031	0.0038772
484	Ugt3a1	-0.697005	0.00387907
485	Cyb5r4	0.696933	0.00388431
486	Dera	-0.696872	0.00388878
487	Gm15889	-0.696842	0.00389098
488	Gm6498	-0.69673	0.00389912
489	Peli2	-0.69673	0.00389912
490	Dnajc12	-0.696701	0.00390125
491	Mcrip2	-0.696669	0.00390359
492	Aco2	-0.69659	0.00390936
493	Stard7	-0.696522	0.00391436
494	Rpl22	0.696318	0.00392928
495	Stra6l	0.696296	0.00393089
496	Acadm	-0.696273	0.00393261
497	Rpl5	0.696227	0.00393597
498	Fads2	-0.696224	0.00393624
499	Pecr	-0.696214	0.00393695
500	Acaa2	-0.696194	0.00393845
501	AI314278	-0.696142	0.00394225
502	Pink1	-0.695986	0.00395375
503	Tmem143	-0.695984	0.0039539
504	Faap20	0.695932	0.00395777
505	Hypk	0.695829	0.00396539
506	Wwp1	-0.695781	0.00396895
507	Mep1a	-0.695628	0.00398028
508	Bckdha	-0.695579	0.00398391
509	Fbp2	0.695433	0.00399478
510	Kcnj15	-0.695208	0.00401158
511	Mdh1	-0.695202	0.00401202
512	Slc22a30	-0.695132	0.00401722
513	Gas2	-0.69451	0.00406393
514	Mpv17l	-0.694297	0.00408005
515	Bdh1	-0.694245	0.00408403
516	Mfsd4a	-0.694115	0.00409387
517	Acss1	-0.69407	0.00409725
518	Fuca1	-0.693994	0.00410308
519	Angptl7	-0.693923	0.00410846
520	Mccc1	-0.693843	0.00411455
521	Haao	-0.693794	0.00411824
522	Ces2c	-0.693735	0.00412277
523	Hsd3b3	-0.693644	0.00412972
524	Galnt11	-0.693611	0.00413226
525	Akr1c21	-0.693586	0.00413415
526	Ugt3a2	-0.693582	0.00413446
527	Nol7	0.693371	0.00415065
528	Msrb1	-0.693268	0.00415852
529	Atpif1	0.693157	0.00416712
530	Fbxo40	-0.692991	0.00417991
531	Snx29	-0.692955	0.00418266
532	Atp5c1	-0.692885	0.00418807
533	Amacr	-0.692723	0.00420063
534	Errfi1	-0.692656	0.00420578
535	Slc11a2	-0.692652	0.00420612
536	Hspd1	-0.692648	0.00420642
537	Me1	-0.692625	0.00420819
538	Adk	-0.692491	0.00421861
539	Paox	0.692422	0.00422402
540	Pdhx	-0.692387	0.0042267
541	Hadhb	-0.69234	0.00423035
542	Lactb2	-0.692307	0.00423292
543	Cxcl17	0.692278	0.00423517
544	Dnase1	-0.692253	0.00423714
545	Slc34a1	-0.692235	0.00423853
546	Rras	0.69222	0.00423975
547	2610528J11Rik	-0.692174	0.00424329
548	Pank3	-0.692082	0.00425053
549	Mamdc4	0.691976	0.00425885
550	Snurf	-0.691934	0.00426214
551	Slc10a5	-0.691836	0.00426976
552	Ugt1a7c	-0.691677	0.00428229
553	Rsph9	0.691471	0.00429852
554	Acmsd	-0.691185	0.00432116
555	Kcnk5	-0.691076	0.00432977
556	Cpn1	0.691064	0.00433075
557	Gm23622	-0.691022	0.00433407
558	Rad23a	-0.691008	0.00433514
559	Fam107a	-0.690904	0.00434345
560	Lpin1	-0.690853	0.00434751
561	Acox2	-0.690827	0.00434957
562	Slc33a1	-0.690792	0.00435234
563	Fndc4	0.690467	0.00437832
564	Vps8	-0.690353	0.0043875
565	Tmem45b	-0.690337	0.00438879
566	Cyc1	-0.690312	0.00439076
567	Adgrg4	-0.69028	0.00439328
568	Fcamr	-0.690228	0.00439749
569	Ggt1	-0.690138	0.00440476
570	Pdha1	-0.690077	0.00440963
571	Abhd1	-0.689986	0.00441696
572	Snrpn	-0.689975	0.00441788
573	Rpl23a	0.68994	0.00442067
574	Mettl22	0.689724	0.00443816
575	Csad	-0.68959	0.00444904
576	Slc25a25	-0.689554	0.0044519
577	Dcxr	-0.68937	0.00446687
578	Slc25a12	-0.689255	0.00447624
579	Gm4450	-0.689243	0.00447723
580	Clcn5	-0.689158	0.00448413
581	Snhg11	0.689098	0.00448907
582	Fuca2	-0.689086	0.00449004
583	Micos13	-0.689005	0.00449666
584	Coq8b	0.688942	0.0045018
585	Mrpl16	-0.6889	0.00450521
586	Acat1	-0.688793	0.004514
587	Slc16a4	-0.688718	0.00452016
588	Cyp2d9	-0.688662	0.00452475
589	Tmlhe	-0.688498	0.00453829
590	Ttc32	0.688435	0.00454347
591	Selenbp1	-0.688403	0.00454607
592	Uap1l1	0.688387	0.00454741
593	Dglucy	-0.688347	0.00455075
594	Mir7078	0.688299	0.00455466
595	Akr1d1	-0.688202	0.0045627
596	Hsd3b2	-0.688189	0.00456375
597	Ndufc1	-0.688171	0.00456531
598	Pah	-0.688121	0.00456943
599	Pepd	-0.687923	0.00458583
600	Slc17a3	-0.687879	0.00458951
601	Eps8	-0.687831	0.00459351
602	Comtd1	0.687765	0.00459895
603	Swi5	0.6877	0.00460438
604	Epb41l4aos	0.687574	0.00461492
605	Upb1	-0.687477	0.004623
606	Ankrd13c	-0.687412	0.00462848
607	Ifit2	0.687344	0.00463411
608	Slc5a8	-0.68694	0.00466809
609	Uqcrc1	-0.686855	0.00467521
610	L2hgdh	-0.686844	0.0046762
611	Mrpl11	0.686757	0.00468355
612	Scrn3	-0.686691	0.00468909
613	Acsm1	-0.686234	0.00472783
614	Med14	-0.686225	0.0047286
615	Cndp2	-0.685982	0.00474934
616	Slc30a2	-0.685949	0.00475216
617	Isoc2a	-0.685812	0.00476384
618	Gpd1	-0.685808	0.0047642
619	Ihh	0.68575	0.00476915
620	Ilrun	-0.68568	0.00477516
621	Ass1	-0.685552	0.00478621
622	Aldh1l1	-0.685535	0.00478768
623	Hirip3	0.685252	0.00481198
624	Nfkbib	0.685152	0.00482067
625	Rpl10a	0.68505	0.00482945
626	Rps16	0.684985	0.00483512
627	Lad1	0.68491	0.00484162
628	Mccc2	-0.684781	0.00485277
629	Tpr	0.684653	0.00486395
630	Ttc7	-0.684628	0.0048661
631	Gpx6	-0.684602	0.00486838
632	Llgl2	0.684516	0.00487587
633	Ptges2	-0.684147	0.00490814
634	Slc22a7	-0.684055	0.00491617
635	Cpox	-0.684	0.00492105
636	Grhpr	-0.683788	0.0049397
637	Parp10	0.68361	0.00495539
638	Slc26a4	-0.683483	0.00496659
639	Oxsm	-0.683259	0.00498648
640	Cyp7b1	-0.68312	0.00499884
641	Zcwpw1	0.68311	0.00499973
642	Phb	-0.683038	0.00500609
643	Slc25a13	-0.682913	0.00501721
644	Hibadh	-0.6829	0.00501844
645	Ttc36	-0.682736	0.00503302
646	Mapk13	0.682654	0.00504038
647	Nccrp1	-0.682614	0.00504397
648	2310009B15Rik	0.682426	0.00506081
649	Dynlt1f	0.682383	0.00506469
650	Pck1	-0.682139	0.00508664
651	Entpd2	0.681838	0.0051139
652	Gchfr	-0.681435	0.00515043
653	Gatm	-0.681345	0.00515867
654	Ugt2b38	-0.681235	0.00516871
655	Gm12669	0.681174	0.00517432
656	Hsd3b4	-0.681113	0.00517991
657	Dnaja3	-0.680905	0.00519895
658	Myg1	0.680585	0.00522835
659	Cpe	0.68056	0.00523068
660	Prxl2b	-0.680538	0.00523265
661	Ggt6	0.680478	0.00523821
662	Eif3m	0.680473	0.00523864
663	Jmjd8	-0.680413	0.00524426
664	Gm6851	0.680209	0.00526307
665	Cetn4	0.680095	0.00527363
666	Rab3gap1	0.679729	0.00530774
667	LOC108167922	0.679715	0.00530901
668	Rpl27	0.679715	0.00530901
669	Scp2	-0.679654	0.00531469
670	Gk	-0.679522	0.00532706
671	Gfm1	-0.67931	0.00534687
672	Dmgdh	-0.679208	0.00535646
673	Sfxn2	-0.679194	0.00535776
674	Gm11423	-0.679174	0.00535972
675	Rpl7	0.679119	0.0053648
676	Tango2	-0.679074	0.00536906
677	Sfxn1	-0.679065	0.00536995
678	Psmg4	0.679049	0.00537148
679	Chtf18	0.678939	0.00538184
680	Pigl	0.678595	0.00541434
681	Afm	-0.678564	0.00541724
682	Tmem229a	-0.678538	0.00541969
683	Odc1	-0.678528	0.00542066
684	Spryd7	0.67852	0.0054214
685	Asah2	-0.678489	0.0054244
686	Srek1ip1	0.678483	0.00542492
687	C1qtnf12	-0.678458	0.00542727
688	Aqp4	-0.678326	0.00543989
689	Wdr62	0.678141	0.00545744
690	Folr1	-0.67789	0.00548141
691	Rpl28	0.677861	0.00548424
692	Slc25a16	-0.677859	0.00548441
693	Idi1	-0.677825	0.00548763
694	Mettl7a1	-0.677754	0.00549448
695	Khk	-0.677732	0.00549659
696	Heatr3	0.67766	0.00550348
697	Pank1	-0.67766	0.00550349
698	Mthfd1	-0.677515	0.00551737
699	Rps28	0.677493	0.00551954
700	Bcat1	-0.677484	0.00552038
701	Tbc1d31	0.677444	0.00552425
702	Sucnr1	-0.677322	0.00553595
703	A930005H10Rik	0.67724	0.00554388
704	Ndufa9	-0.677028	0.00556441
705	Pfn3	-0.676896	0.00557722
706	D630013N20Rik	-0.67688	0.00557875
707	Phyhipl	-0.67688	0.00557875
708	Hps4	0.676804	0.00558612
709	Slc22a18	-0.676685	0.00559767
710	C8a	-0.676621	0.00560391
711	Abhd11	0.67651	0.00561476
712	Cox16	0.676429	0.00562268
713	Sod2	-0.676245	0.00564066
714	Lamp2	-0.676214	0.0056437
715	Pccb	-0.676162	0.00564872
716	Lipa	-0.676122	0.00565262
717	Bbc3	0.676083	0.0056565
718	Crot	-0.67588	0.00567645
719	Rgl1	-0.675428	0.00572099
720	Rpl38	0.675408	0.00572301
721	Tbcb	0.675355	0.00572829
722	Enpp2	-0.675313	0.0057324
723	Cyp2d26	-0.675253	0.00573831
724	Suds3	-0.675129	0.00575065
725	Spata24	0.674968	0.00576664
726	Lrpap1	-0.674924	0.00577111
727	Rtraf	0.674858	0.00577768
728	Slco1a1	-0.674775	0.00578595
729	Gm5717	0.674734	0.00579005
730	Ndufs8	-0.674583	0.0058051
731	Polr2h	0.674513	0.00581216
732	Acad9	-0.674509	0.00581252
733	Sdhb	-0.674465	0.00581693
734	Tfb1m	0.674457	0.00581771
735	Arhgap32	-0.674439	0.00581958
736	Mcur1	-0.673871	0.00587674
737	Rpl15	0.673827	0.0058812
738	Aass	-0.673718	0.00589219
739	Fbp1	-0.673717	0.00589236
740	Klf15	-0.673688	0.00589526
741	Dhrs4	-0.67353	0.00591135
742	Adh1	-0.673523	0.00591204
743	Ormdl2	0.673277	0.005937
744	Naa38	0.67327	0.00593778
745	Cfi	0.673265	0.00593825
746	Tex2	-0.673203	0.00594454
747	Aspdh	-0.67318	0.00594696
748	Parp9	0.67305	0.00596017
749	Cbr1	0.673022	0.00596311
750	Irgm1	0.673021	0.00596316
751	2310039H08Rik	-0.672889	0.00597666
752	Ifit1	0.672747	0.00599121
753	2310030G06Rik	0.672542	0.00601227
754	Mapre3	0.672458	0.00602097
755	Tcaim	-0.672402	0.0060267
756	Gss	-0.672354	0.00603169
757	Polb	0.672292	0.00603803
758	Pi4ka	-0.672022	0.00606605
759	Dld	-0.671755	0.00609378
760	Suclg2	-0.671367	0.00613421
761	Xylb	-0.671325	0.00613855
762	Atp6v1c2	-0.671291	0.00614212
763	Bccip	-0.671271	0.00614427
764	Slc26a1	-0.671137	0.00615832
765	Cnih4	0.671079	0.00616436
766	Gbp2	0.671073	0.006165
767	Atp11a	-0.671017	0.00617087
768	Dync2li1	0.670854	0.00618801
769	Abhd14a	-0.670635	0.00621109
770	Snap47	-0.670555	0.00621953
771	Nudt12	-0.670291	0.00624758
772	Zfas1	0.670248	0.00625206
773	Rnase1	0.670215	0.00625556
774	Prodh	-0.670212	0.00625596
775	Kcnj16	-0.670182	0.00625908
776	Acad8	-0.670158	0.00626164
777	Mcts1	0.670151	0.00626238
778	Lrp2	-0.66997	0.0062816
779	Dlst	-0.66983	0.00629657
780	Kel	0.669524	0.00632931
781	Pim2	0.669498	0.00633207
782	Vstm2b	0.669394	0.00634323
783	Polr1d	0.669037	0.00638172
784	Prkag2	0.669033	0.00638216
785	Cdh16	-0.66898	0.00638786
786	Rab36	0.668897	0.00639685
787	Slc25a10	-0.668699	0.00641819
788	Slc22a12	-0.668584	0.00643073
789	Aldh7a1	-0.668544	0.00643506
790	Fahd2a	-0.668502	0.00643963
791	Col4a3	-0.668441	0.00644625
792	Iah1	-0.668401	0.00645057
793	Steap1	0.668387	0.00645207
794	Eid2	0.668334	0.00645792
795	Med31	0.668317	0.00645972
796	Gnl2	0.668252	0.00646677
797	Gusb	-0.668215	0.00647081
798	Tmem207	-0.668202	0.00647226
799	Acsm5	-0.668094	0.00648409
800	Snhg16	0.668079	0.00648569
801	Acsm3	-0.667975	0.00649707
802	H2-T23	0.667896	0.00650567
803	Tsr3	0.667778	0.00651862
804	Isg15	0.667658	0.00653178
805	Slc37a4	-0.667633	0.00653458
806	Ugt8a	-0.667567	0.00654177
807	H2-Q4	0.667472	0.00655227
808	Tmod4	0.667464	0.00655314
809	Cmas	0.667259	0.00657572
810	Dlec1	-0.667164	0.00658627
811	C2cd3	0.667114	0.00659179
812	Hes6	-0.667083	0.00659518
813	Dhtkd1	-0.666872	0.00661864
814	Ift122	-0.666493	0.00666081
815	Adi1	-0.666349	0.00667693
816	Nuak2	0.666231	0.00669013
817	4930431F12Rik	0.666199	0.00669369
818	Alg9	0.666125	0.00670199
819	Kiz	0.666112	0.00670342
820	Snrpa	0.666056	0.00670972
821	Washc3	0.666026	0.00671309
822	Nudt22	0.665972	0.00671912
823	Mtbp	0.66588	0.00672942
824	Nfkbil1	0.665873	0.00673031
825	Thnsl2	-0.665863	0.00673143
826	Gm14681	0.665785	0.00674011
827	Sqor	-0.665707	0.00674892
828	Ndufs2	-0.665615	0.00675936
829	Rab9	0.665573	0.00676404
830	Slc35d1	-0.665529	0.00676908
831	Ogfod3	-0.665417	0.00678171
832	Fmo2	-0.665223	0.00680373
833	Gm10681	-0.66516	0.00681083
834	Gm24494	0.665122	0.00681514
835	Rpl18a	0.665093	0.00681842
836	Slc22a26	-0.664921	0.00683807
837	Ndufv3	-0.664904	0.00683992
838	Slc2a4	-0.664795	0.00685237
839	Mthfd2	0.664505	0.00688549
840	Nudc	0.664494	0.0068868
841	Zfp706	-0.664478	0.00688865
842	Man1a	-0.664367	0.0069014
843	Sucla2	-0.664288	0.00691043
844	Trappc6a	0.664284	0.00691083
845	Fto	-0.664265	0.00691305
846	Fah	-0.664252	0.00691455
847	Kl	-0.664252	0.00691456
848	Htatip2	-0.664225	0.00691762
849	Bspry	0.663959	0.00694829
850	Uqcrfs1	-0.663649	0.00698408
851	Pnrc1	0.663598	0.00699005
852	Renbp	0.663196	0.00703673
853	Wdfy1	-0.663167	0.00704008
854	Pcdh1	-0.66305	0.00705378
855	Acad10	-0.663044	0.00705444
856	Slc25a21	-0.662842	0.00707807
857	Rhod	0.662704	0.00709428
858	Spp1	0.662623	0.00710374
859	Cda	-0.662488	0.0071196
860	Sord	-0.662482	0.00712034
861	Cela1	-0.662337	0.00713737
862	Alad	-0.662213	0.00715195
863	Arl6ip4	0.662091	0.00716637
864	Cyp2j6	0.661958	0.00718219
865	Slc16a14	-0.661927	0.00718586
866	Mroh1	0.661764	0.00720517
867	Ddr1	0.661754	0.00720635
868	Nat8	-0.661611	0.00722327
869	Ppp1r14b	0.661517	0.0072345
870	Sdhd	-0.661502	0.00723631
871	Ybx1	-0.661399	0.00724852
872	Gm4202	-0.661339	0.00725574
873	Smtnl2	0.661313	0.00725887
874	Clta	0.661153	0.00727795
875	Slc22a19	-0.661144	0.00727896
876	Clcf1	0.661099	0.00728437
877	Dock9	-0.661083	0.00728632
878	Sarnp	0.661039	0.00729155
879	Dnajc13	-0.660896	0.00730878
880	Enkd1	0.660759	0.00732521
881	Xpa	0.660756	0.00732553
882	Kin	0.660674	0.00733544
883	Tpmt	-0.660364	0.00737276
884	Tfpt	0.660171	0.00739613
885	BC024978	0.66016	0.00739751
886	Nrxn2	0.660111	0.00740345
887	Vps51	0.659941	0.00742412
888	Ivns1abp	0.659846	0.00743559
889	G6pc	-0.659694	0.00745415
890	Tulp3	-0.659552	0.00747151
891	Bphl	-0.659478	0.00748049
892	Cnpy2	0.659314	0.00750051
893	AW112010	0.659069	0.00753064
894	Rps13	0.659046	0.00753349
895	Eefsec	-0.65891	0.00755012
896	Trappc9	-0.658808	0.00756271
897	Rpl29	0.6588	0.00756372
898	LOC115487638	0.658469	0.00760461
899	Rpl18	0.65815	0.00764427
900	Pfdn4	0.658093	0.00765135
901	Smim24	-0.657941	0.00767024
902	Pdilt	0.657866	0.0076796
903	C2cd2l	-0.657792	0.00768888
904	Spp2	-0.657479	0.00772799
905	Etnk2	-0.657416	0.00773592
906	Brca2	0.656999	0.00778835
907	Slc9a3	-0.656924	0.00779783
908	Ccdc181	0.656805	0.00781284
909	Gatd3a	-0.656773	0.00781698
910	Osgin1	-0.656761	0.00781851
911	Ccndbp1	0.656738	0.00782141
912	Polr2f	0.656196	0.0078902
913	Chac2	-0.65612	0.00789994
914	Uchl3	0.6561	0.00790241
915	Sypl2	-0.656072	0.0079061
916	Chchd5	0.655906	0.00792731
917	Fbxo44	0.655898	0.00792821
918	Abhd3	-0.655885	0.00792991
919	Gpc4	-0.655842	0.00793543
920	Tmem144	-0.655792	0.0079418
921	Rps3a1	0.655768	0.00794491
922	H2ax	0.65575	0.00794719
923	Snord32a	0.655717	0.00795148
924	Rpl13	0.655539	0.00797435
925	Mrpl23-ps1	0.655334	0.00800068
926	Lrrc51	0.655098	0.00803117
927	Bhmt2	-0.655087	0.00803253
928	Bbs5	0.655058	0.00803626
929	Ndufs1	-0.654981	0.00804626
930	Rpl12	0.654724	0.00807957
931	Chchd3	-0.654615	0.00809372
932	Shisa4	0.654532	0.00810455
933	Ccdc57	0.654388	0.0081233
934	LOC115487892	0.654123	0.00815801
935	Rpp38	0.654068	0.0081651
936	Cd36	-0.653987	0.00817581
937	Tpt1	0.653969	0.00817807
938	Ing2	0.653893	0.00818805
939	Aqp1	-0.653605	0.00822597
940	Defb19	-0.653581	0.00822908
941	Igfbp4	-0.65347	0.00824378
942	C2	0.653271	0.00827001
943	Tmem86a	-0.653252	0.00827248
944	Cluh	-0.653121	0.00828994
945	Pcgf1	0.653052	0.00829905
946	Dhcr24	-0.653016	0.00830375
947	Nme3	0.652989	0.00830741
948	Smarca2	-0.652966	0.00831042
949	Akr7a5	-0.652798	0.00833283
950	Entpd5	-0.652733	0.00834139
951	Zfp622	0.652694	0.00834668
952	Cntrob	0.652467	0.00837692
953	Exosc7	0.652461	0.0083777
954	Pde9a	-0.65227	0.00840328
955	Rps26	0.652262	0.00840433
956	Pgam2	-0.65222	0.00840995
957	Slc22a13	-0.652196	0.00841317
958	Mocs2	-0.65197	0.0084435
959	Atp6v1e1	-0.651943	0.00844708
960	Rhebl1	0.651936	0.00844803
961	Proc	-0.651867	0.00845737
962	Rdh16	-0.651777	0.00846947
963	Spg7	-0.651708	0.00847883
964	Slc29a3	-0.651592	0.00849437
965	Rps27l	0.651446	0.00851418
966	Ier5l	0.651436	0.0085155
967	Dut	0.651412	0.00851881
968	Lrrc66	-0.651168	0.00855181
969	Slc2a5	-0.650968	0.00857898
970	Hmox1	0.650956	0.00858062
971	Mfsd4b5	-0.650944	0.00858232
972	Rps6	0.650924	0.00858503
973	Ttc39c	-0.650829	0.00859802
974	Nup43	0.650826	0.00859844
975	Ints2	-0.650719	0.00861294
976	Tacc2	0.650655	0.00862174
977	Ankrd23	0.650602	0.00862897
978	Aldob	-0.650291	0.00867151
979	Spns2	0.650036	0.00870667
980	Atp5pb	-0.649973	0.00871525
981	Tctex1d2	0.649837	0.00873411
982	Rpain	0.649807	0.00873818
983	D630023F18Rik	-0.649652	0.00875956
984	Naca	0.649613	0.008765
985	Ncl	0.649464	0.0087856
986	Tufm	-0.649445	0.00878823
987	Cptp	-0.648985	0.0088523
988	Fbxw17	0.648968	0.00885463
989	Scnn1a	-0.648913	0.00886231
990	Msto1	0.648884	0.00886642
991	Cckar	-0.648831	0.00887385
992	Piezo1	0.648737	0.00888689
993	Kctd6	0.648706	0.00889125
994	Rpl17	0.648691	0.00889331
995	Pprc1	0.648655	0.00889837
996	Depdc1b	-0.648591	0.00890742
997	Cuedc2	0.648448	0.0089275
998	Etv1	-0.648421	0.00893125
999	Slc25a35	-0.64822	0.00895955
1000	Hoxb8	0.64818	0.00896508
1001	Rdh5	-0.648137	0.00897114
1002	Vma21	0.647853	0.0090113
1003	Far1	-0.647736	0.00902792
1004	Clcn3	-0.647516	0.009059
1005	Aldh8a1	-0.647443	0.00906945
1006	Lrrk2	-0.647394	0.00907643
1007	Atp5d	-0.647389	0.00907716
1008	Isca2	0.647375	0.0090791
1009	Gabrb3	-0.647266	0.00909457
1010	Tcea3	-0.647227	0.00910016
1011	Ddx58	0.647089	0.00911983
1012	Them7	-0.647089	0.00911991
1013	Proca1	0.646853	0.00915358
1014	Use1	0.646743	0.00916934
1015	Gc	0.64656	0.00919571
1016	S100a11	0.646379	0.00922173
1017	Ipo4	0.64595	0.00928365
1018	Snrnp48	0.645736	0.00931467
1019	Ceacam2	-0.645704	0.00931935
1020	Ndrg3	-0.64566	0.00932577
1021	Acbd6	0.645486	0.00935105
1022	Nepn	-0.645223	0.00938934
1023	Gm7658	0.645084	0.00940971
1024	2410006H16Rik	0.644947	0.00942975
1025	Tada2a	0.644931	0.00943206
1026	Bckdhb	-0.644773	0.00945525
1027	Vdac1	-0.644734	0.00946104
1028	Aqp11	-0.644669	0.00947051
1029	Lcmt1	0.644667	0.0094709
1030	Qdpr	-0.644649	0.00947344
1031	Rpgr	0.644636	0.00947542
1032	Pycrl	-0.644598	0.00948093
1033	H2-T22	0.644423	0.00950673
1034	H2-T9	0.644423	0.00950673
1035	Acad11	-0.644245	0.00953303
1036	Sgip1	0.644203	0.00953935
1037	Stmn1	0.6442	0.00953977
1038	Rps20	0.644189	0.00954137
1039	Kctd1	0.644177	0.00954318
1040	Ppp1r35	0.644111	0.00955285
1041	Ccdc28a	0.64404	0.00956341
1042	Tnnc1	0.643837	0.0095936
1043	Cbs	-0.643822	0.00959573
1044	Ndufb5	-0.643808	0.0095979
1045	Gm7336	-0.643763	0.00960454
1046	B9d1	0.643708	0.00961277
1047	Mpc1	-0.643657	0.00962033
1048	Trpc1	-0.643594	0.00962961
1049	Rpl37	0.643564	0.00963419
1050	Ppp1cc	0.64355	0.00963616
1051	Gm15772	0.643524	0.00964009
1052	Nup88	0.643339	0.00966772
1053	Ints4	0.643314	0.00967151
1054	Snx9	-0.643071	0.00970785
1055	Ccdc6	-0.642871	0.00973788
1056	Bmp7	-0.642807	0.00974754
1057	Wfdc15b	-0.642768	0.00975341
1058	Rcbtb1	0.642385	0.00981114
1059	Creld1	0.642337	0.00981844
1060	Bmp4	0.642324	0.00982037
1061	Smim1	-0.642231	0.00983439
1062	Dlat	-0.642035	0.00986408
1063	Tbca	0.641937	0.00987895
1064	C8g	-0.641927	0.00988048
1065	Ginm1	0.641796	0.00990044
1066	Thpo	0.641784	0.0099023
1067	Snx21	0.641768	0.00990467
1068	Mtrex	-0.641768	0.00990475
1069	Ablim2	0.641663	0.00992072
1070	Akr1a1	-0.641614	0.00992817
1071	Dnah7b	0.641438	0.00995504
1072	Eftud2	0.641428	0.00995666
1073	Ap1g2	0.641417	0.00995835
1074	Pla2g5	0.641084	0.0100094
1075	Ildr2	-0.641074	0.0100108
1076	Ccz1	0.640978	0.0100257
1077	3110040N11Rik	0.640815	0.0100507
1078	Aldh3a2	-0.640794	0.010054
1079	Rplp2	0.640707	0.0100674
1080	Pdk2	-0.640404	0.0101142
1081	Eef1d	0.640313	0.0101283
1082	Pcbd1	-0.640219	0.0101428
1083	Sms	-0.640209	0.0101444
1084	F13b	-0.640192	0.010147
1085	Slc20a1	0.640165	0.0101513
1086	Ahcy	-0.639924	0.0101887
1087	Plekha7	-0.639852	0.0102
1088	Ccnh	0.639645	0.0102323
1089	Gng5	0.639616	0.0102367
1090	Gm24162	0.639505	0.0102541
1091	Atox1	0.639379	0.0102738
1092	Cgref1	-0.639357	0.0102773
1093	Pkp2	0.639185	0.0103043
1094	Tpi1	-0.639127	0.0103133
1095	Nubpl	-0.638981	0.0103364
1096	Mrpl13	0.63886	0.0103554
1097	Ethe1	-0.638774	0.0103689
1098	Stard10	-0.63875	0.0103728
1099	Cdk8	0.638743	0.0103739
1100	A330040F15Rik	-0.638652	0.0103883
1101	Myl6b	-0.638486	0.0104145
1102	1190007I07Rik	-0.638467	0.0104176
1103	Ghr	-0.638239	0.0104537
1104	Amfr	-0.638218	0.010457
1105	Tceal9	0.638162	0.010466
1106	Hadh	-0.638117	0.0104731
1107	Nit1	-0.638091	0.0104772
1108	Gemin2	0.637974	0.0104958
1109	Triqk	0.637967	0.0104969
1110	Banf1	0.637907	0.0105066
1111	Lpgat1	-0.637769	0.0105286
1112	Gm10163	0.637765	0.0105292
1113	Cntln	0.637761	0.0105299
1114	Snora31	0.637681	0.0105427
1115	Cldn16	0.637537	0.0105657
1116	Nup85	0.6375	0.0105715
1117	Cep85	0.637471	0.0105762
1118	Fjx1	0.637436	0.0105818
1119	Cyp2a4	-0.63738	0.0105909
1120	Trnau1ap	0.637369	0.0105927
1121	A1cf	-0.637294	0.0106046
1122	Pigx	0.637201	0.0106195
1123	Gm15638	-0.637104	0.0106352
1124	Gpatch4	0.637015	0.0106495
1125	Ephx2	-0.636915	0.0106656
1126	Pfdn2	0.63661	0.0107149
1127	Slco3a1	-0.636577	0.0107203
1128	H2-DMb1	0.636566	0.0107221
1129	Itih3	0.63638	0.0107523
1130	Kyat1	-0.63615	0.0107897
1131	Psme1	0.636071	0.0108025
1132	Plaat3	0.636063	0.0108038
1133	Tmem184a	-0.635961	0.0108204
1134	Idh3g	-0.635852	0.0108382
1135	Ptrh1	0.635686	0.0108655
1136	Nmral1	0.635672	0.0108677
1137	Slc22a2	-0.635631	0.0108744
1138	Mir6993	0.635603	0.0108789
1139	Rab24	0.635573	0.0108839
1140	Ndufaf4	-0.635564	0.0108853
1141	Nt5dc1	-0.635469	0.010901
1142	Blmh	-0.635451	0.0109039
1143	2510002D24Rik	0.635325	0.0109247
1144	Miga1	0.635194	0.0109461
1145	Rnf11	-0.63512	0.0109583
1146	Prkd3	-0.635069	0.0109668
1147	Aco1	-0.634932	0.0109893
1148	Gys2	-0.634759	0.011018
1149	Tdp1	0.634729	0.011023
1150	Dnaja4	-0.634576	0.0110483
1151	Tmem174	-0.634331	0.0110889
1152	Serpinf2	-0.634297	0.0110947
1153	Lclat1	-0.634253	0.0111019
1154	Ccp110	0.634182	0.0111138
1155	Mfsd4b1	-0.633989	0.0111459
1156	Tubb2a	0.633872	0.0111655
1157	Pnpo	-0.63377	0.0111826
1158	Anapc15	0.633668	0.0111997
1159	Pmpca	-0.633574	0.0112154
1160	Lhx1	-0.633563	0.0112173
1161	Tubb2b	0.633491	0.0112293
1162	D630024D03Rik	-0.633379	0.0112481
1163	Aldh4a1	-0.633219	0.0112751
1164	Trmt1	0.633201	0.0112782
1165	Mpst	-0.632893	0.0113301
1166	Tmem102	0.632671	0.0113677
1167	Mrpl52	0.632668	0.0113683
1168	Mybbp1a	0.632612	0.0113778
1169	Rnf213	0.632513	0.0113945
1170	Cars	0.632471	0.0114016
1171	Met	-0.632447	0.0114057
1172	Macrophages M0	-0.632397	0.0114142
1173	Rps12l1	0.632277	0.0114348
1174	Baiap2l2	0.63226	0.0114375
1175	Parl	0.632193	0.011449
1176	Timp3	-0.632134	0.011459
1177	Mvd	-0.632115	0.0114624
1178	Map7	-0.632061	0.0114715
1179	Asl	-0.6319	0.011499
1180	St8sia6	-0.631723	0.0115294
1181	Sbf1	0.631719	0.01153
1182	Pdp2	-0.631586	0.0115529
1183	Rab1b	-0.631377	0.0115888
1184	0610040J01Rik	0.631297	0.0116025
1185	Rnpepl1	-0.631252	0.0116104
1186	Hgd	-0.631241	0.0116123
1187	Trabd2b	-0.631147	0.0116284
1188	Lias	-0.631089	0.0116384
1189	Pmf1	0.631047	0.0116457
1190	Pym1	0.63103	0.0116486
1191	Tk1	0.631026	0.0116494
1192	Arl2bp	0.630887	0.0116733
1193	Pcgf2	0.630848	0.0116801
1194	Fkbp1b	0.63067	0.011711
1195	Pim3	-0.630647	0.011715
1196	Uchl5	0.630628	0.0117183
1197	Prmt6	0.630593	0.0117244
1198	Plgrkt	0.630576	0.0117272
1199	Pdzk1	-0.630441	0.0117508
1200	Uimc1	0.630395	0.0117588
1201	Dnph1	-0.630358	0.0117653
1202	S100a1	0.630166	0.0117987
1203	Slc25a3	-0.630145	0.0118024
1204	Nfs1	-0.630134	0.0118043
1205	H2ac19	-0.630014	0.0118253
1206	Cyp4a12a	-0.629908	0.0118437
1207	Cyp2j9	0.629887	0.0118474
1208	Suco	0.629831	0.0118573
1209	Dcst1	-0.629789	0.0118647
1210	Sap18b	0.62956	0.0119048
1211	Selenot	-0.629441	0.0119258
1212	Ranbp3l	-0.629414	0.0119305
1213	Clpb	-0.629352	0.0119413
1214	Gjb2	-0.629333	0.0119448
1215	Gm7879	0.629246	0.01196
1216	Cpne8	0.629184	0.011971
1217	Ifi27l2a	0.629181	0.0119715
1218	Zfp707	0.629086	0.0119884
1219	Slc25a48	-0.629069	0.0119913
1220	Acss2	-0.62897	0.0120088
1221	Snord123	0.628888	0.0120234
1222	Zfp277	0.628849	0.0120302
1223	Bloc1s4	0.628845	0.012031
1224	Nme5	0.628842	0.0120315
1225	Hdhd3	-0.628597	0.0120751
1226	Arhgef19	-0.6285	0.0120922
1227	Akap9	0.62849	0.012094
1228	Ssbp1	0.628441	0.0121027
1229	Ccdc107	-0.628264	0.0121342
1230	H2-DMa	0.628108	0.0121622
1231	Pmpcb	-0.628069	0.0121692
1232	Mir7013	0.628052	0.0121722
1233	Syce2	0.627964	0.0121878
1234	Hoxb7	0.627914	0.0121969
1235	Taf1d	0.627898	0.0121997
1236	Clasrp	0.627804	0.0122165
1237	Rab3gap2	0.627793	0.0122184
1238	Sepsecs	-0.627725	0.0122308
1239	Vps35l	0.6276	0.0122531
1240	Rasl12	0.627389	0.0122911
1241	Gm11992	-0.627146	0.0123349
1242	Dusp14	0.626928	0.0123745
1243	Acsf3	-0.626871	0.0123847
1244	Kif22	0.626722	0.0124118
1245	Nudt14	0.626691	0.0124175
1246	Gemin8	0.626621	0.01243
1247	Rpl10-ps3	0.626459	0.0124595
1248	Borcs8	0.626332	0.0124828
1249	Rpl24	0.626326	0.0124837
1250	Creb3	0.626255	0.0124969
1251	Ccdc136	0.626187	0.0125091
1252	Treh	-0.626122	0.012521
1253	Slc13a2	-0.626022	0.0125394
1254	Srsf6	0.625936	0.0125551
1255	Nenf	0.625874	0.0125665
1256	Clpx	-0.625784	0.012583
1257	Vdr	-0.625538	0.0126282
1258	Supt3	0.625489	0.0126373
1259	Klhdc10	-0.625388	0.0126559
1260	Insig1	-0.625317	0.0126688
1261	Aldh2	-0.625246	0.0126819
1262	Ccdc85b	0.625231	0.0126847
1263	Rbsn	-0.625188	0.0126927
1264	Bzw2	0.624877	0.0127503
1265	Gbp7	0.624851	0.012755
1266	Slc44a4	-0.624851	0.0127551
1267	Tpgs1	0.624742	0.0127753
1268	Eif6	0.62473	0.0127775
1269	Tcf19	0.62473	0.0127776
1270	Gphn	-0.624543	0.0128124
1271	Pcgf6	0.62448	0.0128239
1272	Pbdc1	0.624447	0.0128301
1273	Rpl27a	0.624406	0.0128378
1274	Mtmr11	0.624398	0.0128393
1275	Gpm6a	-0.624395	0.0128398
1276	Gadd45a	0.624323	0.0128533
1277	Cadm4	0.624134	0.0128886
1278	Col4a4	-0.624076	0.0128995
1279	Mir6481	0.623955	0.012922
1280	Cideb	-0.623819	0.0129475
1281	Fcf1	0.623788	0.0129533
1282	Alkbh6	0.623754	0.0129598
1283	Slc13a3	-0.623749	0.0129606
1284	Zfp948	0.623663	0.0129768
1285	Sult1d1	-0.623596	0.0129894
1286	Ndufaf2	0.623577	0.012993
1287	Mrpl40	0.623562	0.0129959
1288	Tmem30a	-0.623449	0.013017
1289	Gm2000	0.623444	0.013018
1290	Igsf8	0.623395	0.0130273
1291	Erdr1	0.623385	0.0130291
1292	Usp43	0.623196	0.0130648
1293	Spint2	0.623179	0.013068
1294	Gm4332	0.623044	0.0130935
1295	Cisd3	-0.622994	0.013103
1296	Tmsb15b2	0.622924	0.0131163
1297	Hspa9	-0.622881	0.0131245
1298	Rpf2	0.622878	0.013125
1299	Mettl7a2	-0.622807	0.0131384
1300	Bckdk	-0.622736	0.0131519
1301	Gbp5	0.622695	0.0131598
1302	Mgat4b	0.622574	0.0131828
1303	Mrps9	0.622487	0.0131993
1304	Zfp692	0.622478	0.0132009
1305	Sugct	-0.622427	0.0132107
1306	Cstf3	0.622361	0.0132233
1307	Haus1	0.622249	0.0132447
1308	Prim1	0.622238	0.0132467
1309	Bcas2	0.622203	0.0132535
1310	Iigp1	0.622194	0.0132551
1311	Tbce	0.622053	0.0132822
1312	Clec18a	0.621916	0.0133083
1313	Paxbp1	0.62181	0.0133287
1314	Slc47a1	-0.621712	0.0133474
1315	Iyd	-0.621626	0.013364
1316	Chkb	0.621484	0.0133913
1317	Gm8810	0.621378	0.0134117
1318	Nup37	0.621224	0.0134415
1319	Fas	0.621211	0.013444
1320	Cisd1	-0.621182	0.0134496
1321	Rida	-0.621079	0.0134695
1322	Depdc7	-0.620962	0.0134922
1323	Fbxo7	-0.62078	0.0135275
1324	Tmem106a	-0.620723	0.0135384
1325	Zfp949	0.620673	0.0135482
1326	Cycs	-0.620589	0.0135645
1327	Plekhb2	-0.620587	0.013565
1328	Foxred2	0.620576	0.013567
1329	Kifc3	0.620482	0.0135853
1330	Zcrb1	0.620364	0.0136084
1331	Eef1akmt2	0.620351	0.0136109
1332	Dhrsx	0.620193	0.0136416
1333	Sugt1	0.620192	0.0136419
1334	Lsm3	0.619825	0.0137137
1335	Jund	0.619749	0.0137286
1336	Gm22540	0.619703	0.0137377
1337	Cep57	0.61966	0.0137461
1338	Tef	-0.619638	0.0137504
1339	Slc39a8	-0.619636	0.0137508
1340	Fbxo8	-0.61963	0.0137521
1341	Tst	-0.619477	0.0137821
1342	Cyp2j5	-0.619465	0.0137844
1343	Idua	0.619426	0.0137922
1344	Arl6ip1	-0.619347	0.0138077
1345	B230216N24Rik	-0.619323	0.0138125
1346	Trit1	0.619312	0.0138147
1347	Rps27a	0.619285	0.01382
1348	Mrps6	0.619265	0.0138239
1349	Pgpep1	-0.619184	0.0138399
1350	Prdx5	-0.618849	0.0139061
1351	Slc31a1	-0.618745	0.0139269
1352	Rbm3	0.618697	0.0139364
1353	Mir6921	0.618559	0.0139638
1354	Nop58	0.618452	0.0139852
1355	Plasma cells	-0.618445	0.0139865
1356	Fau	0.618413	0.0139929
1357	Snrpd1	0.618383	0.0139988
1358	Cibar1	0.61819	0.0140373
1359	Hcfc1r1	0.618152	0.0140449
1360	Dhx16	0.618136	0.0140482
1361	Dynlt1b	0.618101	0.0140551
1362	Lrg1	0.617975	0.0140803
1363	Slc5a11	-0.617734	0.0141286
1364	Mlycd	-0.617679	0.0141398
1365	Dnajc17	0.617666	0.0141423
1366	Chka	0.617664	0.0141427
1367	Pitx2	0.617595	0.0141565
1368	Cfap298	0.617397	0.0141964
1369	Gm14430	0.61733	0.0142098
1370	Gm4631	0.61733	0.0142098
1371	Aifm1	-0.617273	0.0142214
1372	Dusp11	0.61719	0.0142382
1373	Neil1	0.617135	0.0142492
1374	Dgat2	-0.617097	0.0142569
1375	Pdgfb	0.617086	0.0142591
1376	Gstm5	0.617048	0.0142669
1377	Dhx58	0.617035	0.0142695
1378	Kif12	0.616899	0.0142971
1379	Sowahb	0.61678	0.0143211
1380	Zmynd10	-0.616759	0.0143254
1381	Ubxn10	-0.616756	0.0143259
1382	Ino80b	0.616743	0.0143285
1383	Ecsit	-0.616703	0.0143367
1384	Sec23b	-0.616672	0.014343
1385	P4ha2	0.61657	0.0143637
1386	Gstt3	-0.616557	0.0143664
1387	A4galt	0.616535	0.0143708
1388	Hoxb6	0.616529	0.0143721
1389	Snrnp70	0.616518	0.0143744
1390	Cyfip2	-0.616513	0.0143752
1391	Acat3	0.616333	0.014412
1392	Apoo	-0.616285	0.0144218
1393	Rps15a-ps7	0.616253	0.0144284
1394	Acot12	-0.61577	0.0145271
1395	Dnajb12	-0.615762	0.0145287
1396	Kcnj10	-0.615699	0.0145418
1397	Rpl10a-ps1	0.615686	0.0145444
1398	Gps2	0.615625	0.0145569
1399	Polr2i	0.615555	0.0145711
1400	Rev3l	0.615355	0.0146123
1401	Tap1	0.615334	0.0146167
1402	Trmt10b	0.615302	0.0146233
1403	Nectin1	0.61528	0.0146278
1404	Neu1	-0.615221	0.01464
1405	Galnt18	-0.615132	0.0146583
1406	Kcnk1	0.615107	0.0146636
1407	Caprin2	0.615101	0.0146648
1408	Mrps25	0.615044	0.0146766
1409	Jtb	0.614967	0.0146925
1410	Rpl37a	0.61493	0.0147001
1411	Prkaa2	-0.61486	0.0147146
1412	Amy1	0.614658	0.0147566
1413	Npl	0.614616	0.0147652
1414	Pold1	0.614477	0.0147942
1415	Cdk5	0.614424	0.0148051
1416	Ggct	-0.614184	0.0148552
1417	Nphp1	0.614002	0.0148931
1418	Mvp	0.613974	0.0148991
1419	Ldc1	-0.613916	0.0149112
1420	Nt5c	0.61383	0.0149291
1421	Lage3	0.613631	0.0149708
1422	Klrg2	0.613614	0.0149744
1423	Cfap157	0.613535	0.0149911
1424	Hmgcs1	-0.613527	0.0149927
1425	Rps15	0.613521	0.0149939
1426	Cuta	0.613247	0.0150517
1427	Srp19	0.613156	0.0150708
1428	Notum	-0.613081	0.0150868
1429	Hdlbp	-0.612998	0.0151042
1430	Ptbp2	0.612936	0.0151174
1431	Ddt	-0.612825	0.0151407
1432	Znrd2	0.612742	0.0151584
1433	Aqp2	-0.612466	0.0152169
1434	Mt2	0.61238	0.0152352
1435	Ccdc115	0.612316	0.0152488
1436	Cp	0.612263	0.0152601
1437	Pacc1	-0.612175	0.0152788
1438	Sod1	-0.612053	0.0153049
1439	Bola2	0.61202	0.015312
1440	Slc3a2	0.61195	0.0153269
1441	Tomm22	0.611815	0.0153557
1442	9530068E07Rik	-0.611654	0.0153903
1443	Idh3b	-0.611626	0.0153964
1444	Shld1	0.611593	0.0154034
1445	Idh3a	-0.611557	0.0154112
1446	Igtp	0.61126	0.0154749
1447	Mecr	-0.611252	0.0154768
1448	Ctsz	0.611194	0.0154893
1449	Polr1b	0.611094	0.0155107
1450	Slc25a42	-0.610794	0.0155755
1451	Snord33	0.610773	0.01558
1452	Enpp6	-0.610657	0.0156051
1453	1700029J07Rik	0.610447	0.0156507
1454	Ankrd16	0.610385	0.0156643
1455	Acot2	0.610345	0.0156731
1456	Mtch2	0.610285	0.015686
1457	Ypel2	0.610237	0.0156966
1458	Tapbpl	0.610208	0.0157028
1459	Bmp6	0.610172	0.0157106
1460	Pold4	0.610087	0.0157291
1461	Ddx49	0.610045	0.0157383
1462	Mus81	0.609981	0.0157522
1463	Ptpn2	0.609838	0.0157835
1464	Mrpl36	0.609836	0.015784
1465	Anp32b	0.609807	0.0157904
1466	2210408F21Rik	-0.609743	0.0158043
1467	Krtcap3	0.609726	0.0158079
1468	Utp14a	0.609689	0.0158161
1469	Gnpnat1	0.609617	0.015832
1470	Rpl37rt	0.609565	0.0158433
1471	Uhmk1	-0.609469	0.0158644
1472	Wdr83	0.609421	0.0158748
1473	Gm1673	0.609342	0.0158922
1474	Med12	0.60929	0.0159037
1475	Mettl7b	-0.60927	0.0159081
1476	S100a13	0.609194	0.0159248
1477	Ankrd1	0.609034	0.0159602
1478	Cryl1	-0.608954	0.0159777
1479	Mapkapk5	0.608949	0.0159788
1480	Ms4a4c	0.608889	0.0159921
1481	Ermard	0.608687	0.0160368
1482	Igsf11	-0.608595	0.016057
1483	Mdp1	0.608552	0.0160666
1484	Dhrs7	0.608434	0.0160928
1485	Rps19	0.608223	0.0161396
1486	Mrps36	-0.608118	0.0161631
1487	Psmd9	0.608035	0.0161815
1488	Cth	-0.608026	0.0161835
1489	Elob	0.608008	0.0161876
1490	Wdr73	0.60799	0.0161915
1491	Man2b2	0.607917	0.0162078
1492	Sugp2	0.607794	0.0162354
1493	Ak3	-0.607755	0.0162439
1494	Camsap3	0.607717	0.0162526
1495	Gpt	-0.607686	0.0162594
1496	Ift172	0.607578	0.0162837
1497	Dcaf4	0.607557	0.0162883
1498	Cd320	-0.607494	0.0163024
1499	Gm6863	0.607287	0.0163488
1500	Dgkd	-0.607279	0.0163507
1501	Zbtb25	0.607275	0.0163517
1502	Babam1	-0.60725	0.0163573
1503	AW822252	-0.607246	0.0163581
1504	Cyp2s1	0.607245	0.0163583
1505	Rpl36a-ps2	0.607066	0.0163985
1506	Ldha	-0.606954	0.0164239
1507	Mir7079	0.606813	0.0164556
1508	Cd24a	0.606539	0.0165176
1509	Gm25579	0.606511	0.0165241
1510	Ehmt2	0.60649	0.0165287
1511	Tipin	0.606121	0.0166125
1512	Ube2d2a	0.606039	0.0166312
1513	Rpl3	0.605749	0.0166972
1514	Slc44a3	0.605673	0.0167146
1515	Bud31	0.605664	0.0167166
1516	Nars2	-0.60566	0.0167176
1517	Hnf4aos	-0.605593	0.0167328
1518	Fbxl6	0.605399	0.0167772
1519	Lsm2	0.605222	0.016818
1520	Slc16a9	-0.60522	0.0168183
1521	Eif3k	0.605083	0.0168497
1522	Ccdc30	0.604982	0.016873
1523	Mgmt	0.604958	0.0168786
1524	Mrpl1	0.604857	0.0169019
1525	Lpar6	0.604821	0.0169102
1526	Med11	0.604715	0.0169347
1527	Cln3	0.604682	0.0169423
1528	Fignl2	0.6046	0.0169611
1529	Gm7536	0.604545	0.0169739
1530	Snrpe	0.604476	0.0169898
1531	1700037H04Rik	-0.604453	0.0169952
1532	5031425E22Rik	0.604396	0.0170083
1533	Prpf40b	0.604287	0.0170337
1534	Plxnb2	0.604255	0.017041
1535	Rce1	0.603865	0.0171316
1536	Gapdh	-0.603621	0.0171886
1537	Pex14	-0.603577	0.0171988
1538	Pfdn6	0.603572	0.0171999
1539	Cxcl11	0.603429	0.0172335
1540	Id3	0.603402	0.0172396
1541	1700123O20Rik	0.603344	0.0172533
1542	Dpcd	0.603343	0.0172535
1543	Pdzd3	-0.603293	0.0172654
1544	Snord104	0.603274	0.0172697
1545	Ei24	-0.603272	0.0172702
1546	Tdp2	0.603187	0.0172902
1547	Lrrc8b	-0.603089	0.017313
1548	Hddc2	0.603058	0.0173204
1549	Rpa2	0.602903	0.0173569
1550	Tyw3	-0.602873	0.0173639
1551	Prom1	0.602812	0.0173782
1552	Pet100	0.602791	0.0173831
1553	Gm10288	0.602785	0.0173847
1554	Pbld2	-0.602757	0.0173913
1555	Toe1	0.602755	0.0173917
1556	Pantr2	0.602704	0.0174036
1557	Eef1b2	0.60261	0.0174258
1558	Rpl11	0.602571	0.017435
1559	Wdr53	0.602411	0.0174729
1560	H2-Q7	0.602323	0.0174936
1561	H2-Q9	0.602323	0.0174936
1562	Fars2	-0.602231	0.0175155
1563	Hpf1	0.602126	0.0175404
1564	Zfp386	0.602108	0.0175445
1565	Pabpn1	0.601768	0.0176253
1566	Strada	0.601756	0.0176284
1567	Hagh	-0.60171	0.0176391
1568	Slc34a3	-0.601655	0.0176523
1569	Hdac2	0.601639	0.0176561
1570	Sephs2	-0.601637	0.0176566
1571	Txndc15	0.601623	0.0176598
1572	Galm	-0.601616	0.0176617
1573	Ide	-0.601486	0.0176927
1574	Nlrc5	0.601263	0.017746
1575	Crebzf	0.601189	0.0177636
1576	Dnajc22	-0.6011	0.0177848
1577	Cmc4	0.601011	0.0178062
1578	Cltrn	-0.600997	0.0178096
1579	Lime1	0.600972	0.0178156
1580	Mt1	0.600669	0.0178884
1581	Rhbdf2	0.600638	0.0178959
1582	Agt	0.600597	0.0179059
1583	Mks1	0.60056	0.0179147
1584	Adamts16	0.60045	0.0179413
1585	H2-Bl	0.600394	0.0179548
1586	Ifrd1	0.600303	0.0179767
1587	Sgk2	-0.600215	0.0179981
1588	Cox15	-0.60004	0.0180403
1589	Cachd1	0.600038	0.018041
1590	Fut9	-0.600035	0.0180416
1591	Erp29	0.599929	0.0180673
1592	Ldhb	0.599828	0.0180919
1593	Slc43a2	-0.599803	0.0180978
1594	Snrnp27	0.599795	0.0180999
1595	Impdh2	0.599721	0.0181178
1596	Nt5c3	-0.5996	0.0181472
1597	Rps5	0.599575	0.0181532
1598	Stx18	0.599485	0.0181754
1599	Chrna4	-0.599452	0.0181833
1600	Gm21811	0.599375	0.0182022
1601	Irf5	0.599308	0.0182184
1602	Rps17	0.59929	0.0182229
1603	Pard6a	0.599205	0.0182435
1604	Med9	0.598987	0.018297
1605	Nudcd2	0.598749	0.0183554
1606	Cftr	0.598727	0.0183606
1607	Nlrp6	-0.598674	0.0183736
1608	Tmem29	0.598636	0.0183832
1609	Lmtk2	-0.598584	0.018396
1610	Tmem107	0.59855	0.0184042
1611	Haghl	0.598503	0.0184157
1612	Mia2	-0.598483	0.0184206
1613	Prepl	-0.598463	0.0184256
1614	Parp14	0.598365	0.0184499
1615	Ankrd6	0.598353	0.0184528
1616	Selenop	-0.598327	0.0184592
1617	Gm15343	-0.598304	0.0184648
1618	Ost4	0.598221	0.0184852
1619	Mrps7	-0.598094	0.0185167
1620	Rnf208	0.59807	0.0185225
1621	Mrnip	-0.597927	0.018558
1622	Ngrn	0.597913	0.0185614
1623	Zbtb48	0.597846	0.018578
1624	Gnpda1	-0.597793	0.0185913
1625	Icam1	0.597611	0.0186363
1626	Pex3	-0.597462	0.0186733
1627	Snf8	0.59742	0.018684
1628	Nme4	0.597319	0.0187091
1629	Lsm6	0.597308	0.0187118
1630	Gt(ROSA)26Sor	0.597159	0.018749
1631	Sertad3	0.597111	0.018761
1632	Card19	0.597001	0.0187885
1633	Hnf4a	-0.59698	0.0187937
1634	1110038F14Rik	0.596921	0.0188085
1635	Rtn4ip1	-0.596775	0.0188449
1636	Dync1i2	0.596694	0.0188654
1637	Nthl1	0.596607	0.0188871
1638	Exosc2	0.596492	0.0189161
1639	Zfp511	0.596414	0.0189356
1640	Cox7a1	-0.596389	0.0189419
1641	Pfdn5	0.596374	0.0189456
1642	Ccl28	-0.59616	0.0189996
1643	Daxx	0.595884	0.0190694
1644	Rfc4	0.595858	0.0190758
1645	Nit2	-0.595744	0.0191047
1646	Tspan31	0.59567	0.0191234
1647	Adora2b	0.595641	0.0191309
1648	Tnfrsf12a	0.595532	0.0191584
1649	Mir7091	0.595484	0.0191706
1650	Polr2m	-0.595477	0.0191724
1651	Prkcz	-0.595348	0.0192053
1652	Psma2	0.595335	0.0192084
1653	Eif3e	0.595267	0.0192257
1654	Snhg1	0.595055	0.0192797
1655	Ndufv1	-0.594998	0.0192943
1656	Pomp	0.594973	0.0193007
1657	Bex3	0.594902	0.0193189
1658	Alg8	0.594838	0.0193351
1659	Iscu	-0.59483	0.0193373
1660	Polr3gl	0.594768	0.019353
1661	Sptan1	0.594736	0.0193611
1662	1110032A03Rik	-0.594675	0.0193769
1663	Taf15	0.594658	0.0193813
1664	H2bc12	-0.594523	0.0194158
1665	AI413582	0.594487	0.0194249
1666	Cdpf1	0.59441	0.0194448
1667	Rps10	0.594394	0.0194489
1668	Ubxn1	0.594357	0.0194584
1669	Gm15318	-0.594349	0.0194604
1670	Gspt2	0.59434	0.0194628
1671	Acat2	-0.594338	0.0194631
1672	Haus4	0.594173	0.0195056
1673	Uqcr11	-0.594173	0.0195056
1674	Rpp21	0.594055	0.0195361
1675	H2az1	0.593944	0.0195646
1676	Pck2	0.593831	0.0195937
1677	Carf	0.593801	0.0196014
1678	Lrrc19	-0.5937	0.0196275
1679	Gtpbp8	0.593613	0.0196501
1680	Phkb	-0.593413	0.0197018
1681	Prrc2a	0.593372	0.0197125
1682	Gm3716	-0.593342	0.0197204
1683	Slc17a1	-0.593337	0.0197216
1684	Rpl30	0.593267	0.0197398
1685	Echdc1	-0.592943	0.0198239
1686	Pigr	-0.592883	0.0198396
1687	Snhg18	0.592853	0.0198476
1688	Cldn19	0.5928	0.0198613
1689	Shkbp1	0.592789	0.0198643
1690	Trappc2l	0.592684	0.0198917
1691	Zcchc10	0.59268	0.0198927
1692	Rbm4b	0.592673	0.0198944
1693	Psma1	0.592671	0.0198949
1694	Gm14295	0.592625	0.0199071
1695	Med4	0.592587	0.019917
1696	Mrpl12	-0.592502	0.0199392
1697	Lpcat4	0.592494	0.0199413
1698	2700038G22Rik	0.592431	0.0199577
1699	Ccdc160	0.592274	0.0199988
1700	Rrnad1	0.592267	0.0200009
1701	Selenoo	-0.592157	0.0200297
1702	Arhgap18	-0.592137	0.0200349
1703	Gm25939	0.592096	0.0200457
1704	H2-K1	0.59209	0.0200472
1705	Sertad1	0.592021	0.0200654
1706	Mgam	-0.591913	0.0200937
1707	Adra2b	-0.591832	0.0201151
1708	Tmem11	0.591801	0.0201232
1709	Ube2d1	0.5918	0.0201235
1710	Mfsd9	-0.591752	0.0201362
1711	Ap3s1	0.591721	0.0201444
1712	Il18	0.591707	0.0201479
1713	Dnase2a	0.591705	0.0201485
1714	Gm38426	0.591705	0.0201485
1715	Gm20257	0.591629	0.0201687
1716	Pomk	0.591576	0.0201827
1717	Exosc9	0.591488	0.0202059
1718	Rnf135	0.591275	0.0202623
1719	Stx3	0.591271	0.0202632
1720	Hspbp1	0.591252	0.0202682
1721	Hao2	-0.591247	0.0202696
1722	Narf	-0.591236	0.0202726
1723	Pxk	0.591117	0.020304
1724	H2-Ab1	0.590972	0.0203424
1725	Mir1247	0.59097	0.0203431
1726	Rfc2	0.590826	0.0203813
1727	Stoml2	-0.590675	0.0204217
1728	1110004F10Rik	0.590658	0.0204261
1729	Nudt7	0.590586	0.0204454
1730	Cinp	0.590541	0.0204573
1731	Cgnl1	-0.590452	0.020481
1732	Pnn	0.590379	0.0205005
1733	Ccdc28b	0.590182	0.0205534
1734	Osbpl8	-0.590132	0.0205667
1735	Clybl	-0.590101	0.020575
1736	Miip	0.590061	0.0205857
1737	G6pc3	0.590037	0.0205921
1738	Mdk	0.58995	0.0206155
1739	Tfrc	-0.589759	0.0206667
1740	Commd4	0.589751	0.020669
1741	Acsl1	-0.589734	0.0206735
1742	Akr1b10	0.589616	0.0207053
1743	Zfp954	0.589538	0.0207264
1744	Rnd3	0.589458	0.0207478
1745	Map3k12	0.589428	0.0207558
1746	Ablim3	0.589194	0.020819
1747	Fxyd2	-0.589128	0.0208371
1748	Prkrip1	0.589115	0.0208406
1749	Grb14	0.589053	0.0208573
1750	Oas2	0.58875	0.0209394
1751	Marchf5	0.588655	0.0209654
1752	Myorg	-0.588584	0.0209845
1753	Zfand1	0.588571	0.0209881
1754	Dxo	0.588383	0.0210394
1755	Afg3l2	-0.588315	0.0210579
1756	Rps18	0.588095	0.0211179
1757	Aprt	0.58802	0.0211385
1758	Slc27a2	-0.587982	0.0211489
1759	Ppid	0.587924	0.0211646
1760	Kri1	0.587873	0.0211788
1761	Nucb2	0.587785	0.0212029
1762	Rbm34	0.587679	0.021232
1763	4930453N24Rik	0.587602	0.0212532
1764	Ints6l	0.587601	0.0212534
1765	Fdx1	-0.587585	0.0212578
1766	Adam11	0.587548	0.0212678
1767	Abcc2	-0.587292	0.0213384
1768	Gm10768	-0.587292	0.0213384
1769	Lif	0.587099	0.0213915
1770	Slc7a4	0.58703	0.0214106
1771	Ccl17	0.586848	0.021461
1772	Tprkb	-0.586713	0.0214984
1773	Rbbp8	0.58669	0.0215047
1774	Them6	0.586647	0.0215168
1775	Wrap53	0.586627	0.0215222
1776	Mnd1	0.586573	0.0215373
1777	Ppcdc	0.586563	0.0215399
1778	Marveld3	0.5865	0.0215573
1779	Tinf2	0.586449	0.0215715
1780	Kidins220	-0.5864	0.0215851
1781	Ajuba	0.586386	0.0215893
1782	Stx8	0.586375	0.0215921
1783	Abcc10	0.586186	0.0216449
1784	Ascc1	-0.586123	0.0216622
1785	Tmem248	-0.585922	0.0217185
1786	Ulk3	0.585828	0.0217447
1787	LOC115488691	0.585812	0.0217492
1788	Med10	0.585694	0.0217823
1789	Mir6981	0.58567	0.0217889
1790	Tmem219	0.585575	0.0218154
1791	Rab5if	-0.585518	0.0218314
1792	Vti1b	0.585353	0.0218777
1793	Trim28	0.585263	0.021903
1794	St6galnac2	0.585244	0.0219085
1795	Ift88	0.585233	0.0219115
1796	2700097O09Rik	0.585181	0.0219262
1797	Trappc2	0.58516	0.0219322
1798	Firre	0.584981	0.0219824
1799	Atf4	0.584915	0.0220011
1800	Csnk2a2	0.584846	0.0220206
1801	Rps23-ps1	0.584743	0.0220496
1802	Prune1	0.58456	0.0221013
1803	Nr2c2ap	0.584557	0.0221022
1804	Keg1	-0.584498	0.0221189
1805	Gcat	-0.58444	0.0221353
1806	Maz	0.584402	0.0221462
1807	Snhg5	0.584376	0.0221534
1808	Psma3	0.584369	0.0221556
1809	Sumo2	0.584352	0.0221603
1810	Nutf2	0.584326	0.0221678
1811	Zcchc7	0.584288	0.0221784
1812	Rpl34-ps1	0.584171	0.0222118
1813	Sec61b	0.584035	0.0222504
1814	Atp5e	-0.584016	0.0222559
1815	Usp50	0.58384	0.022306
1816	Dnajc19	-0.583586	0.0223785
1817	Ube3a	0.583522	0.0223968
1818	Dap3	0.58349	0.0224058
1819	Wdr31	0.583427	0.0224239
1820	Hap1	0.583424	0.0224249
1821	Lin37	0.583317	0.0224554
1822	Polr3h	0.583317	0.0224555
1823	Xaf1	0.583276	0.0224672
1824	Med30	0.583237	0.0224782
1825	Mphosph10	0.582798	0.0226043
1826	Pdcd6	0.582658	0.0226448
1827	Upf3b	0.582503	0.0226894
1828	Abcc4	0.582492	0.0226927
1829	Slc51a	-0.582384	0.0227239
1830	Tmsb15l	0.582367	0.0227289
1831	Cfdp1	0.582323	0.0227415
1832	Tmem53	-0.582301	0.0227478
1833	Fam13a	-0.582245	0.0227642
1834	Naxe	0.582197	0.0227781
1835	Abca13	-0.582179	0.0227831
1836	ccdc198	0.582143	0.0227937
1837	Larp7	0.582068	0.0228155
1838	Aadac	-0.582053	0.0228198
1839	Tmem268	0.58203	0.0228265
1840	Lsr	0.581851	0.0228785
1841	Txn1	0.581672	0.0229305
1842	Hnrnpa1	0.581661	0.0229338
1843	Rtkn	0.581605	0.0229499
1844	Glrx3	0.581573	0.0229592
1845	Taf11	0.581525	0.0229733
1846	Zfp868	0.581413	0.0230061
1847	Rpl6	0.58141	0.0230068
1848	Hmces	0.581407	0.0230077
1849	Ndufa13	-0.581366	0.0230196
1850	Hsbp1	0.581357	0.0230224
1851	Ier3ip1	0.581246	0.0230547
1852	Rtp4	0.581199	0.0230685
1853	Nsmf	0.581123	0.0230907
1854	Ngly1	-0.581062	0.0231086
1855	Slc35b3	0.580961	0.0231382
1856	Pts	0.580922	0.0231495
1857	Mapk1ip1	0.580842	0.0231731
1858	Fip1l1	0.5808	0.0231853
1859	Ier5	0.580766	0.0231954
1860	Napsa	-0.580672	0.0232228
1861	Shfl	0.580658	0.0232271
1862	H2-DMb2	0.580575	0.0232515
1863	Smyd3	0.580522	0.023267
1864	Gtf3c6	0.580513	0.0232696
1865	Tsc22d4	0.580453	0.0232875
1866	Cd37	0.580444	0.0232901
1867	Abracl	0.580272	0.0233407
1868	Sympk	0.58024	0.0233503
1869	C2cd5	0.580185	0.0233666
1870	Kansl1l	0.579979	0.0234274
1871	Paqr9	-0.579972	0.0234295
1872	Snx16	0.579762	0.0234916
1873	Nap1l1	0.579725	0.0235026
1874	Snord16a	0.579689	0.0235134
1875	Ostc	0.579549	0.023555
1876	Paf1	0.579408	0.0235969
1877	Slc35e3	0.579388	0.0236027
1878	Magoh	0.579331	0.0236197
1879	Zfp787	-0.579279	0.0236353
1880	Rps19bp1	0.579234	0.0236486
1881	Rmdn3	-0.579142	0.023676
1882	Lpar3	-0.579102	0.023688
1883	Mypop	0.57909	0.0236916
1884	Tmc4	0.579012	0.0237149
1885	Unkl	-0.578992	0.0237207
1886	Slc25a39	-0.578925	0.0237407
1887	Rps23	0.578874	0.0237559
1888	Mettl5	0.57881	0.0237752
1889	Chpt1	-0.578795	0.0237795
1890	Fam216a	0.578725	0.0238008
1891	Irgm2	0.578701	0.0238079
1892	LOC115487916	0.578633	0.0238282
1893	Cpt1a	-0.578532	0.0238586
1894	Brd7	0.578449	0.0238835
1895	Aldh3b1	0.578334	0.0239179
1896	Eif1b	0.578296	0.0239295
1897	Snhg20	0.578058	0.024001
1898	Gfm2	-0.578029	0.0240097
1899	Aldoc	-0.578008	0.0240161
1900	Ptgfr	-0.57798	0.0240245
1901	Rrad	0.577862	0.0240603
1902	Stat2	0.577809	0.0240763
1903	Ptges3	0.57767	0.0241181
1904	Ndufb11	-0.577646	0.0241253
1905	Mplkip	0.577631	0.02413
1906	Dpm3	0.577564	0.0241504
1907	Nrbp2	0.57752	0.0241636
1908	Ldhd	-0.577319	0.0242244
1909	Ccnl2	0.577318	0.0242249
1910	Macrod1	-0.57731	0.0242273
1911	Tmigd1	-0.577286	0.0242345
1912	Bcl2l2	0.577224	0.0242535
1913	Hoxa5	0.577084	0.0242959
1914	Gas8	0.577043	0.0243084
1915	Rusf1	0.577015	0.0243168
1916	Pih1d1	0.576879	0.0243582
1917	Nae1	0.576788	0.0243862
1918	Ssx2ip	-0.57673	0.0244037
1919	Sox6	-0.576705	0.0244115
1920	Btg3	0.576659	0.0244253
1921	Zfp821	0.576651	0.024428
1922	Id4	0.576643	0.0244304
1923	Nsa2	0.576637	0.0244323
1924	Psmb8	0.576605	0.0244419
1925	Adss	0.576543	0.024461
1926	Kpna6	-0.576436	0.0244938
1927	Adgrg1	0.576425	0.0244971
1928	5430405H02Rik	0.576281	0.0245411
1929	Sox12	0.576254	0.0245495
1930	Susd3	-0.576202	0.0245653
1931	Atg16l2	0.57614	0.0245845
1932	Apip	0.5761	0.0245966
1933	U2af1	0.57606	0.0246089
1934	Cebpb	0.576049	0.0246124
1935	Tacc3	0.575961	0.0246393
1936	Smagp	0.575769	0.0246985
1937	Phyh	-0.575665	0.0247306
1938	Pkp3	0.575554	0.0247647
1939	Bri3bp	0.575447	0.0247979
1940	Uqcc2	0.575408	0.0248099
1941	Mapt	-0.575258	0.0248561
1942	Smim4	-0.575257	0.0248566
1943	Mpdu1	0.575077	0.0249124
1944	Rad52	0.575044	0.0249225
1945	Gimap8	0.575018	0.0249306
1946	Tsacc	0.574976	0.0249436
1947	Irak1	-0.574908	0.0249649
1948	Atp6v1h	-0.574774	0.0250063
1949	2500004C02Rik	0.574717	0.0250242
1950	Dcaf11	-0.574664	0.0250405
1951	Ndufb2	-0.574657	0.0250428
1952	Ccs	-0.574627	0.025052
1953	Metap1d	0.574615	0.0250559
1954	LOC115487312	0.57458	0.0250667
1955	Flii	0.574579	0.0250671
1956	Gm24400	0.574559	0.0250732
1957	Bax	0.574334	0.0251435
1958	Vps16	0.57424	0.025173
1959	Ube2n	0.574168	0.0251953
1960	Scly	-0.574137	0.0252051
1961	Dynll1	0.573943	0.0252659
1962	Tmem216	0.573811	0.0253074
1963	Stat1	0.573794	0.0253124
1964	Auh	-0.573781	0.0253168
1965	Tlr2	0.573708	0.0253396
1966	Socs7	-0.57368	0.0253483
1967	Polrmt	0.573635	0.0253625
1968	Zfp329	0.573551	0.0253888
1969	Hectd1	-0.573427	0.0254278
1970	Dgat1	0.573426	0.0254284
1971	Rps24	0.573298	0.0254686
1972	Slc46a1	-0.573292	0.0254706
1973	Alg12	0.573288	0.0254718
1974	Idh2	-0.573229	0.0254903
1975	Spaca7	0.573227	0.025491
1976	5430416N02Rik	0.573214	0.0254951
1977	Casp7	0.573213	0.0254953
1978	Exosc8	0.573173	0.0255079
1979	Rpp30	0.573156	0.0255133
1980	Psrc1	0.573106	0.0255292
1981	Dnttip2	0.573036	0.0255512
1982	Galnt3	-0.573025	0.0255547
1983	Calml4	-0.572969	0.0255723
1984	Rexo1	0.572884	0.0255993
1985	C1ra	0.572862	0.0256063
1986	Vti1a	-0.572843	0.0256123
1987	Eif3h	0.572838	0.0256138
1988	Snx5	0.572829	0.0256168
1989	Kif21a	-0.572709	0.0256549
1990	Ubr4	0.572672	0.0256667
1991	LOC100862468	0.572599	0.0256897
1992	Snu13	0.572599	0.0256897
1993	Cpt2	-0.572552	0.0257047
1994	Rnf114	0.572511	0.0257178
1995	Slc38a6	0.57244	0.0257402
1996	Gjb1	-0.572427	0.0257444
1997	Erlin1	-0.572362	0.0257651
1998	Serf1	0.57223	0.0258069
1999	Cyth2	0.572206	0.0258147
[truncated: 958 more rows]
