# Supplementary material for: Multi-omics analysis to identify the dynamic changes of immune cells and marker genes in renal fibrosis
Source: Front Genet. 2026 Apr 2;17:1767093. doi: 10.3389/fgene.2026.1767093 (PMC13082756; doi:10.3389/fgene.2026.1767093)
Supplement: Supplementary file 2 [file Table1.xlsx]

## Sheet: clusterGSE87212
	Sham	UUO_5days	UUO_10days	protein_cluster
Tsc22d1	185.594	967.462	674.74	5
Mrc2	2.83532	38.5161	31.3081	5
Mrc1	0.55805	19.7145	33.6247	4
Gpihbp1	12.6642	70.4784	49.9318	5
Fcgr1	0.485543	12.2379	26.1666	4
Perm1	4.47792	0.350026	0.280869	3
Socs3	0.524506	34.0029	97.4689	4
Aldh1a2	0.86809	47.7801	75.1396	1
Krt10	4.93706	3.56259	2.68988	6
Arhgap36	0.0421278	8.53273	7.1064	5
Wscd2	2.50115	1.43389	1.08713	3
AI607873	0.784021	15.1303	19.852	1
Pvalb	37.0965	0.235556	0.0946035	3
Apoe	67.0119	1339.36	1689.29	1
Mgp	104.666	2979.32	2259.85	5
Tgfb1	5.26262	35.5464	51.3378	1
C3	2.76208	496.122	661.06	1
Icam1	7.99097	73.9455	95.1222	1
Actn1	10.8734	65.6013	76.5356	1
Lair1	0.493636	6.23192	13.126	4
Serpina10	1.47322	104.439	95.7241	5
Clic1	108.01	352.788	405.257	1
Tgfbi	4.71374	59.1909	224.503	4
Ifngr1	22.3185	86.0132	134.951	4
Plcd4	1.41204	0.961931	0.525148	6
Nfkb1	6.81822	30.9066	38.0958	1
Havcr1	3.41056	617.944	656.174	1
Fcrls	0.144148	16.5223	30.8339	4
Kif1a	0.06383	1.84903	3.25974	4
Spns2	15.1473	118.084	103.59	5
C3ar1	0.495527	9.24701	24.1614	4
Mfge8	37.8419	126.857	116.938	5
Gpc3	7.17353	104.961	90.3042	5
Cx3cl1	26.814	142.182	102.672	5
Dpysl3	2.45636	38.6776	34.626	5
Arpc1b	29.7915	198.657	332.622	4
Tuba1a	33.4968	156.134	236.117	1
Vcam1	2.41549	167.523	165.464	5
Zeb2	2.77701	14.1995	19.0663	1
Ms4a6c	1.1042	46.087	113.624	4
Cx3cr1	1.19564	16.6763	23.952	1
Lrrc52	2.85819	0.217368	0.210119	3
Slc25a21	12.8634	7.30469	3.81182	6
Pik3r5	0.221296	3.45834	13.6091	4
Tifab	0.67512	6.67197	9.6989	1
Gnai2	85.8766	272.904	292.88	1
Map4k4	9.07132	32.6683	51.2542	4
P2ry12	0.082777	2.2205	4.3829	4
Efemp2	4.71698	66.4313	80.8368	1
Ppp1r18	2.37435	19.8754	41.2893	4
Spsb1	1.16806	17.5492	19.731	1
Gc	4.71213	159.231	127.973	5
Wipf1	2.38624	13.5892	22.9137	4
Slc9a9	0.383057	4.01928	4.90364	1
Pdgfrb	5.33091	47.6127	44.3703	5
Ctss	10.2596	242.839	696.673	4
Tmod3	12.017	40.4314	46.7854	1
Slfn1	0.251534	4.95777	36.0249	4
3110045C21Rik	23.4196	6.7647	3.42956	3
Tpm1	69.0265	301.888	325.452	1
Ifi204	1.35397	19.5926	32.383	1
Clec12a	0.723001	13.0852	28.2096	4
Acacb	6.63319	3.20205	2.11445	3
Sparc	60.8633	554.454	760.491	1
Klf6	8.5778	99.0289	105.584	1
Sp100	4.85965	24.9062	24.4228	5
Sirpb1b	0.162432	2.41016	23.4146	4
Pea15a	19.4838	144.067	138.654	5
Inpp5d	1.52949	11.7175	20.1888	4
Akap12	2.64758	36.3616	30.9142	5
Pros1	6.51762	54.5909	57.826	1
Gpr123	0.0176968	1.67935	6.90739	4
Nckap1l	0.977547	15.212	30.6463	4
Hspb8	2.54872	29.555	29.2836	5
Cdc42ep4	6.19949	32.1289	26.2992	5
Slc25a24	1.4567	23.2936	26.3878	1
C8a	18.6544	5.38575	1.78915	3
Vat1	19.0818	90.1164	83.1867	5
Rasa3	1.46499	11.2368	20.3929	4
Pid1	0.942911	13.4968	21.9638	1
Vstm4	1.69387	24.348	15.7488	5
Unc93b1	9.8177	84.7685	126.995	1
Cfi	1.90567	48.3335	35.5038	5
Lif	0.0878363	6.46854	10.9688	1
Tubb5	20.5784	151.868	208.947	1
C8g	28.2921	13.9855	4.84024	6
Cp	9.35553	228.72	446.297	4
6330410L21Rik	0.723443	0.174889	0.0947476	3
Mpeg1	3.6589	62.1554	168.355	4
Col15a1	4.94773	53.3126	71.5883	1
Il1f6	0.0300061	20.0216	68.084	4
Axl	4.83441	43.7797	56.226	1
Nid1	5.82753	52.0627	41.1592	5
Plek	0.733508	7.84999	50.1947	4
Abca1	2.68691	19.3827	31.5978	4
Tpm4	40.0352	271.632	373.125	1
Emilin1	6.83063	60.8146	73.671	1
Stat3	15.2009	73.7956	65.147	5
Foxj1	0.0922587	4.71828	7.51822	1
Medag	0.0815057	3.02375	9.50627	4
Mnda	1.26897	17.6925	24.1548	1
C1ra	4.18402	39.2722	54.8059	1
Tubb2a	18.4215	92.6627	79.1706	5
Ltbp2	0.0686408	4.27028	16.137	4
Ptch2	0.228967	2.6698	2.33485	5
Tlr7	0.371742	7.68148	9.78797	1
Zfp36l1	28.1321	164.684	171.033	5
Rtn4	37.8376	115.795	121.343	1
Itgam	0.27321	10.114	69.0881	4
Kirrel	1.24198	9.00403	10.2038	1
C1qa	17.0437	254.649	516.242	4
Bspry	17.5033	68.3185	47.6581	5
Ccr2	1.41676	29.3576	44.5755	1
Fermt3	1.07923	12.0635	26.926	4
Plat	15.5626	84.5134	91.5663	1
Efhd2	10.0473	91.7637	104.177	1
Cd68	3.15551	46.4289	120.862	4
Stab1	3.18914	20.93	41.3005	4
Selplg	0.952613	11.3634	38.0131	4
Cfh	27.3562	226.773	220.551	5
Ms4a4c	0.357232	8.26775	13.1076	1
Lcn2	8.23421	726.123	3118.97	4
Sept11	11.685	40.4049	36.2112	5
Tmem173	1.47153	20.9139	42.9828	4
Dusp8	0.701831	6.37674	3.60995	5
Il2rg	2.57281	14.883	52.9621	4
Fcgr3	4.48207	69.0197	274.511	4
Aoc1	2.72293	186.218	180.449	5
Krt20	0.0907403	66.0179	36.9801	5
Cecr2	1.71678	1.51364	1.00685	2
Lrp1	1.84771	14.3277	27.9441	4
C1qb	18.2631	262.686	505.141	4
C1qc	13.7918	255.913	419.165	1
Sox9	0.236966	11.4969	11.5025	5
Gpr153	0.628556	8.73212	13.5357	1
Timp1	0.459208	63.6774	767.153	4
Hs3st3b1	1.5865	1.20206	1.52381	3
Inpp5j	15.8519	10.8047	5.69239	6
Il27ra	0.256477	3.55688	4.89287	1
Hist1h4h	12.4917	5.74792	4.09506	3
Mxra8	6.34953	67.5213	63.266	5
Pld4	3.26967	38.5612	55.9112	1
Cldn4	13.6209	121.632	116.198	5
Chac2	50.3031	29.497	14.2065	6
Zcchc24	1.74607	11.8715	15.1792	1
Dse	0.96966	10.232	16.6478	1
Adamts2	0.60482	10.5572	13.5111	1
Plbd1	4.97047	31.0607	55.68	4
Mfrp	1.52611	0.230903	0.247691	3
Plac8	28.6247	219.996	822.672	4
Trf	4.59432	57.0581	119.458	4
Krt8	60.7342	234.354	169.781	5
Vwa5a	12.4178	48.2876	40.9994	5
Cd44	0.507654	37.5735	82.1801	4
Ndufaf4	25.3292	17.5562	13.2454	6
Nsg2	1.3469	0.840262	0.869894	3
Lbh	7.40572	70.0466	69.7161	5
Tubb2b	9.14114	81.7489	71.0347	5
Crlf1	0.181293	15.6261	61.8353	4
Cxcl17	0.10285	18.9865	12.985	5
Ajuba	8.99372	36.6091	26.6258	5
Col3a1	10.8716	240.291	490.827	4
Snx10	2.82262	22.4896	46.4963	4
Apoa4	15.7404	9.62272	2.86631	6
Grn	109.443	298.378	340.56	1
Arl4c	2.07358	21.4971	28.8496	1
C1s1	6.34136	69.3632	88.7696	1
Alox5ap	3.25809	47.2621	186.466	4
Mettl8	14.2019	10.196	8.81049	3
Sirpa	17.2685	73.1746	119.083	4
Tlr2	1.0376	19.0888	49.0892	4
Trem2	0.112739	16.2337	47.5129	4
H2-Aa	90.6126	1231.96	1052.8	5
Cygb	2.25663	46.5828	34.6825	5
Actb	338.337	1255.78	1630.14	1
Sepn1	1.96202	15.5445	30.5977	4
Syk	0.452353	6.61479	29.4746	4
Maff	1.06204	19.4125	26.7036	1
Hist1h2br	1.93041	1.56246	1.49966	3
Uhrf1	0.917189	10.2171	12.0781	1
Atp1b2	3.83996	20.8211	12.247	5
Ddr2	1.2618	9.66811	14.5542	1
A430035B10Rik	2.70869	1.96329	1.39046	6
Sult4a1	0.0622423	2.76351	2.55815	5
Adamts1	10.4406	71.4403	79.1709	1
Laptm5	7.79848	76.9545	153.288	4
Col1a2	11.7422	238.744	346.536	1
Serpinb6b	5.37831	37.8059	63.1568	4
Klk1b27	19.4517	3.52174	2.24216	3
Msn	45.2524	184.434	217.97	1
Prex1	1.24259	8.70479	14.9786	4
Cyp1b1	3.35598	42.4138	34.7381	5
Isoc2b	36.8114	23.401	13.586	6
Gpr65	0.52669	12.2305	16.3524	1
Bgn	55.5582	441.858	468.177	1
Il1rn	0.0713976	9.76372	110.572	4
Tnfrsf1a	32.8662	95.4736	119.131	1
Lyz2	22.4703	423.145	3124.67	4
Mmp14	3.53564	70.287	144.205	4
Cldn1	5.71618	66.0798	60.9383	5
Bmp1	2.65269	26.2873	60.0031	4
Neurl3	2.66291	16.7331	55.1002	4
Jun	6.48758	53.8514	57.9322	1
Gm5512	13.3747	8.7384	7.38513	3
6430571L13Rik	1.91443	1.1455	0.832361	3
Ezr	147.144	343.487	210.459	5
Adam12	0.388756	8.81393	8.96594	5
H2-Eb1	49.1646	652.189	564.75	5
Rhob	20.3955	189.215	136.369	5
Parp9	6.80341	26.5018	31.462	1
Pde6a	3.82159	0.363174	0.196877	3
Lgals1	142.241	577.055	726.299	1
1700113A16Rik	7.13016	4.18466	2.86057	3
Vcl	14.4834	51.4952	41.3091	5
Ptprc	1.71974	21.1173	46.3739	4
Col12a1	0.835197	13.0613	22.4148	4
Irf7	9.3901	62.3758	52.0612	5
Fbn1	0.950412	12.5852	16.8717	1
2310022B05Rik	12.9941	59.9104	39.4009	5
Cxcl16	20.1564	135.933	162.094	1
Hspb1	12.4309	366.113	203.05	5
Vav1	0.382746	5.86157	19.5581	4
Ms4a6d	0.356563	20.0128	123.406	4
Agap2	0.17661	2.33647	2.18086	5
B2m	381.746	1995.3	2388.42	1
Akr1b8	2.50922	53.1496	62.9614	1
2410003L11Rik	3.48373	0.971989	0.415996	3
Col6a6	0.779481	0.138974	0.111886	3
Dcdc2a	2.49193	27.7151	26.7451	5
Cdh11	1.68503	30.397	28.4925	5
Adam19	0.446143	5.78771	12.5349	4
Tnfrsf1b	0.83578	9.71614	50.0956	4
C1qtnf6	1.68257	27.0343	32.3654	1
Hist1h2bp	8.15631	6.23935	4.89524	6
4430402I18Rik	4.20457	2.93934	1.60042	6
Susd5	0.729048	0.272673	0.431639	3
Anxa5	64.498	255.844	225.919	5
Cnn2	12.5642	91.3198	116.389	1
Tmem119	2.5474	31.6317	29.9102	5
P2ry6	0.86681	12.4762	31.6502	4
C5ar1	0.269673	8.14406	42.0038	4
Junb	4.75223	79.246	127.088	1
Ctsc	12.1369	68.6579	227.404	4
Tmem176b	1259.94	3434.15	1872.88	5
Fkbp10	1.79747	22.4122	37.7021	4
Clec4a3	0.610139	27.0057	46.6756	4
Col4a2	34.9914	163.6	145.204	5
Ccl9	0.381862	17.1046	91.081	4
Fosl2	2.60061	25.695	38.839	1
Acsbg1	0.120492	4.02297	6.36115	1
C1qtnf5	2.9832	65.0736	50.6302	5
Mfap4	1.60441	32.9491	16.5023	5
Fcgr4	2.15673	25.3394	91.2083	4
Cd84	0.222376	5.6494	23.6986	4
Hexa	28.3198	94.2285	152.498	4
Vim	24.1561	196.948	389.971	4
Gpr155	6.73604	4.04905	2.71619	3
Csf1	2.73119	26.3719	46.5028	4
Il10ra	1.16973	12.4527	25.3005	4
Thbs2	0.895981	19.6022	23.0317	1
Cyp4f18	0.368181	7.99643	38.639	4
Tspan13	47.1697	25.5671	19.7803	3
Cyth4	2.60993	22.6827	49.1903	4
Apbb1ip	0.616806	6.93982	20.6991	4
Emp1	14.2317	77.5109	79.8742	5
Fbln5	11.3194	78.9121	26.5411	5
Pyhin1	0.447064	7.45019	10.9617	1
Sh3pxd2b	0.857665	7.09769	14.7569	4
Cdh3	2.39557	15.5912	19.4279	1
Col6a3	1.75192	23.3644	24.6662	1
Gm15348	4.82871	1.39183	0.587009	3
Cxcl5	0	4.11745	237.135	4
Gucy1a3	2.94332	26.218	23.8511	5
Cd276	0.206423	5.31648	11.6952	4
Lhfp	6.41533	86.1694	80.7415	5
1700028J19Rik	11.9595	5.40724	2.91328	3
Relb	2.06635	26.7839	32.8319	1
Syt7	1.69211	0.980496	0.723901	3
Il33	2.12509	24.8212	46.0104	4
Vasp	17.8511	70.4841	132.829	4
Loxl3	0.588467	6.85485	19.5843	4
Lix1l	1.72447	11.4993	16.3815	1
Flna	14.5667	78.651	120.896	1
Ell3	13.1628	9.61799	5.6685	6
H2-D1	161.697	751.487	915.681	1
Degs2	72.8843	27.7046	16.196	3
Golm1	4.11073	22.9335	42.3673	4
Apobec1	2.13188	22.2414	34.4569	1
Tbc1d2b	1.94089	12.9644	16.3106	1
Lcp2	0.471469	5.42835	22.4092	4
BC049762	3.40816	2.11061	1.03294	6
Fgb	0.286376	17.9625	37.6638	4
Myl6b	14.6428	8.56274	6.95802	3
Slc43a3	8.83923	56.8876	49.38	5
Nrm	1.18503	8.80645	9.3324	1
Mvp	17.3074	107.823	84.891	5
Inhbb	0.428295	6.43678	16.1288	4
Stk17b	2.50197	15.1731	32.3622	4
Pld6	0.90838	0.449027	0.320799	3
5830473C10Rik	0.991362	0.312701	0.182897	3
Trim47	16.7007	79.0536	54.6562	5
Car5a	4.9327	1.58783	0.774071	3
Pfn1	239.178	673.304	759.957	1
Nfkbie	1.88583	15.0413	28.1577	4
Dock10	0.602021	10.3825	11.3075	1
AA536875	1.4896	0.154095	0.0588081	3
Lgi2	0.0463572	4.42153	18.5906	4
Mir8116	0	249.262	0	5
Rnls	3.85295	2.11619	1.57288	3
Mcm3	1.4195	11.291	14.2398	1
Rnase4	5.60069	64.0883	95.7681	1
Dennd2a	0.398543	6.05642	6.14737	5
Evi2a	1.21993	17.0698	27.8788	1
Cd48	1.32917	20.8538	35.7718	4
Art4	1.61912	24.6551	16.5353	5
Spib	0.0535883	2.11816	2.95687	1
Cd14	2.78031	68.5497	419.173	4
Olfr558	1.10302	0.605026	0.657902	3
Ncf2	1.01813	13.0314	41.3272	4
Snx31	11.89	4.67175	1.77936	3
Slco1a4	1.75588	0.67093	0.408371	3
Fam111a	0.892475	7.89118	18.8671	4
Apobec3	3.08314	24.6309	37.4661	1
AF251705	1.10682	22.8339	59.292	4
Afm	31.3162	16.3135	7.38685	6
Tango2	90.5998	51.1392	34.4218	3
Defb36	0	14.6805	14.5151	5
Csf3r	0.245473	3.95388	69.8053	4
Kcng1	4.12235	0.432337	0.302528	3
Cpn1	38.7672	110.314	56.6367	5
Plp2	22.5316	134.445	136.893	5
Rhof	3.70189	2.31562	3.86006	3
Klk1b22	1.51718	0.591917	0.362157	3
Fblim1	2.44542	47.6693	52.9622	1
Ank2	1.86249	1.40402	0.93497	6
Prom2	10.7609	4.19282	2.50839	3
Clec4a1	0.714299	20.4782	48.6608	4
Slc2a4	18.5131	6.16331	4.42873	3
Pirb	0.881496	13.1653	65.0638	4
Rtp4	3.23004	23.0212	26.7741	1
Fn3k	29.6814	20.7028	10.6006	6
Coro1a	4.82223	60.4267	118.982	4
Cd72	3.09831	35.7999	47.2585	1
Ifitm3	61.8942	521.014	563.095	1
Igsf6	0.441313	8.04854	44.2433	4
Mcl1	43.2007	138.47	193.96	1
Myadm	9.13141	65.6445	80.022	1
Anxa6	23.1163	98.48	115.92	1
Areg	0.0204462	4.1236	3.13364	5
Hist1h2bl	12.3117	8.75772	7.21604	3
Slc16a7	47.8872	11.6215	8.09701	3
Cnn3	92.1588	227.62	188.874	5
Cdk4	59.473	168.116	181.721	1
Dusp15	6.66483	1.45881	1.06152	3
Ccr1	0.204172	6.32489	58.9065	4
Epha2	1.78355	10.8935	10.3938	5
Ifngr2	13.5667	58.5426	88.2071	1
Slco2b1	4.50866	22.3654	13.5517	5
AI662270	0.812906	10.2399	29.1569	4
Smtnl2	7.99456	51.2598	28.1355	5
Sfn	5.02103	48.8899	41.1873	5
Pik3cd	0.888025	8.73728	17.3362	4
Vstm2a	2.78161	1.04627	0.747459	3
Arhgdib	14.1833	73.1084	162.774	4
Nr0b2	2.33072	0.788002	0.255732	3
Olfml3	11.8591	75.5222	69.7486	5
Ccl8	1.10605	26.9362	195.782	4
Arl11	0.245498	2.96446	13.7445	4
Rftn1	1.4138	12.4185	19.8379	1
Coq3	13.808	10.2015	7.00124	6
Trim14	1.02905	6.99029	7.36434	1
Tuba1b	68.7391	217.588	275.342	1
Rhou	1.22915	14.1518	14.0491	5
Capns1	200.056	516.882	318.551	5
Stra6	0.466253	17.9269	34.6258	4
Irf8	4.18922	20.1601	29.4718	1
Loxl2	1.77534	21.6808	38.8183	4
Pxdn	5.85626	23.1695	32.9609	1
Col5a1	1.26292	16.201	34.8245	4
Tmsb10	42.4163	990.387	1181.98	1
Hist1h2bk	8.74632	5.84432	4.96739	3
Cfl1	297.03	933.89	833.017	5
Lrrc66	9.26877	1.88571	1.22226	3
Fn1	4.63304	67.2708	132.319	4
Gm5069	1.45756	1.16472	0.602292	6
Edn1	0.885534	25.783	44.7464	4
Tyrobp	15.1792	191.471	784.165	4
Rasl12	2.60648	19.7328	18.836	5
Inmt	1183.37	295.157	110.805	3
Myof	3.73929	31.0603	37.9028	1
Tspan4	55.4359	157.343	132.14	5
Col1a1	7.46594	146.896	361.165	4
Erc2	5.54836	2.76023	1.44802	3
Fscn1	2.67754	22.3361	31.1085	1
B4galnt1	7.29535	40.2039	60.5687	1
Colgalt2	4.49805	2.97102	2.53723	3
Nfkb2	5.31605	41.7655	47.4599	1
Adcy7	0.710714	10.0994	15.1263	1
Tlr13	0.325627	5.87043	21.6212	4
Wisp1	0.354037	4.96976	10.1421	4
Plaur	2.71903	25.2176	91.2679	4
Npm1	145.132	482.035	472.108	5
Cpxm1	1.66176	26.472	20.1826	5
Kcnk6	0.311787	3.72911	5.56495	1
Ddx58	5.21781	27.7137	23.164	5
Dync1i2	35.7157	104.821	76.3457	5
Osmr	1.25585	28.28	34.5127	1
Mfap2	1.34784	51.9521	29.333	5
H2-M3	2.48448	14.1472	22.6009	4
Mmp7	0.145809	25.9528	456.19	4
Capg	15.1353	163.977	204.095	1
1810034E14Rik	9.69031	4.92299	3.16327	3
Bak1	9.62208	34.5466	40.9659	1
Sox2ot	0.854129	0.110589	0.0359073	3
Ifitm2	103.338	390.615	607.741	4
Mfsd4	27.5064	8.43765	5.8796	3
Lbp	1.86083	21.1604	34.9608	1
Ccl7	0	8.83533	60.4934	4
Kif20b	17.2332	4.36508	3.27348	3
Prkcb	0.290814	3.02791	5.83478	4
Itpripl2	2.6432	13.4904	22.8465	4
Pilra	0.100124	2.16512	19.7338	4
Anxa2	44.9559	390.523	482.587	1
Bmf	2.40067	15.5538	20.7927	1
Nxpe3	9.56183	4.12816	3.62654	3
Myo1f	0.60958	7.41797	24.9872	4
Mmp19	0.103263	3.53052	16.0343	4
Tmie	5.98451	3.97875	2.9826	3
Fam64a	0.249897	6.00951	6.87153	1
F3	15.2343	55.1854	54.154	5
Itgax	0.642749	7.77549	13.19	4
Saa1	0.049262	6.72025	84.0379	4
Hist1h2bb	3.93223	2.60013	2.3447	3
D130020L05Rik	2.87484	1.96439	1.29411	6
Bhmt	1.2591	0.407742	0.257298	3
Fxyd5	9.22555	79.6131	210.705	4
Kcnj13	0.806133	0.37117	0.248323	3
Dclk1	0.109009	3.07412	5.45005	4
Phkb	28.852	20.1609	14.0899	6
Cyp2d10	4.55031	1.22972	0.609899	3
Phyhip	2.13427	0.722774	0.393275	3
Dio1	30.5144	14.3145	11.8157	3
Cd53	1.33944	23.2197	91.761	4
Arhgap30	0.620435	8.28364	20.3632	4
Tes	11.1517	41.4976	56.3502	1
Shisa4	9.93124	40.8741	31.9735	5
Hist1h4k	2.46632	1.31739	1.53505	3
Mxra7	4.65953	33.1706	32.7672	5
Amica1	0.252892	5.15788	15.6888	4
Fa2h	6.86756	3.17279	1.39633	3
Rufy4	2.88793	1.16081	2.10464	3
Adtrp	75.7312	41.8652	14.8928	6
Samd14	1.43277	10.5068	10.3136	5
Fhl2	6.65069	97.6093	57.3294	5
Smpdl3b	0.386924	9.37611	13.5715	1
Gng2	1.87158	14.728	16.5115	1
Tmem98	6.23814	48.217	43.5982	5
Slfn5	6.98219	32.7933	24.2465	5
Ly86	3.19472	81.7617	77.9993	5
Ncf1	0.762636	14.3525	56.2955	4
Cwh43	11.3301	6.8681	3.29579	6
Itga5	2.17872	12.0228	33.587	4
Adamtsl4	0.828907	8.20987	14.4936	4
Pop1	6.16997	4.71033	4.07624	3
Colec12	3.32753	33.5654	34.9034	5
Serping1	25.144	222.582	297.309	1
Magix	3.43149	2.54116	1.54926	6
Ctsk	1.99192	27.1116	28.3218	5
Rpl3l	4.21479	1.87864	2.0926	3
Mto1	17.5387	11.9536	9.46427	3
Mtif3	11.0387	8.12424	5.99894	6
Fcer1g	9.40912	180.274	463.638	4
Prox1	1.75661	0.424605	0.445162	3
Carhsp1	20.174	65.5428	54.9798	5
AB124611	0.509169	13.0282	47.8745	4
Birc3	3.28214	42.6698	59.3132	1
Hck	0.920902	12.0087	39.61	4
Col18a1	49.1139	200.57	141.365	5
Rbm3	65.241	290.603	269.359	5
Slc11a1	0.923524	10.4029	58.7085	4
Fyb	0.830197	13.909	33.4778	4
Hk3	0.138363	2.42863	22.9527	4
Fstl1	10.6175	94.0298	124.475	1
Tubb4a	0.301213	3.3144	3.47679	1
Rhbg	37.9976	12.8279	7.66467	3
Cd74	187.641	2027.43	1946.45	5
Ctgf	25.1513	253.534	232.042	5
Cnnm1	2.73421	2.18308	1.16828	6
Tstd3	15.2561	11.1876	9.20936	3
Cdkn1a	4.60851	40.526	56.254	1
Gja1	1.52265	9.39368	29.1446	4
Nbl1	4.67459	52.4226	57.2273	1
Cald1	11.6914	62.1338	89.2614	1
Pdgfra	2.4668	22.556	25.0993	1
Clec4a2	0.391645	12.8333	22.5652	4
Plscr1	24.0116	77.9276	72.6105	5
Clec4n	0.227485	9.21768	96.6207	4
Hist1h4n	1.87269	0.963569	1.54697	3
Tnfaip3	1.31386	14.8538	36.25	4
Aph1c	16.6899	12.0175	7.3081	6
Ms4a6b	1.07859	23.216	67.5597	4
Nadk2	40.5608	22.6649	14.2835	3
Cttnbp2nl	4.77218	20.066	23.7718	1
Serpinb6a	23.5384	105.099	143.952	1
Spp1	827.858	26891.9	21440.5	5
Phospho1	1.60237	1.25433	8.69248	4
Tyw3	21.8713	7.7492	3.20797	3
Pdlim1	1.95019	21.7472	28.0568	1
Klk1b3	6.22116	1.5908	1.62377	3
Col4a1	49.4606	242.753	235.088	5
Parp14	2.54894	17.8028	27.5617	1
Mmp2	1.37646	25.2585	30.7862	1
Slamf9	3.90552	30.0596	32.0076	1
Sept8	5.83604	23.9692	27.2138	1
Gtf2h2	21.6276	13.794	13.4016	3
Gnb2	134.545	319.573	289.852	5
Gm5547	0	1.47913	3.80678	4
Ccl6	1.73269	30.3983	234.57	4
Aldh18a1	1.27919	8.03993	11.2105	1
Hpgds	0.229843	5.2393	6.83144	1
Ang	0.94234	14.3123	17.0466	1
Ptma	646.446	1938.98	1600.4	5
Aplnr	2.30511	14.4195	25.2802	4
Ywhah	57.67	233.002	180.317	5
Fbxw15	1.1361	0.90668	0.293312	2
Kdelr3	2.20461	19.238	34.7063	4
Tmem154	0.195174	2.36208	5.55213	4
A230056P14Rik	1.39582	1.11546	1.62431	4
Oasl2	3.58912	31.0966	41.2833	1
Pf4	1.08192	27.6621	218.414	4
H2-Ab1	71.4579	904.885	769.929	5
Rcn1	3.95837	30.9072	44.46	1
Tmem163	1.09735	0.560621	0.602631	3
Tpst1	2.025	11.6984	12.9312	1
Thy1	1.34153	49.104	76.681	1
Oas1a	1.76483	15.2356	21.7568	1
Gm4285	9.44041	6.64424	5.40552	3
Mob3a	3.54561	17.5246	24.545	1
Pcsk6	16.0446	3.28671	2.44348	3
Clec7a	0.842292	12.5167	43.1159	4
Gbp3	4.5358	39.7452	58.2466	1
Fgl2	1.30987	14.2195	29.8592	4
Rergl	4.10273	1.95309	2.35218	3
Pdgfrl	0.209074	4.50434	6.7851	1
Hist1h4j	5.75632	3.179	2.58443	3
Hhatl	9.9456	2.80798	1.89306	3
Cyp2f2	1.19555	0.170521	0.165135	3
Gm21704	0.00935179	3.82498	5.61874	1
Serpine1	1.08806	27.745	110.152	4
Pck2	5.643	23.0313	18.0612	5
Mcam	5.86171	27.3417	38.5557	1
Tagln2	88.4997	324.054	360.53	1
Clip3	0.520316	5.2192	5.90947	1
Loxl1	2.27692	26.1392	28.0885	1
Lhfpl2	1.57541	10.4974	16.6494	1
Cmtm3	5.90866	99.8531	93.185	5
Vars	10.8621	38.5518	33.0784	5
Bst2	24.0459	178.892	223.252	1
Trp53i11	4.18264	22.5253	30.5311	1
Gpr176	0.10008	3.99598	6.47369	1
H2-K1	155.724	1046.05	1141.92	1
Tpx2	0.732418	5.6094	6.35904	1
Dnajc28	7.24926	4.71291	3.15189	6
Trim30a	2.56086	16.144	27.296	4
Kcnt1	7.23546	1.25788	0.442528	3
Ido2	6.58477	1.22591	0.775121	3
Scn4b	17.9734	4.68792	4.03561	3
Arg2	6.86126	70.0385	70.0728	5
Serpinh1	60.493	264.706	404.957	1
Tril	1.89009	12.2542	5.48447	5
Ube2l6	5.16243	31.4512	43.1921	1
Sycn	3.9111	0	0.0925971	3
Sash3	0.489102	5.18717	11.3809	4
Nono	63.414	176.421	134.162	5
Lrriq3	1.88455	0.901047	0.837018	3
Sbno2	5.67315	35.9866	56.1231	1
Rac2	0.906829	14.7498	50.0768	4
Lmna	26.277	78.9173	63.3852	5
Hist1h4b	2.00857	1.09529	1.35116	3
Smoc2	4.52501	51.3031	35.3777	5
Clec4a4	0.0551719	1.8156	3.66278	4
Spi1	1.3511	18.2013	58.6997	4
Cyp2d9	161.282	47.6721	21.7789	3
Smlr1	38.1469	21.7881	7.63427	6
Hk2	0.139038	3.05073	13.9132	4
Samhd1	7.42794	30.9409	59.0488	4
Sh3bgrl3	68.5837	540.314	545.789	5
Tnfrsf12a	23.8463	234.807	148.512	5
Lox	0.882349	30.4939	54.2443	4
Hist1h2bn	10.7842	7.28566	6.0619	3
Ctxn1	2.11562	33.9823	31.9983	5
Anxa3	8.43234	111.935	140.08	1
F2r	10.4624	107.845	76.088	5
Leprel2	3.29514	17.9962	20.4683	1
Gxylt2	0.0482849	2.24563	4.54962	4
Lum	1.09719	15.6845	13.9727	5
Smpx	1.45789	0.665365	0.563958	3
Igfbp7	1043.02	2607.68	1713.37	5
Klk1b21	18.3953	2.91515	2.09042	3
Sv2a	7.35625	4.09999	2.98897	3
Rassf4	0.941486	6.98034	12.8022	4
Cxcl14	6.59788	50.4066	57.1767	1
Slc4a1	14.0923	2.27985	1.1885	3
Ets1	5.17562	22.2438	23.9273	1
C330018D20Rik	14.4132	10.1747	10.8991	3
Tax1bp3	54.5294	154.378	138.619	5
Itgb2	1.5158	12.7657	67.9099	4
Aurkb	0.921193	6.49317	7.06231	1
Mlkl	0.787214	9.31268	12.6714	1
Eif6	56.2278	151.21	109.999	5
Abca4	2.26092	1.11559	0.999165	3
5430435G22Rik	0.60511	7.28926	11.2063	1
F13a1	0.103941	2.6969	33.9146	4
B3gnt9	0.5267	5.78664	7.40448	1
Hist1h4a	2.16005	1.01341	1.05083	3
Tnfrsf9	0.0221826	3.01263	13.0288	4
Slfn2	5.13484	43.5906	140.312	4
S1pr2	1.11027	8.18199	14.4696	4
Trdn	0.483606	0.0286199	0.0303212	3
Entpd8	8.04055	5.74304	3.29034	6
Maged2	8.69079	45.8823	45.2649	5
Ly6e	173.488	642.878	691.026	1
Tifa	2.66208	23.01	48.5496	4
Smad1	3.92451	21.1674	19.2219	5
Bcar3	11.9416	8.4566	6.47154	6
S100a11	339.275	1996.95	1634.12	5
Itih2	8.65675	2.39695	0.720547	3
Tmigd1	571.637	252.945	125.314	3
Map7d1	8.53962	36.035	43.897	1
Btk	0.237657	3.92231	9.11143	4
Gpm6b	2.3717	14.6429	25.7329	4
Gm2115	1.21649	0.445211	1.16989	3
Plxnd1	6.66003	25.2616	29.8328	1
Scn1b	5.44702	31.6057	28.2196	5
Lmnb1	2.17397	12.5077	29.9164	4
Myo5a	21.8968	9.98143	8.35586	3
Rcn3	9.1738	65.9883	96.4269	1
Tnfaip8l2	1.03583	12.7462	26.4303	4
Mcoln2	2.04508	1.8121	2.74302	4
Lcp1	10.8346	40.4884	133.528	4
Ckap4	5.60178	24.392	55.8904	4
Ces1g	11.0576	1.28041	0.502357	3
Htatip2	45.931	29.8004	26.0897	3
Eaf2	11.5788	8.53355	4.30859	6
Fyn	2.49416	13.8723	12.7725	5
Marcksl1	6.12645	96.9588	151.656	1
Ccdc151	1.70493	1.1305	0.836453	3
Hcls1	2.62753	22.665	64.0108	4
Siglec1	0.0733031	4.32906	6.09201	1
Ptger4	1.19177	9.81107	9.83335	5
Insrr	10.7284	3.502	2.53778	3
Arhgef19	7.44251	5.80501	4.92804	6
Slfn8	0.412562	5.42698	8.59115	1
Atf3	0.831333	25.3898	19.4646	5
Ccl2	0.55656	42.0688	115.315	4
Pex5l	0.723671	0.362772	0.144311	6
Dok1	1.48595	17.3753	26.3556	1
Filip1l	3.27691	26.811	24.0502	5
Fam49b	3.84321	17.8441	28.3308	4
Apobec2	9.90246	2.85049	1.56305	3
Col23a1	1.3801	0.800333	0.768058	3
Txnip	179.559	513.682	334.3	5
Id3	43.9886	372.384	234.536	5
Ecscr	4.91516	26.8366	55.966	4
Olfr1393	0.787589	0.12089	0.328609	3
Lgals3	28.3558	205.952	238.716	1
Klk1b24	20.0832	3.64335	2.59452	3
Tmem120b	8.14729	6.35554	5.78838	3
Pltp	5.71322	48.9036	67.1599	1
Syn3	4.61831	1.87967	0.786212	3
Stx11	0.318178	7.6973	21.2707	4
H2-DMa	5.65889	67.4706	67.7506	5
Mas1	2.00785	0.385623	0.317263	3
Glipr2	0.925969	16.7179	52.2402	4
Tc2n	5.31821	1.92413	1.28458	3
Map3k1	7.03776	34.1661	31.0882	5
Flot1	23.8696	95.2109	91.5882	5
B4galt2	1.16826	9.90274	10.0111	5
Emp2	3.13455	21.2737	25.3756	1
Cd38	2.73724	15.7395	61.022	4
Dhfr	18.6731	13.8347	7.64314	6
Runx1	0.221898	5.49489	11.2455	4
Egflam	0.967986	8.63522	4.627	5
Sprr2g	0.222294	23.1579	13.0908	5
Mid1ip1	13.3695	45.6503	37.6121	5
LOC100038947	0.23346	3.64419	29.6591	4
Fignl1	0.32382	3.15557	3.94644	1
Irf9	8.03481	42.1682	39.8777	5
Mipep	30.8336	19.8981	14.1137	3
Hmga1-rs1	17.5193	62.5566	48.7908	5
Rrad	1.37679	17.9114	13.6511	5
Gpr162	3.22971	2.30697	2.09421	3
Emr1	1.23644	20.1766	48.1902	4
Ldb2	3.16654	19.5058	11.3413	5
Sla	0.892801	15.5748	35.5757	4
Kctd14	1.64549	1.04771	0.925046	3
Nxph4	4.46531	3.12714	1.22293	6
Syn2	2.40022	1.39819	0.964625	3
Cyp2d11	2.5415	0.461583	0.381026	3
Lpl	788.881	150.869	93.9004	3
Rela	15.641	57.0358	52.0589	5
Phf11b	1.96404	13.4392	13.0115	5
H2-DMb2	4.81748	64.0191	59.4067	5
Litaf	18.2287	119.417	162.582	1
Myo1g	0.623308	6.61685	12.3589	4
Cyp4f14	1.42718	0.31117	0.147984	3
Abi3bp	0.952454	7.56632	5.3706	5
4933427G17Rik	1.05051	0.555994	0.399491	3
Cd52	17.422	205.273	564.201	4
Serpine2	7.68554	69.0224	90.0899	1
Msr1	0.235472	3.97658	35.1692	4
Aifm3	15.9367	8.39013	3.97846	6
Marcks	5.45959	69.8288	95.2032	1
Wfdc2	276.478	1117.5	849.103	5
Vopp1	4.02522	19.2276	20.858	1
Klkb1	1.178	0.43636	0.472049	3
Klk1b11	46.3216	5.71269	6.72576	3
Ggct	40.9257	21.3996	11.7554	3
9030619P08Rik	40.0915	4.78572	3.02892	3
Fam105a	0.95664	11.7203	19.0506	1
Ubtd2	2.00719	11.5506	10.5813	5
Cd209a	0.993119	10.6425	6.59332	5
Ric3	0.916673	0.503028	0.524373	3
Raet1e	0.0186942	1.67309	3.46306	4
Reln	1.04558	0.373393	0.223613	3
Trpm6	6.13143	4.3409	6.98027	4
4930412C18Rik	2.22794	1.46961	1.14174	3
Lig1	1.87616	9.98446	12.0328	1
Calm2	180.988	436.958	378.067	5
Sertad4	0.526385	6.06743	6.7879	1
Prrx1	0.446703	6.80729	7.89345	1
Trpv6	0.887656	8.63209	12.5971	1
Cdca8	1.46669	8.5129	9.27267	1
H3f3b	160.271	415.314	431.146	1
Lpar1	1.3779	13.1415	12.6372	5
Cd34	12.0941	49.5294	56.9913	1
Cd55	17.6955	7.34826	6.32141	3
Rab31	5.02103	32.167	44.6023	1
Rbpms	32.1154	130.524	85.9074	5
Rdh5	13.3098	6.51508	3.34959	3
Siglece	0.866547	9.0694	28.2233	4
Slc44a2	13.5331	45.5263	53.5437	1
Tmem45a	0.411898	10.8415	15.5453	1
Slc25a35	12.9625	8.62396	5.53743	6
Dst	24.1489	16.9942	16.4856	3
Psmb8	10.6671	88.0869	151.619	4
Col4a3	55.5413	31.8219	20.9726	3
Calml4	710.219	417.705	197.916	6
Scara3	0.204195	4.59641	10.0981	4
Myo1b	2.11464	13.822	13.8703	5
Gm4952	2.83871	1.28611	0.5262	3
Rgs19	2.72085	18.1636	36.9114	4
Anxa1	7.4211	73.1355	147.224	4
Ccr5	0.726499	10.7456	32.092	4
Lpcat2	0.414061	7.197	22.2782	4
Ccdc80	1.57459	23.2047	22.6196	5
Ikzf1	0.600943	4.73064	8.0165	4
Myc	2.68799	29.8401	22.3862	5
Aqp8	1.0498	0.177938	0.117291	3
Plekho1	8.08288	68.9113	80.327	1
Tmem207	17.9056	4.38206	2.08255	3
Lsp1	4.57977	48.4391	59.9669	1
Herc4	34.2053	22.8671	21.9709	3
Tubb6	2.75134	19.8767	51.2402	4
Lyz1	1.24607	21.0477	130.158	4
Klk1b4	38.9604	4.71107	6.3708	3
Col6a1	4.87675	43.0097	46.9409	1
Fancd2os	6.2136	1.87576	0.650064	3
Cd83	1.07077	9.85224	13.1676	1
Rasa4	1.74634	13.1329	17.9742	1
Fes	2.10985	14.6476	31.9989	4
Frem1	0.332097	7.50093	4.15029	5
Tapbp	44.4766	149.29	177.364	1
Cpt1b	22.2046	8.58031	5.03178	3
Nudt11	1.83532	1.43844	1.03625	6
Ccl5	3.11512	96.7187	109.264	1
Ncf4	0.503891	8.47442	42.8091	4
Trim30d	0.670491	7.23697	11.4964	1
Rras	18.8898	177.399	101.107	5
Srpx2	1.22369	10.7476	10.686	5
Cct6b	2.11034	0.937601	0.557862	3
Epsti1	1.31304	19	18.9779	5
9430037G07Rik	1.11575	0.591355	0.715513	3
Gpr64	0.247273	5.46935	6.389	1
Timp2	12.0239	62.5691	70.8265	1
Pglyrp2	0.0535316	2.77531	1.79208	5
Eng	26.8583	83.1308	66.5966	5
Slc22a13b-ps	29.6621	8.22704	4.33478	3
Cd24a	113.838	382.522	448.74	1
Ctnna2	0.908199	0.347363	0.11706	3
Rgs10	4.3605	45.1172	59.5	1
Fosl1	0.0256152	3.12992	3.73528	1
Chrdl1	8.56638	1.80277	0.982958	3
Gulp1	1.77161	10.9325	7.66907	5
Rhog	16.2725	70.4703	104.223	1
Rpl7	661.341	1651.12	1459.34	5
Iglon5	0.125374	2.57229	2.85228	1
Thbs1	12.0664	50.9318	139.065	4
Ccl12	0.844851	25.181	70.0743	4
Gsdmd	1.8816	25.3243	43.8597	4
Phyh	637.606	340.682	186.982	3
Hist2h2ac	4.2007	2.70519	2.10298	3
Egr2	0.0642799	6.03301	8.07418	1
Cpe	48.8043	218.067	151.308	5
Dcst1	3.38698	1.28188	0.581369	3
Serpina3g	1.16489	28.8639	113.024	4
Dkk3	4.32671	32.1835	33.3405	5
Rcsd1	4.64137	28.5816	26.8029	5
Rmdn3	47.334	30.0812	23.817	3
Btg2	6.37476	43.666	49.1672	1
Cd9	91.6742	342.878	343.622	5
Dhx58	1.05563	6.82488	7.41224	1
Irak3	0.432158	4.44197	16.0561	4
Insc	0.937057	0.413815	0.46417	3
Rbp1	2.15691	30.1136	53.0741	4
Pear1	6.02975	30.5448	23.0075	5
Gm19710	0.81542	0.325152	0.267137	3
Grip2	1.18458	0.845758	0.997199	3
Lrrc25	0.720704	9.47692	39.662	4
Csnk1e	4.79779	26.1453	29.4234	1
Rpl18a	287.682	665.532	529.752	5
Ms4a7	0.57986	20.1223	59.2877	4
Mgl2	2.24261	28.156	35.0893	1
Spink4	2.20281	0.570178	0.272184	3
Ssbp4	11.8697	52.1822	46.2238	5
Glt1d1	8.79776	3.93731	3.09777	3
Pik3c2g	1.52956	0.46076	0.249278	3
Mirlet7bhg	2.73894	0.835181	1.3684	3
Echdc3	35.4541	21.7895	11.7523	6
Dcn	18.2108	128.708	308.712	4
Cst3	378.697	935.447	782.345	5
Nfkbia	16.4274	117.443	226.653	4
Igf2bp1	0.943089	0.627247	0.558211	3
H2-DMb1	14.118	90.5113	81.0372	5
1700001L05Rik	1.85796	1.63736	1.23171	6
Gm21057	1.74	0.603935	0.487	3
Fgg	3.78957	108.929	73.7961	5
Mgll	25.3542	13.6595	6.72649	6
Gm4070	1.15624	13.435	21.4245	1
Fndc1	0.296398	4.88315	4.89518	5
4930481A15Rik	11.8286	6.44447	4.3846	3
Klf4	3.06607	15.7002	14.0459	5
Ptk7	2.53584	15.7942	19.4031	1
Sdcbp	67.5598	198.155	240.474	1
Gsta2	105.735	386.76	78.1164	5
Lfng	3.22653	14.8435	23.3432	4
Aspdh	114.668	44.1481	11.9426	3
Slc7a2	0.713987	6.27538	14.4917	4
Tlcd2	12.3658	9.34499	6.59817	6
Slc22a13	113.005	35.9491	14.4888	3
BC005764	0.105922	7.89328	9.95098	1
Cybb	1.61504	16.5389	46.8067	4
Tmsb4x	416.221	3294.96	6203.97	4
Pdss1	19.7213	13.9849	7.6959	6
Col8a1	0.819999	12.0214	15.1124	1
Dock2	0.291162	4.02834	8.11634	4
Alb	4.32811	0.728398	0.559097	3
Ubd	1.62034	90.0066	114.929	1
Adam8	0.304719	7.748	65.677	4
Elf3	10.778	69.9972	64.5504	5
Tagln	26.4096	180.697	192.858	1
2310081J21Rik	4.36829	1.01857	0.39117	3
Cep170	0.843612	6.08714	8.32044	1
Bbc3	0.989686	8.74619	7.5563	5
P2rx7	0.910017	7.4651	12.0172	1
Il21r	0.255709	3.31315	9.41997	4
Psmb10	10.7136	81.3379	81.8841	5
6030408B16Rik	0.0225876	1.63794	1.25057	5
Ap1s2	1.92838	16.5467	23.9656	1
Lst1	4.44085	64.6871	128.389	4
1700007L15Rik	8.19387	3.51939	3.04848	3
Fbxl21	3.16398	1.43651	1.49727	3
Clec10a	1.16118	16.1698	10.6078	5
Ankrd1	0.840425	19.6531	17.7129	5
Rhoc	91.3082	282.554	235.789	5
Pld2	2.70168	14.4851	16.5966	1
Mt3	2.44714	0.606288	1.29175	3
Pmaip1	3.70415	34.6467	36.6906	1
S100a6	29.5307	426.736	797.298	4
Cstb	160.589	743.981	783.152	1
Milr1	0.368434	4.8919	14.4891	4
Nkd2	0.164108	3.91211	8.1234	4
Myl12b	250.327	542.645	479.057	5
Anxa13	7.05575	3.06459	3.3805	3
Gm3716	4.27223	1.19051	0.748042	3
Gpr137b	61.9988	34.8343	25.173	3
Tmem86a	56.7087	35.1958	35.7488	3
Sirpb1a	0.361024	4.72438	14.3908	4
Islr	1.9662	17.4679	13.5359	5
BC100530	0	1.51783	12.9072	4
Gabra3	0.77412	5.66936	4.18487	5
Ehd4	11.1024	44.1938	44.0506	5
Slc2a13	2.0739	1.67404	1.1513	6
Ednra	0.645877	6.26008	6.89662	1
Mettl7a2	168.525	64.5853	32.8209	3
Ehd2	7.26261	28.19	36.3983	1
Bmp7	20.5187	14.1726	9.20091	6
Lrfn4	1.78329	11.1542	10.5104	5
Clcf1	1.73334	38.8825	42.0567	1
Tgfb1i1	2.04729	17.1392	15.357	5
H2-M2	0.072873	2.05112	3.63526	4
Mtfp1	20.3292	12.1595	7.98805	3
Hs6st2	5.57181	4.44804	6.20541	4
D630023F18Rik	26.7927	7.77569	3.60345	3
Rbmy	0.00938717	3.08453	3.19017	5
Gchfr	89.8107	37.9614	17.318	3
C330021F23Rik	3.44365	1.04374	0.609346	3
Dnajc12	231.702	74.2243	37.498	3
Rerg	1.39658	16.9288	11.0808	5
Corin	2.62344	0.499728	0.340027	3
Cyp2d40	2.57559	1.03078	0.289418	3
Hrg	3.44296	0.587845	0.106536	3
Slc9a8	153.513	32.918	22.2928	3
Slc6a17	6.10761	3.57489	3.17929	3
Was	0.334652	5.77203	13.2407	4
Tubb3	0.0261058	1.57157	6.44035	4
Nccrp1	45.971	3.47594	1.60313	3
Gdf15	3.89127	38.9042	18.8367	5
Pip4k2a	3.56261	24.1876	23.4657	5
Uroc1	15.4585	10.0379	2.90428	6
Ifi205	0.908154	10.9929	16.492	1
Csad	218.992	101.099	43.8114	3
Sp110	2.14208	14.0916	18.8703	1
Tm6sf1	3.32005	25.0812	27.6609	1
Ssc5d	0.165799	3.32575	2.9923	5
Zfp750	2.33141	2.00742	1.19873	2
Fgfbp1	3.40773	1.49586	1.5751	3
Cebpd	1.35607	25.8691	33.9618	1
Relt	0.142716	2.97313	6.3439	4
Gpr56	117.601	276.082	222.167	5
Pknox2	0.501355	5.18951	5.39586	5
Rsu1	22.2551	79.1892	55.527	5
H2-Q4	17.2152	111.134	139.854	1
Rpl23	373.004	1016.14	867.026	5
Pstpip1	0.60968	6.61805	23.3625	4
Tcf21	7.51181	126.879	53.7974	5
Snai2	0.960675	8.72482	6.42023	5
Evl	4.29378	28.4801	32.2079	1
Epb4.1l2	4.35443	21.1626	29.8981	1
Rhov	10.564	4.69535	10.6972	3
Adamtsl2	5.40687	25.9619	13.0768	5
Prss22	0.176973	5.70729	23.1144	4
Gm15217	45.6739	25.0334	9.79202	6
Tacc1	9.34025	35.2036	26.5358	5
Pnliprp1	0.889377	0.316318	0.126809	3
Tmprss9	1.76319	0.201599	0.0722272	3
Igf2r	26.6868	17.7211	16.6904	3
Nrros	1.19731	9.80035	24.0108	4
Prss23	13.069	45.9437	32.0191	5
Jazf1	0.234026	3.39049	2.93081	5
Bcl2a1b	1.32667	20.7867	125.241	4
Ak5	0.375484	5.36372	4.7206	5
Rph3a	0.50969	0.0213862	0.469882	3
Eif4ebp1	15.4958	70.9952	75.4898	1
Krt18	14.5583	152.146	135.646	5
Ifi27l2a	30.9806	350.913	242.457	5
Tnfsf13b	0.780345	8.57962	12.3341	1
4930524N10Rik	0.663802	0.32477	0.140407	6
Serpinf1	1.70238	12.9654	20.6375	1
Hsd17b11	486.145	160.729	108.321	3
Tmem151a	2.07401	1.75867	0.959621	2
Kif22	0.849113	6.62711	7.42877	1
Defb26	0.977822	0.397343	0.344611	3
Pmp22	9.88223	49.1692	36.885	5
Pdlim7	5.62739	38.9852	52.5521	1
Gm15441	12.9716	2.38753	1.1365	3
Rtp3	2.55532	1.13317	0.857018	3
1700055N04Rik	2.89801	2.22167	0.829968	6
Tmem70	65.1004	40.7498	37.1947	3
Pdlim4	1.68012	16.3165	18.5593	1
Hist1h2bf	38.9105	24.4711	18.1547	3
Akna	0.624463	4.95888	9.61897	4
Nnmt	0.740765	18.0129	21.8032	1
Klk1	3573.81	514.858	466.603	3
Irx1	31.141	18.563	8.50192	6
Tap2	11.2938	55.0792	66.8589	1
Acss1	74.6576	45.4423	23.3925	6
Steap1	2.88994	25.2992	32.9924	1
Rpp40	5.45725	3.69772	2.73004	6
Neu2	11.4102	6.8234	3.98996	6
Gpc6	0.771388	5.61192	5.52059	5
Cyp2d34	0.722057	0.411407	0.236659	6
Calml3	0.646408	5.54405	3.72956	5
3110057O12Rik	7.95561	4.30543	3.50805	3
Scube1	0.188458	4.31845	4.31273	5
Arhgap9	1.04292	11.0887	22.185	4
Dapp1	1.01479	10.276	13.2064	1
C2	18.8597	60.1351	54.1783	5
Sftpd	0	2.66776	9.08071	4
Scarf2	2.18069	27.3907	18.9779	5
H2-Q9	7.4923	35.5822	63.0183	4
Slc2a12	4.62215	2.04832	1.45328	3
Ptrf	10.0089	50.1909	43.3528	5
Leprot	34.2453	110.645	103.549	5
Clca1	1.5738	81.4035	33.2412	5
Gjb4	0.0809734	4.245	6.49855	1
Gm9199	3.03978	1.38043	0.836649	3
Hn1	18.4027	120.144	118.381	5
6330419J24Rik	2.54968	1.25955	1.27322	3
Serpina3i	0.0225595	1.40826	8.81169	4
Top2a	1.16406	9.26835	12.4786	1
Dlec1	14.0971	9.37308	6.32239	6
Lrp4	6.08516	4.91279	2.98491	6
1700017B05Rik	3.06828	14.6877	22.0191	1
Gm1966	0.158837	2.20476	6.04517	4
Phyhipl	12.611	9.06338	4.56889	6
Gm5643	14.8081	50.6125	49.0298	5
Cnp	3.3062	16.2082	18.9528	1
Cacnb3	4.2853	22.2889	26.2378	1
Abcc6	4.09436	2.97896	1.59531	6
Henmt1	1.02306	0.209874	0.149768	3
Rps5	533.225	1290.24	1210.69	5
C1qtnf3	166.634	29.4384	12.5871	3
D14Ertd670e	2.07537	0.701023	0.139654	3
Glipr1	1.1884	9.67313	33.1445	4
Mfsd10	8.09972	33.4983	28.445	5
Mybpc2	0.045687	3.50406	3.8165	1
Klra2	0.410582	3.91969	20.7563	4
Psme1	71.0416	260.39	232.735	5
Gpr34	0.330342	5.77553	6.41705	1
Nfam1	0.46698	4.81062	15.3366	4
Casp12	0.631714	10.8868	15.8112	1
Cfp	2.42838	23.5063	102.844	4
Sfpq	44.9557	122.728	97.2499	5
Fgr	0.360206	3.52127	23.0115	4
Gcsh	139.334	56.1133	46.4935	3
Slc22a7	393.478	43.2073	21.7991	3
2310034G01Rik	2.18514	1.93911	1.94982	3
Ccl20	0.0331976	3.29486	23.3143	4
Pde1a	26.1199	17.5026	14.6273	3
Bsnd	34.4616	17.0979	10.5889	3
Angptl2	7.93576	32.0912	23.8639	5
Emp3	8.46599	76.6392	109.514	1
4930461G14Rik	8.30599	3.5158	1.50686	3
Igfbp3	46.5125	165.818	131.049	5
Pxdc1	1.13656	11.0047	10.6036	5
Serpinb9	10.4961	42.4899	48.7257	1
Klk1b5	315.887	41.8432	39.137	3
Ogn	5.39826	29.4169	13.4286	5
Smox	3.56031	20.2418	69.4088	4
Xaf1	1.85977	11.5533	9.91779	5
Spaca7	0.247346	11.2775	11.4862	5
Hsbp1l1	6.3474	3.2819	2.50637	3
Proz	4.68868	2.18047	0.865757	3
Fam217a	5.83986	3.61447	1.9765	6
Ptpn12	8.02509	29.3859	34.7057	1
Hmha1	1.9762	18.3023	38.4436	4
Sytl2	5.29322	59.3267	51.1593	5
Cyp4v3	2.66564	13.2328	17.5171	1
Lin7a	1.26612	0.675506	0.433827	3
Tnc	0.731209	12.295	71.1705	4
Irf1	7.54759	50.4417	99.366	4
Tmem43	11.0432	38.8516	41.7832	1
Daf2	2.48293	0.593364	0.474733	3
Htra3	0.316341	10.2475	8.49059	5
Gm8979	0.722625	5.85423	9.43905	1
Spata17	1.44125	1.24679	0.781874	2
Tmem25	49.1168	30.1639	13.0174	6
Fam109b	0.0556172	1.55696	1.61896	5
Cela1	102.436	52.1622	25.4479	6
Cyp2u1	1.45103	0.831758	0.797276	3
Cd300lf	0.0663805	3.09236	64.6917	4
AW112010	6.34119	43.032	288.064	4
Vwa1	47.2632	15.2517	14.6989	3
Gm8989	0.556928	5.23146	8.11036	1
Stc2	1.27295	11.3012	13.1475	1
Tbx10	6.05718	1.61981	0.497058	3
Srgn	17.8201	81.4443	618.325	4
Abca9	0.901755	6.50758	5.86994	5
Slc35f1	1.71346	1.20116	0.737619	6
Casp4	0.768565	19.1173	49.1652	4
Ranbp3l	11.101	5.63534	2.96529	3
Tgif1	12.5884	59.8033	82.0111	1
C1s2	0.606204	4.5545	7.47235	4
Afap1l1	22.715	15.4577	10.2334	6
Scrn3	24.219	11.2997	6.58725	3
Rasl11a	4.5905	34.2787	30.2475	5
Tlr1	0.545996	7.09707	17.7912	4
Ifi203	3.48704	21.6336	17.7984	5
C4bp	0.163624	2.29598	1.73405	5
0610009L18Rik	10.8274	8.00277	7.07232	3
Chrnb2	1.08897	0.728524	0.55817	3
Abhd3	103.397	36.1999	16.4884	3
Larp6	0.140641	3.10992	2.83819	5
Parp3	11.6298	47.0633	44.3892	5
Dap	46.5246	152.733	140.186	5
Kalrn	1.477	1.26961	1.67473	4
Cyp27b1	1.99806	26.0009	12.5198	5
Dact1	0.644125	4.86789	3.75569	5
Isg20	2.05036	12.1653	21.8129	4
Kcnn2	1.69532	1.19208	0.612412	6
Morf4l2	56.0963	175.315	187.157	1
Psmb9	8.51248	51.5701	83.6024	4
Trim59	1.19937	7.52113	8.76167	1
Pdgfb	8.24681	53.8954	44.5498	5
Rdh7	1.36604	0.58183	0.37421	3
Cd33	0.275509	3.62537	22.7753	4
Themis2	0.616355	7.62768	20.5289	4
Wfdc17	4.54267	41.1596	584.49	4
Hist1h1e	3.89937	1.16795	1.59042	3
4933433C11Rik	0.638548	0.120655	0.162862	3
Cldn3	15.6619	64.9106	57.9827	5
Paqr7	43.1075	19.5732	11.7018	3
Chrnb1	2.78256	26.8116	28.6592	1
Zc2hc1c	2.59887	2.00595	1.0627	6
Zyx	22.7003	73.0638	82.6895	1
Bcl3	2.75513	24.1022	37.9039	1
Gys2	8.57296	4.55868	1.78006	6
Aif1	2.19059	42.8358	83.6748	4
Dapk2	1.62992	9.47833	9.18761	5
Gm15408	2.07408	1.76226	1.11195	6
Rnd3	4.11729	20.5232	19.7257	5
Sun3	4.94165	3.57119	2.07334	6
Numbl	0.947064	7.64007	8.79585	1
S100a10	201.658	726.217	629.796	5
Fads6	10.3734	1.64876	1.70716	3
Rnf24	57.2098	22.1992	7.84936	3
A4gnt	12.9999	4.66328	1.95955	3
Fgd2	1.5242	15.2221	15.27	5
Aebp1	14.7398	55.7599	77.109	1
Mettl7a3	46.1151	14.4314	7.45818	3
Clcnka	56.0507	20.4141	11.1058	3
Afap1l2	3.99362	17.6108	13.1982	5
Ypel2	3.38879	19.949	16.4317	5
Vtcn1	0.48224	5.91636	11.0577	4
Gins2	2.96154	14.1885	15.8998	1
Scara5	0.937917	0.53317	0.885664	3
Frem2	2.12963	1.76902	1.39618	6
Tcaim	30.7135	14.0249	7.88119	3
Nnat	0.132804	9.93844	4.79421	5
Mep1b	276.06	55.4653	21.6701	3
Dnph1	35.9102	23.8313	13.7808	6
Slc38a2	19.8502	73.1828	63.1379	5
Rtn4ip1	25.0394	15.9115	10.3334	6
Snrpn	16.5205	9.59873	5.7946	6
Mex3a	0.351233	4.08353	5.94548	1
Crlf2	2.79337	20.4672	26.1382	1
Kcnj1	136.455	64.4957	38.99	3
Trib1	4.67304	21.6152	27.8532	1
2310008N11Rik	2.46483	1.11961	0.235457	6
Basp1	0.707792	12.7255	49.8411	4
Camk1d	0.339329	3.51623	4.61998	1
Fam81a	11.4165	8.17778	5.41442	6
Ly9	0.238377	3.5097	7.62757	4
Cpne2	2.31789	13.2256	21.1549	4
D630024D03Rik	25.9802	9.07611	3.30195	3
2210408F21Rik	28.9776	20.3406	12.343	6
Wnk4	57.7142	34.1356	24.3321	3
Pmepa1	10.2809	38.7983	51.5511	1
Ddah2	12.2225	86.1221	64.3962	5
Lgals9	7.52021	39.6812	52.4678	1
Rhoj	3.44897	20.3698	20.2575	5
Col6a4	0.107213	2.73774	2.45496	5
Hist2h2ab	1.63649	1.14903	0.843297	6
Rps16	431.759	1063.88	1062.05	5
Lrmp	0.482116	6.98423	9.29167	1
Chst12	1.14828	8.23474	17.4212	4
Stxbp5l	1.71781	0.995442	0.584127	6
Hist1h1d	1.52335	0.617692	0.757095	3
Egr1	1.75211	35.3954	36.6766	5
Oxgr1	13.9706	6.62684	4.46011	3
Schip1	5.04005	22.8488	25.4004	1
Man1c1	1.07523	8.3724	9.20023	1
Tmem27	1947.04	985.646	459.269	6
Cxcl1	0.623648	75.4951	150.152	4
Mpped1	5.94379	1.71476	0.67258	3
Sh3bgrl	39.4328	107.506	125.159	1
Slc33a1	104.188	55.4203	36.1205	3
Racgap1	1.49703	10.0257	10.2737	5
1810011H11Rik	0.187679	4.61497	9.04595	4
Uros	25.9369	17.761	14.263	3
Cyr61	10.8306	120.608	91.3292	5
Rnase6	0.86794	7.41925	5.99204	5
Col8a2	0.0524111	1.7209	1.68228	5
Slc22a19	168.832	53.5989	16.9072	3
Spon1	3.1112	29.2608	37.802	1
Rita1	7.20559	5.1999	5.13126	3
Snx20	0.398703	4.25238	22.4144	4
Erich4	112.307	65.0984	30.2493	6
Rpl10a	475.298	1091.53	1030.85	5
Hnf4aos	20.6667	9.20561	4.05059	3
Bin2	0.502789	4.9189	16.2249	4
Ggt5	0.776215	6.32045	6.29016	5
Klrd1	0.531842	6.65538	5.76257	5
Lgals3bp	28.3646	140.62	141.666	5
Hist1h4c	3.36223	2.02648	2.5488	3
Chrna4	15.254	5.6492	2.19529	3
Pdpn	4.4606	28.3833	80.5373	4
Rpl12	479.309	1429.88	1865.52	1
Gpx6	76.3282	9.71157	7.76162	3
Plvap	60.5892	159.595	130.194	5
Mmp23	2.9169	20.4503	24.9633	1
Adamts5	1.30047	12.5296	11.1132	5
Tgif2	0.381731	4.48891	4.68367	5
Wbscr17	0.0299082	1.40627	2.52576	4
Slc13a1	166.885	420.775	235.843	5
Hsd3b6	6.37097	2.63657	1.06978	3
Mylk3	1.39871	0.519084	0.250498	3
Il18bp	4.3028	20.0593	30.2085	1
Lxn	3.8618	37.7397	36.2769	5
Podxl2	0.783877	6.12104	4.2975	5
Ttr	237.576	36.346	24.6769	3
Lilrb4	1.55035	14.9187	141.226	4
Panx1	0.56064	7.21538	10.5153	1
Gjb2	88.3555	33.5052	17.494	3
Slc15a3	0.882635	5.85905	40.2786	4
Mfap5	0.530195	12.4092	14.9724	1
D130043K22Rik	0.933911	0.414218	0.364644	3
Rap2b	1.00108	8.67268	11.6303	1
Slitrk6	4.62621	2.17052	1.12188	3
Clpb	19.6824	13.7932	8.91375	6
Il34	20.8913	97.9723	71.161	5
Oasl1	1.0369	7.6573	9.01448	1
Abca17	1.47554	0.700657	0.674043	3
C1ql3	0.782911	7.03306	6.87136	5
Spry1	5.74129	31.7111	21.7689	5
Srpx	0.352053	6.27337	3.329	5
Rasd1	2.82262	14.7236	19.313	1
Tcf19	3.33582	15.2759	13.1748	5
Acadm	1166.13	357.627	176.726	3
Cxcl10	3.87605	43.2185	101.478	4
Lsr	29.4807	86.0126	68.1577	5
Hist1h4f	1.83464	1.01066	0.997078	3
Gpsm1	1.49936	15.2083	10.4981	5
Htr1b	1.09389	0.286956	0.761905	3
Agbl3	10.5876	6.48794	5.91192	3
Airn	20.5712	7.6451	6.36971	3
Fndc4	1.15023	7.39198	11.5189	1
Sdc3	4.43075	26.0717	32.4209	1
Gpd2	20.5172	10.3043	9.73019	3
Serpinb9b	0.0457347	1.58512	1.13605	5
Plekhg2	3.24398	20.4102	18.5442	5
Prickle4	1.9541	1.7438	1.1096	2
Apoa2	17.4247	10.6824	5.65642	6
Gm4013	28.2891	17.5666	12.296	3
Letm1	74.4668	37.2886	26.6578	3
Oas1g	0.987923	8.43386	10.5935	1
Homer3	2.75267	15.9435	17.5737	1
Pbld2	21.155	9.98496	4.21993	3
Slc6a12	1.38161	0.277347	0.554285	3
Clec18a	0.415138	5.31135	4.49016	5
Ifnar2	21.1232	69.4868	80.397	1
Edar	0.716575	0.22449	0.198328	3
Cd86	0.69453	7.91511	11.3301	1
Cpne4	2.56997	1.32098	0.546859	6
Dzip1	1.01197	6.80934	4.67876	5
Mgst1	103.11	360.92	297.445	5
Srl	1.34782	1.07118	1.31031	3
Slc12a3	304.041	143.688	90.272	3
Ppargc1b	2.71382	1.55075	1.13735	3
Mmp11	2.45956	19.2018	21.1633	1
Gpr137b-ps	53.1346	27.9697	23.7821	3
Kcnt2	0.136877	2.32848	1.79645	5
Figf	4.56307	23.8705	12.2797	5
Ppp1r1b	46.8477	21.3698	7.66322	6
Cmtm7	6.22223	31.8526	55.7437	4
Bphl	422.269	222.457	103.112	6
Atf5	10.4532	36.354	34.7295	5
Sprr2f	0.249432	46.4977	66.1955	1
Ncaph	0.510866	5.0101	5.53816	1
Gucy1b3	1.55599	8.77449	8.35572	5
Clec3b	1.88506	0.587969	0.635258	3
AI314278	69.9395	29.9624	12.4593	3
Bdh1	96.5964	43.9484	18.3789	3
Tead2	1.20604	13.0581	17.6431	1
Wasf3	3.15891	1.79014	1.17791	3
A4galt	11.6853	46.7336	48.0562	5
Cyb5d2	10.8194	8.28116	6.05542	6
Klrg2	0.501355	5.02931	3.88477	5
Slc2a6	0.132318	3.67148	20.0659	4
Dusp1	17.7163	58.743	78.1416	1
Gpx7	1.93079	19.0968	22.6556	1
2310043L19Rik	1.83488	0.616589	0.407653	3
Rps3a1	478.911	1200.91	1184.74	5
AA467197	0.365715	11.0414	162.823	4
Slc9a6	16.7324	12.2875	9.76424	6
Efcab2	5.71429	4.22846	3.16977	6
2010001E11Rik	2.71381	1.52196	1.08313	3
Ndn	1.43717	13.596	11.3089	5
Arrb2	6.33107	39.6612	72.1039	4
Parvg	0.373932	4.9125	10.5649	4
Cav3	0.105525	3.73143	3.6833	5
Sc5d	29.6405	19.1077	20.7047	3
Slc18a1	141.851	34.5389	15.0898	3
Adcy9	5.41111	4.60925	3.37537	6
Cyfip2	51.778	30.4873	19.7607	3
Muc1	10.7478	45.5135	60.7586	1
Psme2	82.4332	236.48	305.044	1
Rnf152	8.26212	5.68924	3.89209	6
Cpsf4l	3.26827	2.76617	1.64114	2
Akr1d1	35.7214	10.2296	5.38955	3
Rdh18-ps	2.48993	1.39833	0.669437	6
Mtrf1	8.07618	5.87423	6.0611	3
Tsga10	3.68819	2.15452	2.32257	3
Acad9	45.5704	24.226	16.1225	3
Gm15645	4.16774	0.796628	0.663434	3
Fam114a1	2.22021	12.3305	18.647	1
Dusp9	3.66952	1.93412	1.16705	3
Wnt10a	0.170174	2.59514	2.627	5
Gpsm3	3.54365	24.0498	47.6019	4
Hdac7	8.36643	37.398	33.9273	5
Gm6300	130.73	15.0301	4.89263	3
Isg15	8.5264	52.0389	63.2242	1
Prkcz	31.0702	19.9234	11.7515	6
Pim1	3.2939	15.1083	70.0524	4
Arhgef39	10.7104	7.76343	4.7052	6
Gm6981	1.29358	0.949202	0.506181	6
St7l	6.37994	5.20159	4.79121	3
Slc6a13	129.524	56.7878	26.6668	3
Slc8a1	14.2856	7.86363	5.66863	3
Stxbp4	6.68698	5.0601	3.65426	6
Dbil5	1.28324	0.960493	0.502484	6
Stk32b	6.1511	4.60181	2.41311	6
Efemp1	14.3308	47.1225	35.756	5
Mvd	47.6666	31.0563	19.1793	6
Itfg1	126.437	71.834	52.9431	3
Snai1	0.535374	5.88442	11.2447	4
Smcp	4.55294	1.23406	0.31475	3
Mt2	137.295	705.232	625.968	5
Socs2	9.03739	43.5639	37.8856	5
LOC102631757	8.47268	4.29879	1.6953	6
Phlda3	3.48104	26.2305	23.7567	5
Hgfac	8.21626	6.14578	6.01619	3
Ifi27	40.9291	148.106	124.115	5
Evi2b	0.529072	6.72456	12.1086	4
Chst7	24.457	12.2212	8.19147	3
Ear10	0.0373274	3.12016	4.46505	1
Mgam	20.1553	10.5518	6.17598	3
Samsn1	0.254117	2.82759	35.1663	4
Cldn14	0.148145	2.95477	0.915921	5
Rpl23a	461.227	1144.93	1071.84	5
Lonrf1	6.4498	4.89836	4.49399	3
Lancl3	0.930705	0.599656	0.520868	3
Khk	851.064	459.744	157.719	6
Gm2011	2.14915	1.44811	0.980142	6
Slco1a5	1.69576	0.469931	0.522941	3
Spink12	0.08517	7.87835	18.9858	4
Tacstd2	22.73	104.098	92.6486	5
Mmd	7.69444	41.377	45.2651	1
Cd37	0.56088	6.05948	25.5901	4
BC028528	3.6887	21.4583	43.1032	4
Upp2	19.3224	9.77855	3.11901	6
Postn	1.16358	14.2923	16.8891	1
Adamts16	0.498547	9.89204	7.52055	5
Egf	442.693	43.5755	32.3092	3
Hsf2bp	7.02694	4.17004	2.48064	6
Ptrh1	4.05978	24.426	23.4318	5
Sec14l3	11.5548	4.09629	1.63578	3
Ptpn22	1.20496	9.67949	12.8848	1
Plk5	0.908672	0.552805	0.497065	3
Dusp19	10.5853	7.33633	8.51197	3
Fam107a	42.6648	15.3931	8.90679	3
Hsd11b1	260.358	117.921	65.7607	3
Bdnf	2.34622	1.82413	1.18661	6
Esrrb	12.5516	8.7359	3.10835	6
Lipo1	51.4494	15.7552	14.3077	3
1500009L16Rik	0.913963	10.931	11.6447	1
Plscr3	7.92923	43.9723	38.3184	5
Zbp1	1.68725	19.376	46.6664	4
A330023F24Rik	4.7304	2.15455	2.56997	3
Notum	15.3817	7.89268	2.77128	6
Eci3	344.504	122.939	43.7298	3
Cxcl2	0.0660921	10.5648	431.623	4
Bco2	13.7459	4.87307	3.33072	3
2410006H16Rik	39.7406	202.313	177.694	5
Rpl13	410.213	976.477	887.892	5
Proc	184.775	94.0251	41.8651	6
Aqp11	49.7254	18.8487	7.50142	3
Spint2	228.72	614.947	413.3	5
Pax8	35.0561	96.0811	55.8841	5
Slc39a8	38.12	16.7378	15.0225	3
Masp2	2.57062	0.888884	0.18344	3
Tmem64	67.0133	28.0978	18.1614	3
S100a14	1.29917	17.4924	16.0837	5
Vps8	17.8602	11.8626	8.06527	6
Rem1	2.08128	13.6859	9.22155	5
2200002D01Rik	23.0594	159.583	116.968	5
Cox7a1	102.5	55.8226	28.5185	6
Slc36a1	33.8075	21.9052	24.5408	3
Fmo5	43.0963	17.2294	8.96833	3
Slc2a5	48.3453	19.0549	8.30491	3
Klhl3	7.94799	2.43632	2.06224	3
B3gat2	19.1468	13.737	8.55743	6
Zfp36	22.9098	76.2715	100.548	1
Rhbdf2	3.37932	16.8036	24.9986	1
Phf11a	0.357149	3.80275	3.26229	5
Lrg1	3.42544	26.8046	80.284	4
Sirt3	90.0581	53.6174	29.0116	6
Slc46a3	23.289	10.165	6.83321	3
Serpina7	0.0992026	1.93176	1.4473	5
Hsd3b2	105.221	29.8123	11.2142	3
Hoxa11	0.933822	8.23534	5.22544	5
Angptl3	2.62616	1.98045	0.899853	6
Fastkd2	16.2673	12.268	12.1091	3
Dpep2	0.200776	2.8046	9.57644	4
Cd4	0.170767	3.2694	5.22049	1
Lrrc14b	1.09312	0.701183	0.658548	3
Tmem88b	1.6792	1.13474	0.956405	3
Aldh5a1	23.9084	12.2867	6.55123	3
Mtfr1	73.287	43.2212	30.3814	3
Cmbl	278.557	127.994	60.1496	3
Ces1e	52.1153	14.0175	5.88322	3
Mndal	5.11927	33.573	28.1605	5
Eva1b	11.3198	48.0072	39.9157	5
Shmt2	147.391	72.4373	39.116	3
Gm11992	28.2381	16.1768	7.49497	6
Rgs16	0.138648	4.38412	17.7897	4
Foxs1	0.513085	4.14272	5.69478	1
Gdap10	1.45958	1.29035	2.43637	4
Gm906	0.779691	0.253153	0.10885	3
Col17a1	0.0190757	1.61296	1.57904	5
Car4	246.991	103.902	54.2867	3
1700102H20Rik	2.69451	2.17412	0.885766	2
Gm10639	19.0537	58.2899	13.9287	5
Nepn	11.3399	3.62385	1.79999	3
AW822252	3.23006	1.37976	0.799023	3
Lama2	1.16284	7.19438	4.58411	5
Ppp1r14b	34.0689	155.369	144.665	5
Eln	3.96607	17.257	8.40453	5
Fli1	1.47329	11.0762	12.7102	1
Sphk1	5.12346	48.1951	39.0407	5
Nlrc4	2.78694	1.75007	2.85685	3
Cym	2.55292	1.3438	0.526894	6
Cpne8	1.72695	11.3251	11.0599	5
Acat1	437.41	152.991	70.3405	3
Abca2	19.8239	13.6799	13.1946	3
Neil3	0.211406	3.03037	3.04315	5
Slc12a1	412.809	159.997	82.8593	3
Pdk3	57.5256	34.9167	21.9738	6
Kcnip4	0.0223314	1.67611	1.06798	5
Vldlr	18.4161	13.3576	9.36645	6
Nuak2	25.5341	110.114	70.4143	5
Clu	269.004	1642.73	2478.4	1
Oxct1	685.274	231.696	138.497	3
Il3ra	1.59775	12.6208	19.5333	1
Gm853	65.5314	19.4276	7.74605	3
Tspan1	30.6153	10.8333	16.5633	3
Fbxw17	4.63743	21.6174	19.4484	5
Als2cr12	1.74582	1.4126	0.522009	2
Ear2	0.351349	19.5135	19.6402	5
Bcam	73.7516	208.945	202.527	5
Mttp	8.3171	5.11664	2.75534	6
Slc22a18	529.28	249.31	93.4942	6
Ces2b	22.1544	4.43304	1.96699	3
Hibch	66.5119	35.2692	25.3454	3
Slc22a29	10.2504	2.49492	1.14093	3
Gjb5	0.0401044	2.33983	2.85551	1
Gfra1	2.16698	1.23459	0.839237	3
Mmp3	0.179633	2.65839	30.5238	4
Ifit2	3.45343	19.0867	18.5057	5
Gbp7	3.02297	15.7666	22.0609	1
Clec4b1	0.825057	13.2914	10.3175	5
Tmem139	21.677	12.8824	10.1528	3
Ndc80	0.354941	4.00067	4.82973	1
Pmpcb	229.34	115.202	73.2645	3
Stap2	7.56962	48.675	45.6329	5
Atp4a	16.9764	7.41153	4.27938	3
Cldn7	20.2289	89.2242	102.355	1
Tsc22d3	38.5194	180.738	124.857	5
1700030J22Rik	1.30661	1.00812	0.861218	3
Gm10658	3.72422	2.23543	1.0613	6
Gm14288	2.79694	2.42325	3.75332	4
Jund	20.1645	81.6627	49.0563	5
Il22ra1	1.67154	1.05739	1.14911	3
Tmed6	28.0232	17.0151	9.59204	6
Rpl36a	318.665	971.924	805.469	5
Hlx	0.588261	4.69442	7.35448	1
Dact3	0.559274	6.44363	5.20073	5
Tex21	0.76744	0.0348386	0	3
Hsd17b2	23.6849	16.0848	6.97188	6
Tln2	18.0568	12.5538	6.64586	6
Bcl2a1d	0.886676	12.4945	63.0123	4
Lad1	33.6048	97.9748	56.4535	5
Gm14446	1.61216	1.06741	1.58667	3
Myom3	0.761332	0.34169	0.326979	3
Kcnc3	6.72173	4.04611	2.50166	6
Slc26a7	1.28457	0.236019	0.229203	3
Nlrp6	41.4482	27.0477	8.82758	6
Ier5	2.76787	20.8731	28.7891	1
Prc1	1.35623	9.2077	9.91417	1
Stat2	4.94365	21.9656	24.0862	1
Olfml2b	0.666082	5.11088	7.00552	1
Acads	213.381	114.804	68.6173	3
Cldn6	1.21893	11.1587	7.76117	5
Slc5a11	35.3044	20.508	7.89387	6
Procr	0.978364	6.47047	19.2003	4
Nlgn2	1.18915	15.2685	15.424	5
Acvr2b	3.44279	2.75476	2.7139	3
Nfatc4	0.635274	5.27836	8.96845	4
Slc26a10	1.00303	0.663252	0.509008	3
Rasl2-9	2.38833	1.92406	1.42134	6
Col14a1	3.60113	23.1366	12.8523	5
Myh11	8.03232	5.27893	5.0976	3
Pfn4	1.17966	0.774159	0.548866	6
Arhgef25	2.17745	19.579	22.1684	1
Tmem26	4.06114	3.34269	2.51766	6
Adamtsl5	0.349169	5.65657	6.32802	1
Rnd1	0.327459	4.8321	14.757	4
Gm10804	76.547	46.85	22.0117	6
Fcamr	10.0258	1.52528	1.5694	3
Lyl1	0.754383	7.18487	9.46126	1
Tpk1	75.4131	41.6248	19.0638	6
Dlgap4	9.46713	37.2508	35.0997	5
Atp6v1c2	20.9918	12.9608	7.23351	6
Hmgcr	46.1719	16.7883	17.1997	3
Klhl6	2.21042	11.4124	18.9816	4
S100a4	11.1861	79.9509	172.345	4
Esyt1	5.2303	21.9993	36.4873	4
Tmem120a	107.561	63.747	54.8952	3
Pet112	44.917	24.5758	14.1907	3
Ltbp3	8.03207	30.6175	29.6104	5
Krt19	3.77567	60.2353	67.5897	1
2810417H13Rik	0.733222	7.67702	13.3057	4
Thbs4	0.0260842	4.14403	4.97366	1
Slc22a27	6.57716	1.43992	0.644003	3
Ttbk1	0.993597	0.412186	0.261993	3
Lepr	1.76154	10.3395	6.72609	5
Naaa	5.53115	22.3878	28.5054	1
Oas3	0.0849414	2.28337	5.0967	4
Slc16a13	49.8658	25.1341	16.7286	3
Arap1	8.28045	36.6463	46.0773	1
Ksr2	1.54786	0.51286	0.270208	3
Hic1	0.733291	6.63611	7.30272	1
Crip1	45.2132	195.323	240.504	1
Ypel4	0.109852	2.51474	2.91	1
Klk1b8	1.35849	0.855941	0.449931	6
Mmgt1	30.9151	21.0831	18.5826	3
Ier2	5.57478	29.911	34.426	1
Pm20d1	51.1566	15.6361	8.15705	3
Slc10a6	0.345214	5.01059	3.33309	5
Nrg4	1.34918	0.877808	1.02397	3
4931406C07Rik	478.333	218.958	91.5221	3
Scn7a	0.417266	5.64177	3.33425	5
Itm2a	2.562	1.7422	1.46288	3
Lat2	1.32259	10.0503	25.9079	4
Klrb1b	0.183557	2.99192	3.68707	1
Coq9	189.071	88.2836	52.3117	3
Fam73b	19.4548	14.2848	10.151	6
Idi1	130.031	28.5715	21.7785	3
Rps20	728.094	1979.55	2205.36	1
Vwce	7.04866	3.82832	1.74146	6
Cntd1	1.94114	1.51131	1.18403	6
Fam167b	6.01483	28.0098	28.2148	5
Acox2	78.7046	36.7583	13.6517	6
Abcb6	31.6225	18.7386	12.3557	3
Uba7	3.57556	16.8618	25.3063	1
Cyp51	134.505	40.2182	23.0255	3
Adssl1	5.01705	3.78635	15.2871	4
Vwa8	96.7164	45.4488	22.6572	3
Id1	19.7168	75.5233	53.4808	5
Crispld2	2.90478	15.818	40.7407	4
Pdzd2	7.15772	4.60701	2.36967	6
Sh3kbp1	1.21475	7.89584	10.6932	1
Il7r	0.0774964	1.79555	5.76427	4
Ttc39c	32.2979	15.9219	10.8457	3
Ptger3	24.5731	13.4086	10.6439	3
Upb1	66.9882	34.4342	14.457	6
Mki67	0.959171	8.71278	9.16744	1
Kif21a	22.3132	13.9275	8.47472	6
Igfbp5	89.2224	49.8774	46.3895	3
1700024P16Rik	1.04364	11.7624	5.66056	5
Mettl7b	368.694	188.064	97.4983	3
Fbxo36	53.0148	33.8712	15.9065	6
Chst9	2.53614	1.33297	0.859633	3
Car13	1.33053	8.76001	14.9114	4
Cxcr4	2.367	12.4117	40.508	4
Mfi2	0.0195056	1.59825	2.07645	1
Svip	17.6796	9.90867	8.34009	3
Ube2c	2.46399	22.7391	25.078	1
Angptl4	78.3698	207.838	119.61	5
Ftcd	8.63749	5.95073	2.51209	6
4930405J17Rik	1.00791	0.0871673	0.119985	3
Gm1653	1.49206	0.688325	0.456583	3
Slc28a1	9.56777	5.78358	1.92591	6
Dhdh	9.35731	6.13199	5.12694	3
Acot5	1.03769	0.753802	0.444295	6
Slc23a3	11.4262	8.49912	5.92437	6
Wnt4	0.562157	7.78502	8.79023	1
Rrm2b	16.1249	10.3587	8.48792	3
Gpm6a	123.881	58.0317	26.9165	3
Ccdc109b	0.716214	7.50921	13.3513	4
Btg1	15.162	70.2778	91.7027	1
Efna4	2.24034	15.7461	12.7134	5
Rab13	8.58486	39.0851	38.7485	5
Ifit3	12.5894	52.9563	39.5847	5
Cks1b	5.55864	35.4063	42.2541	1
Pctp	44.019	25.2876	18.5377	3
Cytl1	1.66995	0.831393	0.453278	3
Ptn	0.567357	4.62419	3.01784	5
Mccc2	70.9881	40.3088	21.8933	6
Agps	106.739	49.1843	26.2373	3
Lypd8	0.742111	0.0622122	0.0968884	3
Fxyd1	7.66856	40.4977	27.2097	5
Mogat1	230.237	88.8699	31.9414	3
Cyp2c69	0.616838	0.23087	0.133865	3
Ngf	1.32249	26.2859	20.9829	5
Pafah1b3	17.0807	65.1704	48.7694	5
Gm5113	2.46893	1.43786	1.51075	3
Acot4	30.3266	19.0791	9.06314	6
Sept4	14.5744	67.0861	46.6553	5
Cacnb4	3.14221	2.74419	1.4596	2
Nkd1	0.73382	5.60594	5.74735	5
Slc25a42	59.8577	28.666	12.4894	3
Cutal	49.5404	30.6239	18.4278	6
Cdc42ep5	6.92642	33.3663	25.7442	5
Rab38	15.9132	9.61942	7.05406	3
Sel1l3	27.5444	18.9724	14.3447	6
Tnfsf12	11.9978	41.6759	33.8111	5
Krt7	71.7477	216.509	134.023	5
4931408D14Rik	4.16395	1.74461	1.275	3
Apoc2	0.14993	3.48889	66.7858	4
Gimap8	2.42761	12.7331	13.2255	5
Fgf1	115.43	69.1587	33.2673	6
Ifi35	12.7182	45.7158	38.9566	5
Cd40	1.28461	9.56791	20.4604	4
A330069E16Rik	1.67505	1.45795	1.11896	6
Zmynd15	1.78955	12.423	16.95	1
Penk	0.881984	25.6648	14.2882	5
Oxsm	16.7274	10.2234	8.55138	3
Myl9	50.825	176.596	126.767	5
Aim2	0.226912	3.05932	7.40722	4
Rps26	473.331	1191.45	967.587	5
Ifi47	3.64725	20.5262	57.6651	4
Cdkl1	62.3599	35.3151	22.3796	3
Ripk3	0.498185	5.52876	16.2309	4
Fkbp1b	1.03857	8.57213	7.52317	5
Dgkh	3.7286	3.21139	2.16711	6
Fam26e	0.501901	4.35902	3.91956	5
0610031O16Rik	8.56679	3.56848	1.45048	3
Ddc	51.489	28.3429	13.7338	6
Wfdc15b	540.132	124.409	60.8356	3
Chrm3	1.21595	0.564316	0.816302	3
Paqr9	42.3641	20.5528	8.72337	6
Ngfrap1	25.7581	95.3449	71.6199	5
Ear1	0.0195081	1.42324	1.3764	5
1110032F04Rik	2.06831	1.72396	1.09825	6
Ccdc102a	1.05611	7.8083	8.52221	1
Stmn1	55.5906	191.017	157.789	5
1810011O10Rik	24.7625	81.3401	64.7283	5
Iapp	0	2.08787	0.898404	5
Nrep	8.88984	67.975	48.3123	5
Fkbp7	3.58378	26.6466	30.9769	1
Arl5c	0.23223	3.09744	9.17501	4
Mfap3l	47.3609	22.8592	13.6025	3
Hap1	1.3457	10.0294	8.90344	5
Olfm2	0.826681	6.42296	4.04389	5
Gbp2	6.63719	60.1154	206.523	4
Matk	0.18188	3.09538	5.25919	4
Agrn	29.4956	99.4938	108.414	1
Slc5a9	12.1865	8.60187	4.5518	6
Sox4	2.54187	17.4036	23.0641	1
Ankrd6	1.10919	9.23318	7.42385	5
Cbr3	1.07138	6.89475	8.09409	1
L2hgdh	39.8872	22.1446	13.8238	3
Pvr	4.77559	21.2516	20.1036	5
Prima1	4.69423	2.94512	1.34024	6
Entpd4	125.641	60.3135	39.7325	3
Slc46a1	39.2585	25.8212	13.9556	6
Egfl6	14.4318	6.48701	4.63212	3
Nmnat1	20.1468	12.2542	10.6238	3
Tfrc	39.6541	18.6603	16.9169	3
Aldh8a1	222.568	102.57	40.4975	3
Mfsd7c	6.0007	4.64622	2.63892	6
Gnmt	38.7757	12.4319	5.64464	3
Cldn18	0.618172	0.119873	0.0583591	3
Sorcs1	0.14393	2.1368	5.96396	4
Kl	258.621	93.8748	43.7831	3
Zmynd10	19.4334	10.1825	4.38379	6
Lmln	1.95374	1.48214	1.59844	3
Coasy	158.695	77.8342	43.6025	3
Hs3st1	0.903819	6.62888	15.3285	4
Fgf9	5.57242	4.58011	3.05622	6
Slc52a3	28.1769	18.9543	8.9407	6
C1qtnf7	1.97936	15.7267	13.2772	5
Fos	0.408155	9.76713	27.4289	4
Atp7b	0.97974	0.482084	0.42158	3
Dbt	55.3518	33.6645	20.3939	6
Cped1	1.10129	7.53467	6.51883	5
Amacr	213.923	71.3985	26.3791	3
Bcl2a1a	0.626156	9.69474	52.2633	4
Tex2	38.6659	20.5252	15.002	3
Gsta1	15.9417	52.7746	12.8204	5
Calb1	226.339	56.2413	25.3429	3
Prtn3	0.026584	2.5258	4.1375	1
Acot12	105.638	45.944	19.5406	3
Depdc1b	11.5915	6.16355	4.58875	3
Prkcdbp	8.12271	45.8955	46.4552	5
Nnt	119.056	67.9762	43.9246	3
Hnf4g	4.15255	3.57902	2.12853	2
Mfsd2a	46.1235	9.03954	4.47275	3
Ccna2	1.80086	13.8814	13.9157	5
Ceacam1	12.5879	7.78409	7.43893	3
Gstm6	1.06561	8.7572	5.76866	5
Tap1	6.10545	29.1509	57.9983	4
Rrm2	4.06254	17.7989	19.6835	1
Mthfd1l	0.504887	4.30617	4.49451	5
Cmah	9.04438	4.63114	2.6132	3
Etv1	6.77744	3.30342	2.38453	3
Cd200r1	0.105337	2.16695	5.51424	4
Nexn	0.879662	6.67029	7.42233	1
Ces2h	2.34985	0.639886	0.248191	3
Actg1	432.824	945.263	1150.39	1
Ces2d-ps	134.828	48.9245	16.8139	3
Slc25a15	74.2174	44.076	24.4734	6
Sp5	5.45789	3.94779	2.4303	6
Dnajc6	9.637	3.73754	1.93529	3
Gng11	17.3788	68.1137	87.0969	1
Ms4a4b	0.689923	6.42278	9.76225	1
Clca2	0.508067	6.45622	7.82767	1
Larp1b	47.886	31.7647	16.993	6
Clec2d	46.2962	196.706	238.492	1
Cpz	0.17043	2.47565	2.03218	5
Ifitm6	0.0553919	2.03571	30.1015	4
Ggt1	1125.62	420.489	194.206	3
Asns	3.98197	16.952	11.7643	5
Col6a2	2.89185	28.1279	33.6335	1
Shpk	12.6625	9.29233	5.18569	6
Ddit4	18.2117	84.1211	85.0245	5
Aqp4	9.60112	5.12122	3.50685	3
Ttc36	1141.93	657.407	231.377	6
Ppt2	168.893	91.7702	59.1704	3
Plcb1	5.60745	4.5915	3.82225	6
Rhox6	5.4731	1.09295	1.00509	3
Ctxn3	9.31591	1.55516	1.32425	3
Ugt3a1	404.852	91.1845	52.5013	3
Cnrip1	0.91039	7.90571	6.63811	5
Slc7a12	1.65511	18.7747	12.0329	5
Elfn1	3.02737	2.42566	2.81639	3
Cnnm4	5.30169	3.73394	4.25823	3
Hnrnpa0	29.409	97.7933	67.3665	5
Reep6	35.0396	21.8649	11.2591	6
Tmem158	0.785358	11.2782	6.56367	5
Tlr8	0.0469534	2.42068	7.41003	4
Pik3ap1	0.276563	5.59407	17.8093	4
Npy6r	0.761332	6.42218	10.0396	1
Gm14306	0.967207	0.633199	1.11695	4
Nradd	1.8006	15.3083	21.4021	1
Sypl2	35.9151	15.1375	7.33996	3
Dpt	1.78559	11.3008	11.9503	1
Lypla1	317.577	139.619	76.0396	3
Etnppl	5.73819	3.91227	1.43815	6
Slc17a3	302.908	91.919	36.0852	3
Gem	1.0701	18.7121	10.9455	5
Myh9	33.281	99.8802	121.249	1
D630029K05Rik	133.104	35.3824	15.5542	3
Gcm1	1.79956	0.951103	0.678258	3
Pnrc1	21.1997	106.622	86.9881	5
Creb5	0.0745939	1.80996	2.02398	1
9030617O03Rik	92.0039	46.2873	22.9045	3
Smpd1	83.8528	46.5255	39.7911	3
Slc35f3	9.96636	7.87466	5.18198	6
Gjb3	0.252421	2.67928	5.43633	4
Ier5l	2.42646	15.354	10.1206	5
Mdfi	0.469319	7.37318	7.56086	5
Pstpip2	4.27	3.17811	7.35514	4
Ramp2	14.6668	69.1786	52.1109	5
Cebpb	5.3708	38.3658	83.2924	4
Ccl17	0.716644	18.0013	24.6833	1
Cox15	27.9126	18.4042	11.1182	6
Slc34a3	25.5894	10.8668	2.70401	6
Gm3376	0.00935179	1.5983	2.72548	1
Avpr1a	4.03968	3.34934	5.17606	4
Anpep	107.895	46.6271	34.3179	3
Fabp4	99.4197	314.337	347.219	1
Lrp2	187.538	67.9447	35.2045	3
Sox18	5.09431	24.5446	20.8713	5
Scx	1.01985	12.6556	13.3371	1
Rprm	0.312342	3.22644	3.48336	1
Fitm1	59.2063	31.7653	9.30823	6
Tmem47	1.19957	7.79584	6.3659	5
Neurl1a	0.222385	2.7268	2.74891	5
Ptges2	33.6661	23.5915	22.3171	3
Gbp5	1.30282	10.0533	33.9527	4
Mdk	42.8415	154.672	90.9932	5
Vcan	0.177195	3.32661	11.9128	4
Icosl	4.39084	19.665	16.6924	5
Dmgdh	75.8418	25.7706	12.6512	3
Slc29a3	33.8958	22.2277	17.9574	3
Tmeff1	0.367546	3.70207	7.13931	4
Ubiad1	53.245	24.0819	14.3043	3
Hr	0.367572	3.40911	4.42965	1
Srr	52.4156	33.0619	16.4105	6
Npb	2.16767	1.06165	0.8015	3
Acsm3	1083.22	273.317	79.642	3
Meis3	0.99188	10.2416	14.3413	1
Ifitm1	10.0832	70.7034	399.155	4
Fbxo9	44.8728	30.1416	26.1872	3
Tnfrsf18	0.139541	2.29524	4.794	4
Dennd1c	0.558322	5.34984	12.0271	4
Chst1	1.00687	6.53234	6.68669	5
Cercam	0.376572	3.74611	5.86452	1
Gm6194	13.6832	8.59853	6.37635	3
Hoxd11	0.392738	4.11234	3.73468	5
Lhx1	4.87188	3.27428	2.22254	6
Homer1	4.569	3.48259	4.06121	3
Serpina1d	232.047	82.3136	36.5924	3
Fxyd6	2.59344	16.317	15.6392	5
Bok	16.2412	63.2882	61.912	5
Olfm3	5.51967	3.61752	1.99368	6
Acsm5	63.6459	29.7829	12.7615	3
Tmco3	46.0937	19.3657	12.2911	3
Tgfb2	0.274253	3.38616	4.01143	1
Tm4sf4	2.40643	1.05941	0.689299	3
Gas2	295.881	113.002	57.6193	3
Rps28	849.788	2146.02	1990.76	5
H1fx	0.645712	8.55495	5.81662	5
Slc5a6	20.737	9.96205	6.95227	3
Prnd	0.166838	2.51072	2.97808	1
1600010M07Rik	0.146394	3.58509	12.1903	4
0610043K17Rik	6.63611	4.97349	3.12489	6
Wbp5	67.241	232.939	234.695	5
Adora2b	1.20877	7.82644	11.8196	1
Aqp3	93.3529	48.6107	22.9056	6
Ramp1	0.501924	4.65464	4.32149	5
Ifit1	2.61184	13.9771	12.2861	5
Rasl11b	7.53686	39.662	29.6038	5
AI464131	16.8448	11.323	7.28781	6
Enpp1	12.9384	8.19848	9.22493	3
Arhgap10	23.6786	17.3616	12.5752	6
Acsm2	1173.97	367.789	156.728	3
Pi4ka	54.7118	30.8513	20.1509	3
Slc26a4	32.9611	15.7643	11.311	3
Ugt2b38	919.173	360.889	129.624	3
Nudt19	988.219	479.47	177.019	6
Gm20594	2.10879	0.665022	0.912358	3
Car9	7.69659	3.80997	2.47199	3
Gm13889	2.00984	15.6505	10.9711	5
Col4a4	46.6203	21.1397	17.5245	3
Trim12a	5.10914	21.6071	27.9515	1
Trim34a	2.61852	14.4431	12.4142	5
Casc4	43.046	26.4886	16.7096	6
Gcdh	273.594	143.862	67.3453	6
Serpina1e	22.1426	8.94925	5.41518	3
Xrcc2	2.66553	2.38006	2.13124	6
Tlr12	12.7901	6.42094	6.01629	3
Abcc3	0.740013	5.59537	11.3525	4
Ces2g	3.18287	1.87695	1.17138	6
Lrrc3	5.18174	4.03439	2.71652	6
Pank1	109.509	46.0237	17.5269	3
Slc22a30	222.374	51.6223	22.3047	3
Gjb1	49.1499	28.974	11.9805	6
Pecr	525.884	258.988	83.0695	6
Ahcy	274.691	113.217	68.9223	3
Cpxm2	0.234472	3.06891	3.67925	1
Aldh4a1	263.39	104.019	52.9529	3
Fam13a	14.6147	11.0174	6.45141	6
Ybx3	31.2223	103.314	91.297	5
Tmem56	8.48883	4.73052	2.23503	6
Hmga2-ps1	0.27365	3.38553	4.86564	1
Fus	66.1706	185.898	169.937	5
Pycard	5.22187	24.1428	34.0071	1
Mmp12	0.283946	3.98197	17.0377	4
Casr	13.8577	5.32903	4.77877	3
Rgcc	15.006	56.1381	29.9505	5
Lpgat1	43.4408	26.2481	27.3215	3
B4galt5	82.379	49.1197	41.0236	3
Rtn2	1.68912	13.5278	11.4358	5
Irgm1	25.2166	88.8383	122.397	1
Slc22a28	205.805	45.7779	18.742	3
Acsm1	132.344	59.4139	24.3468	3
Gm16039	28.5385	20.6368	15.5177	6
Gfm1	69.336	36.5055	26.0685	3
Grhpr	279.137	141.582	62.1355	6
Chpt1	1808	686.033	370.142	3
Ptprcap	0.464109	4.28303	9.30923	4
Agpat3	157.64	87.8247	57.9463	3
Cyp2d12	53.0302	10.2252	6.82091	3
Rmnd1	28.3364	9.91693	8.45819	3
Plk3	4.19992	20.914	22.8855	1
Odc1	866.117	196.367	145.183	3
D630013N20Rik	11.4757	8.04726	3.38652	6
Pkmyt1	0.898393	7.74153	8.36352	1
Susd2	141.566	67.8099	37.9839	3
Krt14	0.246058	6.09353	7.46958	1
Sulf1	0.543211	5.13193	21.4321	4
Sgce	3.18189	16.0495	11.9067	5
Cyp2d26	88.5086	38.0337	11.0466	6
Ccnb2	2.3075	14.8317	12.7973	5
Nkg7	0.36237	7.24842	9.33688	1
Ppp1r16b	18.8509	10.9051	6.32078	6
Twist1	0.222224	3.13589	2.52625	5
C730036E19Rik	0.0548396	5.06639	3.68826	5
Egfl7	34.6655	99.6258	92.1391	5
Rdh9	3.66515	2.93432	1.79276	6
Sult1a1	14.6811	56.2405	26.5924	5
Acsl1	82.9855	49.7235	30.692	6
Mccc1	97.6082	37.0668	22.1343	3
Mep1a	1366.7	528.827	247.968	3
Adhfe1	163.394	62.8128	24.5604	3
Klf12	3.74104	2.66176	2.15458	3
Ncam1	0.663502	5.87548	7.47997	1
Sprr1a	12.4754	138.776	30.7206	5
S100a16	52.0797	159.308	126.014	5
Slamf8	0.471664	4.30947	14.0812	4
Gsn	31.3159	90.382	99.0211	1
Cyp2a4	457.134	167.08	98.7741	3
Cryaa	4.52192	1.64509	0.446223	3
Slc22a2	359.169	149.584	56.3982	3
Slc39a5	28.7855	18.3213	5.86198	6
Slc5a8	153.055	60.8288	24.6046	3
Akr1c6	0.588915	0.168672	0.0723883	3
4632428N05Rik	1.59522	9.50053	31.4777	4
Gbe1	20.7516	13.4223	9.81095	3
Ccbl2	38.1194	25.5575	13.8606	6
Slco4c1	10.7809	2.95678	2.31795	3
4833418N02Rik	3.04731	2.75278	2.19261	6
2010005H15Rik	1.18651	0.373245	18.9569	4
Esr1	3.78212	2.25212	1.75088	3
Apom	163.541	44.2025	21.5234	3
Rarres2	33.9483	130.513	94.9536	5
Slc22a4	44.1907	23.7325	16.8211	3
2610528J11Rik	111.834	58.216	32.2413	3
Mkln1os	1.68395	1.30014	0.929896	6
Osbpl6	20.3458	15.2625	7.6204	6
Tnfaip8	131.948	77.7989	55.8703	3
Slc16a4	98.6762	34.7869	15.7548	3
Asgr2	0.0500005	1.702	1.28355	5
Slc22a22	86.2313	29.4597	9.64014	3
Gm10845	1.6898	1.33033	0.897207	6
Macrod2	32.8927	8.5878	4.88741	3
Birc2	15.3874	70.2868	70.5611	5
Lmtk2	18.2601	13.5343	10.3874	6
Slc39a11	29.5884	13.7331	12.3734	3
Il1rl2	0.146955	2.09011	5.34868	4
Ebi3	0.740255	5.72271	14.9368	4
Lrpap1	335.287	173.892	97.2566	3
1110038B12Rik	36.4491	119.502	110.45	5
Pdzd3	73.9541	43.2749	18.9447	6
Cox6b2	17.7066	57.6798	28.5457	5
S100a9	1.5047	18.5863	4932.14	4
Sgtb	2.43016	1.46784	1.24767	3
Pigg	16.8478	8.77402	6.71424	3
Gzma	0.29609	2.88613	5.68934	4
Atpaf1	13.171	10.0105	7.23049	6
Frrs1	37.0339	19.7139	22.3257	3
Kank3	7.54324	29.7801	24.7801	5
Mx1	0.292398	5.2093	5.09496	5
Klhdc1	3.20162	2.61472	2.38529	3
Cdk1	1.39908	12.0987	13.0178	1
Oas2	0.966616	12.6474	12.7272	5
Kmo	70.6753	32.8331	16.0364	3
Serpina3n	0.235984	8.69135	48.3546	4
Kcnj10	22.3039	11.2678	7.75978	3
Gcat	26.4803	19.0537	10.9658	6
Nlrp1b	0.123934	2.66651	3.21993	1
3632451O06Rik	10.2719	5.42579	3.75727	3
Gadd45b	2.90199	23.715	65.2151	4
Entpd5	197.113	104.211	45.0016	6
Plk1	0.9312	6.16864	7.255	1
Reps2	17.6739	9.23869	4.78169	3
Hpcal4	0.397448	3.6979	2.86674	5
Map3k15	14.1393	9.4861	5.95754	6
Haao	242.881	100.401	34.0959	3
Ifrd1	11.2788	38.8099	52.1198	1
Slc6a20b	122.977	48.4413	19.6942	3
Traf1	1.3032	11.388	17.3571	1
3110070M22Rik	0.993623	0.598345	0.830339	3
Nceh1	154.899	83.1706	62.2578	3
Insig1	20.102	14.4664	15.3503	3
Ptp4a1	7.70916	33.5092	22.287	5
Mycl	0.758073	5.43588	3.1939	5
Ptprs	3.38535	15.9143	21.0612	1
Tmem144	12.708	8.15809	5.04256	6
Gpx8	15.8466	63.087	73.6366	1
Pcca	79.0616	43.4624	25.3397	3
Klf10	8.17082	35.6959	27.7837	5
Acmsd	68.5417	15.8982	5.97789	3
Bhmt2	101.165	43.9786	16.4036	3
Osbp2	11.2289	4.66682	2.1334	3
9230114K14Rik	1.86196	1.10814	1.16532	3
Iyd	66.2632	38.7273	19.2789	6
Aspg	32.8462	22.4389	9.6926	6
Sepw1	98.8354	347.095	317.391	5
Tspan32	0.319155	3.46176	7.52624	4
Pdss2	13.5272	8.51733	5.89003	3
Fam210a	18.6285	12.3809	8.2177	6
Ivl	0.152045	4.77236	2.13579	5
Slc6a4	3.1344	2.62338	1.59908	6
Nipal3	19.0583	13.2916	10.6701	3
Afg3l1	32.9799	22.7949	18.9941	3
Mfsd9	17.0362	9.82545	7.64728	3
Afmid	46.0362	24.7223	11.7336	6
Ltb	0.687303	5.19769	17.359	4
Retsat	211.048	59.7177	31.5225	3
Fga	8.5196	69.6198	57.3906	5
Pah	668.072	298.326	125.49	3
Crot	422.932	186.998	88.8485	3
Slc7a13	771.353	137.769	71.319	3
Pglyrp1	0.333218	3.1713	45.8516	4
Prr13	77.2842	211.6	167.354	5
Dpys	7.04722	2.86876	1.34556	3
Krt80	5.15909	3.19936	4.10306	3
Psrc1	0.669698	5.06902	5.18181	5
Sardh	80.169	37.683	21.1564	3
Clec2h	37.4332	14.5766	6.04185	3
Slc17a1	654.346	298.922	147.68	3
Spp2	257.922	125.655	34.8373	6
Ccser1	2.03673	1.42834	1.05577	6
Ces1f	716.588	225.748	80.778	3
[truncated: 1,793 more rows]

## Sheet: clusterGSE118341
	normal	day3	day7	day14	protein_cluster
Vcam1	0.740071	63.1731	122.26	110.783	3
Il1f6	0	4.42973	6.73476	10.6958	3
Havcr1	15.0209	469.101	283.522	156.969	6
Lbp	0.870539	36.0872	35.1588	44.2744	6
B2m	117.914	578.622	852.779	900.473	3
Mybpc2	0.0579017	3.31445	4.04695	10.4207	1
Gc	2.65685	310.914	234.972	113.827	6
Cd74	48.2262	452.193	985.697	1521.14	3
Cxcl17	0.029636	5.57187	6.98611	6.64056	6
Spaca7	0.0601643	6.73138	7.02675	8.60786	6
Gbp3	0.782445	21.1287	21.5624	17.1218	6
Smpdl3b	0.221754	6.19998	8.08619	6.81894	6
Bspry	6.51252	37.3107	36.2906	35.488	6
Cmtm3	1.79217	16.5241	35.9102	53.2836	3
Aoc1	1.66655	97.4202	152.159	148.431	6
Slc13a1	51.4015	217.576	131.138	91.783	6
Foxj1	0.0997007	3.55591	5.59934	9.27091	3
Irf1	3.01251	22.3328	28.172	34.2705	3
Dysf	5.38716	20.6755	25.6316	34.8476	3
Cldn1	2.22566	16.6637	33.8038	33.5386	3
Aldh1a2	0.310353	11.063	11.0569	29.0985	1
Rgs10	1.34858	14.6524	25.021	51.829	1
Prr15	2.29196	18.8364	23.7252	39.2155	3
Spp1	139.574	12086.7	8321.88	8175.6	6
Ccl5	0.430439	12.2276	77.5524	20.9671	6
Gpc3	3.04721	70.091	108.185	74.9403	6
Cp	14.8791	451.647	501.067	635.208	6
Mcm6	0.602657	5.96521	5.28137	6.17013	6
Pla2g5	5.16422	30.4144	25.4448	23.0351	6
Cd14	0.727132	28.1754	39.9368	58.8841	3
Lgals1	37.9751	267.609	329.658	448.529	3
Nfam1	0.139356	1.71947	2.51864	5.66787	1
Cd68	1.43099	14.0976	23.2122	43.5617	1
Pld4	0.653888	9.81678	15.5558	31.1875	1
Icam1	2.3758	30.3476	43.4127	41.3553	6
Ifi207	0.163589	2.24185	3.82751	8.53499	1
Efhd2	3.07074	17.9746	33.925	41.7064	3
Osmr	0.274366	5.58785	7.54717	15.5646	1
Tmem145	0.0747233	1.83483	1.53247	1.54159	6
Serpina10	0.21277	39.7405	28.245	23.615	6
Klk1b9	0.77322	0.253937	0.460784	0.373173	4
Mgp	24.6572	361.597	743.219	1981.73	1
Wasf3	1.03511	0.575521	0.84988	0.739555	4
Cybb	0.338456	3.88558	5.93296	11.1833	1
Lcn2	0.92816	337.901	297.825	494.637	3
Clec7a	0.250205	3.95651	5.08499	10.2969	1
Plac8	4.42934	57.7481	79.1381	81.931	6
Bzw2	5.04194	19.003	24.1	28.4349	3
Birc3	2.79041	25.0963	44.9336	56.3007	3
Ssbp4	4.65442	18.5054	23.1779	32.1731	3
Mir6358	0	49.7308	55.4664	70.7038	6
Tmsb10	15.0005	308.007	394.312	559.342	3
Ctsc	3.56228	22.3221	27.1566	61.18	1
Scgb1c1	1.31998	0.449085	0.912515	0.423701	4
Fxyd5	22.2881	159.403	198.346	460.251	1
Socs3	0.19103	34.8279	33.8118	90.3246	1
Clec4a3	0.206929	6.25263	12.8266	30.1244	1
Mpeg1	0.694338	7.01599	15.2352	37.1902	1
Col1a1	1.29383	44.4339	107.19	214.873	1
C1s1	1.83486	23.4171	35.8411	49.8684	3
Ddr1	17.4289	53.1197	59.8361	49.9451	6
Serpina3n	0.080878	5.04946	4.858	7.91828	3
Ucp2	58.2929	262.087	381.068	430.571	3
C3ar1	0.124949	1.81649	3.61302	7.28163	1
Adgre1	0.169966	2.30742	5.87388	12.7264	1
Plscr3	5.22699	19.7109	27.1933	38.1699	3
Kel	0.0125357	4.95041	3.14172	1.93607	6
Timp1	0.0800503	30.724	24.0473	89.8476	1
Apobec1	1.52452	11.352	15.8746	31.7548	1
Spns2	7.39712	46.1075	59.9274	68.6947	3
Smtnl2	5.43911	25.6323	27.9245	22.6255	6
Gxylt2	0.0631287	1.08311	2.16784	3.88322	1
Cx3cl1	6.37162	22.8052	36.154	68.5876	1
Csf1	1.05163	10.2882	23.4051	26.3461	3
Cdca5	0.128712	1.57808	0.989081	1.0969	6
Clec3b	1.25871	0.505442	0.995845	1.54631	1
Laptm5	2.58589	22.2159	34.3966	82.6986	1
Col1a2	3.07023	42.671	106.11	202.948	1
Plin2	7.39521	64.6112	89.0482	94.9491	6
Coro1a	1.97813	18.2473	25.1602	56.7828	1
Ctsl	69.1742	348.686	298.768	444.244	6
Klf6	2.49087	24.9305	48.1872	50.5011	3
4933417A18Rik	0.765727	0.098822	0.12542	0.0077535	4
Cx3cr1	0.294312	4.55897	8.14219	18.0498	1
Sparc	21.7646	154.672	277.529	545.092	1
Col5a1	0.451136	5.39116	11.9694	22.6888	1
Tnfrsf1b	0.255015	2.7547	5.27696	11.2214	1
Rasl12	0.831739	8.27906	9.52067	9.11657	6
Rrm2	1.12139	11.8296	6.4786	5.55071	6
Cep55	0.0893143	1.7292	1.06488	1.15085	6
Tyrobp	3.40858	43.9907	66.3716	142.845	1
Rac2	0.337159	3.83294	5.55623	10.4136	3
Anxa5	77.9335	245.451	361.56	435.858	3
Carhsp1	5.84762	16.8577	23.1541	27.2337	3
Tgfbi	0.647808	11.4731	12.0255	26.7437	1
Birc2	3.93331	12.5796	23.5306	30.5497	3
Mrc2	0.819712	5.47689	9.63113	23.6458	1
Apoc2	0.0590517	13.2075	5.21116	4.11769	6
Ccr2	0.211166	8.61008	9.4827	19.9368	3
Tapbp	24.9166	87.7287	108.251	122.035	3
Ctxn1	0.56021	9.08632	14.5753	23.712	3
Abcc4	2.02863	10.1774	10.316	11.0388	6
Lhfp	2.11443	13.4473	31.1022	80.3947	1
H2-Aa	19.7293	167.379	398.956	711.431	1
Ckap2l	0.112876	2.17321	1.19138	1.27683	6
Jun	4.64263	20.0098	32.3035	36.7379	3
Ddx58	3.17829	14.6481	20.1608	24.1325	3
Col12a1	0.55573	8.9755	28.6243	79.9523	1
Top2a	0.805673	13.3056	9.46079	8.84737	6
Ablim3	0.817762	4.84459	3.81002	3.04918	6
Fblim1	0.893642	12.9535	22.5892	38.1469	3
Ccnf	0.071385	1.49143	1.04378	1.23846	6
Cyth4	0.581463	5.73571	9.34636	21.1858	1
Aebp1	5.61499	27.4498	30.6789	62.5304	1
Ccl2	0.150361	7.88609	63.5187	73.4863	3
H2-Ab1	18.4499	241.293	406.766	596.724	3
Tmem176b	372.231	1217.65	1181.31	1051.01	6
Fgg	0.319143	20.0806	3.27067	3.00203	6
Adcy7	0.147921	1.66412	2.89183	7.52557	1
Csf2rb	0.127578	1.76933	2.54439	6.83936	1
S100a11	165.162	810.736	975.439	1085.77	6
Hrg	0.933069	0.061409	0.0212355	0.0116758	4
Tubb2b	2.64979	36.687	46.2076	41.6923	6
Dpep2	0.0695493	1.53444	2.04691	4.22211	1
Ugt1a6b	3.66329	0.771127	0.644714	0.324414	4
Gfm2	13.058	8.21785	8.52009	9.55468	4
Ccn1	4.03699	44.6725	75.8803	65.2166	6
Adora2b	0.298545	3.01421	3.77086	2.88522	6
Bgn	31.044	165.552	355.289	774.211	1
Clcf1	0.550602	16.4427	25.1646	23.6812	6
Saa1	0	48.2621	5.22766	1.44146	6
H2-DMb2	0.412124	21.0066	31.8135	36.2199	3
Gmds	3.67054	11.2933	11.4392	13.1148	6
Ifngr2	6.09226	22.7267	35.5	44.9491	3
Tes	4.45669	21.7443	28.3787	36.0153	3
Col8a1	0.197062	3.18257	4.21102	13.4217	1
Ccl9	0.280955	10.9515	36.3681	48.2882	3
Pld2	1.68505	8.04991	10.4305	18.1976	3
Cd52	3.79189	38.9644	52.5233	100.765	3
Ctss	1.96478	36.7866	70.0362	180.378	1
Mvp	6.58804	32.7458	40.8196	42.0689	6
Anxa3	7.0308	112.753	172.066	194.821	3
Lbh	2.42246	11.1093	25.5759	54.7735	1
Relb	0.938067	8.69687	14.9182	18.6443	3
Edn1	0.269975	6.17333	13.1526	17.8204	3
Nfkb1	3.98818	13.0495	24.9425	31.6362	3
AB124611	0.147377	2.88165	3.92666	6.42172	3
Serpinb6b	2.00354	11.73	22.5893	44.2781	1
Dcdc2a	5.04184	57.6933	64.8021	114.54	3
Ctsb	54.9773	117.956	111.913	140.936	6
Esco2	0.108963	1.4496	0.85229	0.765979	6
Igsf6	0.131152	2.01791	2.79641	6.24134	1
Dock10	0.264399	3.58793	7.72927	9.65486	3
Cfl1	132.251	271.471	339.371	415.624	3
2200002D01Rik	5.65391	56.1061	68.1471	68.0319	6
Apoe	86.9589	668.965	1915.87	3064.79	3
Gm15348	1.38753	0.298355	0.315582	0.277392	4
C4b	6.99502	64.3857	38.2444	52.5935	6
Mcub	0.682212	5.57259	9.63266	19.6442	1
Gm5150	0.0325923	1.03224	1.28312	2.93977	1
Plekho1	4.42982	34.0358	39.2605	67.2805	3
H2-D1	80.2756	225.021	344.321	412.334	3
Car5a	0.999798	0.202619	0.562101	0.348886	4
Ier5	1.14702	7.00343	10.2336	12.4287	3
Maged2	4.02713	14.2701	19.8902	24.5799	3
H2-DMa	2.15518	34.9209	44.8043	61.6625	3
Myo1f	0.283307	2.20799	3.50156	6.28031	3
Tpx2	0.416208	7.26055	4.14714	4.81769	6
C1qb	3.69527	33.4767	89.5803	204.899	1
Rhob	6.97354	57.483	85.5549	97.956	3
Eif4ebp1	4.41007	21.7863	26.3028	29.307	6
Ncf1	0.211809	3.43624	5.41623	11.167	1
Asb11	1.00662	0.148346	0.356553	0.432754	4
Clec4a1	0.165157	2.37969	6.52889	13.3353	1
Lyz2	5.06201	109.783	245.792	522.739	1
Clec18a	0.190808	3.20977	3.81343	3.66136	6
Atp4a	0.913977	0.127314	0.586903	0.349412	4
Spink12	0.036463	2.38746	5.76781	16.0797	1
Ces2h	0.752251	0.139751	0.106379	0.033436	2
Fyb2	0.342434	4.90563	5.83329	3.60958	6
Fcgr3	0.615225	13.2813	23.1344	51.3839	1
Mir6921	0	9.25543	5.181	14.8821	3
Itih2	1.1336	0.285218	0.392289	0.187598	4
Reln	1.16039	0.433715	0.851476	0.861396	4
Lgals3bp	14.6098	88.8851	117.477	136.878	3
Ltbp2	0.118695	2.01251	9.02141	34.4959	1
Lsp1	5.01117	48.3749	68.8568	107.397	3
Hcls1	1.08731	5.81829	10.2038	20.9723	1
Pirb	0.149947	2.97639	4.42956	10.868	1
Egln1	11.9026	8.26653	10.7051	11.514	4
Fga	3.8844	35.8346	12.8175	7.93718	6
Ccr1	0.0447033	1.97214	2.4858	4.893	3
Clu	42.1785	982.979	690.471	797.173	6
Nr0b2	1.0562	0.240543	0.502466	0.188008	4
Hnrnpa1	17.2446	73.5585	72.4626	93.2969	6
Rpl7	386.529	987.384	1074.56	1140.89	6
Hoxb8	6.43088	18.0739	26.3662	31.6503	3
Samhd1	4.91094	14.4057	20.8804	33.8151	3
Adamts16	0.106815	1.45963	2.66203	4.08549	3
Nectin1	2.41837	8.84322	7.69838	6.93656	6
Rpl3l	0.857187	0.162708	0.186842	0.223804	4
Marcksl1	3.64948	26.5011	51.7248	76.6766	3
Arl4c	0.572426	5.1313	8.79883	14.1352	3
Slc25a24	0.454812	5.95852	9.58185	14.1157	3
Mxra8	6.19864	27.0703	65.9926	147.349	1
Cstb	48.3558	252.06	262.975	248.424	6
Cpsf4l	1.43854	0.845755	1.40919	2.32184	1
Fkbp10	0.622693	5.79644	12.0595	24.8152	1
Unc93b1	3.59344	20.294	32.7375	59.8172	1
Ksr2	0.787407	0.293777	0.303818	0.235469	4
C1qa	4.61849	42.6968	116.628	288.722	1
Stk32c	1.17318	0.445027	0.743557	0.914805	4
Pgp	15.2068	7.94502	9.23781	8.13637	4
Cd300c2	0.149867	2.93236	6.09292	14.4336	1
Arhgdib	6.14092	27.9918	32.7845	58.7148	3
Klk1b24	1.12563	0.186572	0.487553	0.531817	4
Cebpd	1.94832	17.4595	26.3932	36.4941	3
Col3a1	5.09459	106.681	281.744	630.091	1
Mfge8	11.5625	49.6082	62.3109	84.146	3
Tmprss9	0.667753	0.0701303	0.055006	0.0367767	4
Gm23205	0	6.49414	6.54501	12.4484	3
Ms4a6c	0.307314	9.75252	16.3479	26.1272	3
H2-Eb1	13.5428	126.581	281.071	505.055	1
Sytl2	3.55265	31.9487	70.0411	81.0137	3
Fhl2	3.78853	14.7537	29.7775	56.407	1
Mki67	0.265866	4.25503	2.55477	2.60394	6
Ms4a6d	0.160761	8.14204	14.0714	26.7706	1
Rrh	0.758077	0.48111	0.664373	0.721635	4
Ighm	0.904717	7.63898	11.3505	24.4723	1
Chrnb1	1.16558	10.8716	15.7424	28.6127	3
Colgalt2	0.96632	0.418364	0.688013	0.953789	4
Fcer1g	2.82867	28.2842	48.4556	101.075	1
Cd44	0.189415	8.495	26.3579	32.7375	3
Agt	0.133641	9.55486	8.995	9.73466	6
Arhgap18	15.682	6.85448	10.6311	13.4489	4
Dusp9	0.756687	0.283954	0.661741	0.332792	4
Gins2	1.63086	12.6267	9.83971	9.27554	6
Msn	21.6419	65.9443	75.7758	102.753	3
Capg	5.28585	69.6391	79.268	95.1156	6
H2-Ea	13.1243	107.555	258.521	502.385	1
Cks1b	3.16895	24.1163	18.7924	22.0129	6
Sptlc2	40.1813	108.589	110.929	103.25	6
H2-Q6	8.13375	47.6142	84.8029	92.0994	3
Rbpms	34.9624	84.3287	106.052	106.029	6
Tifab	0.183757	2.34829	3.14043	6.10525	3
Vsir	1.06078	5.71762	10.486	20.284	1
Mir1668	0	4.62771	0.95676	4.27052	6
Hspb1	9.2902	96.6825	177.835	142.79	6
H2-Q2	6.95413	28.0667	46.9064	48.9908	3
Gm12915	1.11969	0.419552	0.569127	0.631637	4
Slc39a8	10.374	6.02443	5.83874	5.82422	4
Fa2h	2.99095	1.67466	2.15712	1.26594	2
Adamtsl4	1.49912	13.2682	25.4045	27.6922	3
Adam11	0.333737	3.5663	5.47851	7.89473	3
Arpc1b	33.5558	204.736	291.304	437.25	3
Aldh3b3	1.42589	0.473269	0.419783	0.289564	2
Apobr	0.122356	1.90922	2.22841	4.19467	3
Gpr153	1.01316	7.99463	12.306	36.4209	1
Hexa	9.02874	29.1605	39.1967	63.0521	3
Mir6981	0	10.1131	9.85273	20.5828	3
Serpinb6a	5.89502	24.6695	37.2439	57.6992	3
Tmem64	13.7609	6.71873	7.19422	7.42629	4
Rtp3	1.37959	0.468595	0.723036	1.07664	4
Arg2	4.3102	38.1375	33.0518	27.9781	6
Apbb1ip	0.142489	1.57896	2.64083	4.64462	3
Perm1	1.30511	0.249994	0.400081	0.37521	4
Gm36028	1.31898	0.736017	0.770134	0.663579	4
Mtrex	11.26	6.44509	7.48799	8.46625	4
Ier3	4.64077	21.3872	30.4253	38.032	3
Irf7	4.15649	21.3576	33.5413	51.5468	3
Cygb	0.731422	6.92467	15.8094	30.7011	1
Hmcn2	3.2029	1.39101	0.953118	0.805809	2
Emilin1	4.08471	28.4218	41.7421	93.5976	1
Ifi27l2a	4.08734	80.3101	60.8578	93.2767	6
Lilrb4a	0.368008	6.72174	8.25048	23.2425	1
Cxcl16	14.1642	72.1624	94.061	130.546	3
Tubb5	9.51517	56.6496	75.6517	109.627	3
Dusp15	1.99559	0.322113	0.575594	0.755004	4
Tap2	5.77053	37.0927	50.7906	47.9335	6
Csf3r	0.170565	2.15036	3.86944	9.01368	1
Alox5ap	2.03917	31.1969	36.3974	71.3094	3
Melk	0.096396	1.40442	1.00987	1.11162	6
Gbp5	0.276211	5.06611	7.9155	4.59487	6
Plp2	11.3174	70.387	79.4911	99.5676	6
Chaf1b	0.356805	3.76312	4.04839	4.62842	6
Gas5	61.3848	262.51	245.97	318.703	6
Serpina3b	0.804927	0.42623	0.299064	0.162424	2
Cxcl10	0.456592	21.4046	17.2222	13.6046	6
Mir7091	0	5.42198	14.5988	14.797	3
Nckap1l	0.248373	2.82964	5.22191	11.3116	1
Ppfia4	0.151112	1.69054	2.3063	5.04011	1
Gm21057	1.15131	0.239023	0.21035	0.416492	4
Anxa13	7.09325	1.30741	1.33436	1.55933	4
Ncf2	0.663368	5.1266	8.65588	18.0246	1
Cxcl1	0.196613	15.2667	39.9545	33.4773	3
Hdac7	4.33244	14.1601	20.3658	31.7456	3
Lst1	1.46392	21.7231	25.5978	46.0015	3
Rps19	525.743	1180.87	1290.06	1388.15	6
Eno2	0.237566	3.5587	4.39323	9.84889	1
Stxbp5l	0.890053	0.327698	0.301044	0.291199	4
Tsc22d1	52.3786	227.578	284.831	329.601	3
P2ry6	0.455781	3.9297	6.81983	14.8322	1
Ngf	1.1602	8.75087	17.1617	17.7387	3
Msr1	0.0790443	1.65691	2.00727	4.90052	1
Umad1	11.8722	7.43939	8.67756	7.77511	4
Ifi202b	0.155961	3.41703	5.20077	11.3927	1
Corin	0.684525	0.179285	0.286753	0.248808	4
Gtse1	0.117367	1.40701	0.951009	0.986097	6
Nek6	4.93741	18.1694	22.939	23.9578	6
Birc5	0.854585	12.7088	6.10222	5.86558	6
C1qc	2.55201	26.7518	74.4349	178.932	1
Actn1	3.79319	19.3241	32.1536	43.8251	3
Gm25579	0	4.43846	6.14533	9.97158	3
Mxra7	1.18919	8.42148	13.6214	28.2267	1
H3c15	0.773308	0.452393	0.707528	0.657099	4
Syp	1.5003	0.754357	1.35199	2.33498	1
Rras	8.3529	51.1153	61.8251	64.137	6
Cldn3	4.05316	17.981	41.372	50.2284	3
Clca3a1	0.278693	3.34558	8.02158	14.2714	1
Psmb8	2.42955	28.6745	41.9528	47.4479	3
LOC115488429	0	5.3843	0.95676	3.26736	6
Ly86	0.517363	12.2189	18.9138	41.5365	1
Apoa4	1.69785	0.918883	1.62376	0.432623	5
S100a10	48.9914	166.712	237.145	247.062	3
Slc38a2	4.33096	19.6674	21.9138	27.0879	6
Ms4a4c	0.0333603	4.32958	4.49074	5.87535	6
Knstrn	0.638547	13.2826	5.7948	6.20673	6
Lif	0.0439927	3.48802	4.06312	6.05817	3
Mipep	9.35395	6.2239	6.28163	6.12247	4
Arhgap36	0	3.49456	6.49595	9.54034	3
Calm2	78.6977	150.714	197.646	269.474	3
Serpina3g	0.176946	5.11103	7.17889	13.5792	3
Prkd3	11.9049	5.79312	6.76848	8.92105	4
Nuf2	0.274299	3.02311	1.84344	2.3952	6
Il34	17.7798	65.5642	100.429	113.041	3
Tulp3	14.4077	9.74857	9.44268	11.4651	4
Gbp2b	0.76327	19.832	15.1737	11.0342	6
Morrbid	0.154118	1.56207	2.14963	5.21967	1
Rcn3	2.98126	14.6233	27.4664	60.4298	1
Mpped1	1.93132	0.318723	0.448754	0.200192	4
Slc25a35	4.61312	2.54278	3.61174	3.66496	4
Fat1	6.91887	22.4483	27.8493	45.6521	3
Gpx8	4.70699	14.5466	21.1806	40.0964	1
Tcf21	2.73945	11.9592	37.8035	59.7733	1
Tgtp1	1.49373	40.6899	45.8676	24.795	6
1700009J07Rik	0.814541	0.417966	0.511289	0.807939	4
Lrrc25	0.116575	1.78016	3.69825	6.87501	1
Glipr2	0.19136	3.76228	5.75736	10.5218	3
D630024D03Rik	6.46489	2.53754	1.62658	1.28041	2
Junb	3.22772	25.9839	43.8054	53.5725	3
Arsg	12.5508	6.30238	6.61552	5.82926	4
Tfrc	12.7218	6.07369	4.00006	4.03001	2
Milr1	0.192071	1.80898	2.4763	4.54116	3
Rell1	1.30088	8.14258	9.94589	12.6721	3
1500009L16Rik	0.222473	2.19242	3.2505	6.46822	1
Slc46a3	9.51322	3.61965	3.52304	3.84379	4
Rtn4	23.4695	85.8653	93.795	119.866	3
Cyp2d40	1.62971	0.203916	0.195035	0.14302	4
Aurka	0.434832	3.47128	2.0447	2.21685	6
Syn3	2.59218	1.14676	0.986012	1.09712	4
Sox9	0.050938	2.92379	5.50739	7.60137	3
Steap1	0.966947	10.3671	8.56826	7.34239	6
Rgs16	0.0305247	1.45497	2.54389	8.61206	1
Osbpl8	10.9552	7.28361	7.62703	6.87433	4
Trem2	0.0891203	4.43026	7.78994	17.7338	1
Cdh3	0.60923	6.58177	10.2245	15.012	3
Hus1	8.11414	4.86432	4.70292	4.94077	4
Nxph4	1.08306	0.683427	0.813158	0.292301	5
Rpl36a-ps2	375.124	976.643	1047.98	1202.05	6
Asns	0.865419	10.9841	11.1127	11.1015	6
Sirpa	9.21783	65.4145	65.5503	73.8159	6
Tgfb1i1	1.38173	9.19179	15.6428	27.0231	3
Rps12l1	388.359	1338.28	1339.97	1616.92	6
LOC100044627	145.706	358.187	378.704	418.564	6
LOC100862455	145.706	358.187	378.704	418.564	6
Rpl23	145.706	358.187	378.704	418.564	6
Nfkbia	5.66617	25.1947	41.513	49.5576	3
Rps4x	143.938	337.38	379.813	463.43	3
Nrep	1.65615	7.30192	16.5644	34.4645	1
Cfp	0.89345	16.815	18.1496	34.8908	3
Phospho1	1.95951	0.854441	1.19516	1.82577	4
Lox	0.116544	2.44823	5.7649	15.6606	1
Epb42	0.215159	3.71515	2.13637	1.16794	6
Jpt1	6.39743	33.3163	44.5406	61.4051	3
Bmp1	0.706437	5.31152	10.4412	21.927	1
Ptprc	0.458588	4.13434	6.09596	12.4826	1
Flywch2	1.80242	7.51496	9.02141	12.6738	3
Gsdmd	0.538738	4.9817	9.14	16.1721	1
Tcaim	10.524	4.30083	3.74172	3.01176	2
Kif20a	0.424198	4.31995	2.19301	2.14368	6
Eif6	106.533	252.507	302.715	276.523	6
Tm4sf4	1.79851	0.630609	0.354532	0.163545	2
Rcn1	2.05165	9.35074	16.426	25.6294	3
H2-DMb1	1.27695	25.0952	35.4599	46.4781	3
Pbx4	0.173585	2.17055	2.28507	4.37253	3
Gpr65	0.116594	1.4425	2.79252	5.07432	1
Vwa8	16.4137	8.78173	9.54656	8.22464	4
Ifi204	0.238148	2.62238	4.11492	9.34004	1
Bdnf	0.938913	0.525906	0.483571	0.377735	2
Casp4	0.415415	4.83038	10.9403	25.0861	1
Egr1	0.717717	5.838	17.7099	25.5402	3
Ndc80	0.0524553	1.69641	1.11014	1.19152	6
Leprot	6.51462	19.6354	26.0745	40.055	3
Ankrd6	0.50773	3.38372	5.75951	6.09768	3
Klk1b3	0.583855	0.201233	0.462053	0.303519	4
Gm5424	0.8919	0.160313	0.156733	0.0529217	4
Evi2b	0.224629	3.04021	4.09616	7.37846	3
Tmem98	1.32433	9.91134	13.0968	24.6393	3
Gbp2	0.749299	14.4045	16.2397	14.8952	6
Ywhah	37.4201	100.77	131.24	160.588	3
Rps16	107.442	299.868	334.347	352.629	6
Wfdc2	192.309	1188.7	1036.78	984.203	6
Ripk3	0.224906	1.89187	2.56625	4.3464	3
Myo5a	20.3288	5.38733	6.38259	9.13063	4
Flad1	12.3544	8.37202	10.5572	9.43919	4
Egfl6	4.17601	1.50453	3.40958	3.12194	4
Rpl15-ps3	161.296	383.01	398.729	423.015	6
Mmp7	0.006687	2.25581	5.97794	16.3294	1
Adamts1	4.44065	38.9442	55.0571	75.0408	3
Marcks	1.21848	6.87503	16.1252	31.2642	1
Ces2b	2.55937	0.678499	0.516273	0.470534	4
Nfkbiz	0.539365	6.93054	9.19914	16.5171	3
Ido2	2.32201	0.262113	0.207268	0.189863	4
Tmsb4x	78.6925	521.372	681.57	1192.88	3
Serpinc1	4.24406	0.671478	0.853473	1.0843	4
Dock9	11.6428	6.83077	7.26092	6.62216	4
Hmmr	0.255254	2.2545	1.09366	1.30956	6
Otulinl	0.22485	1.92215	3.61998	7.23148	1
Nudt12	14.3749	7.66938	7.33858	5.36424	2
Afap1l1	6.83573	3.42408	4.36486	5.30157	4
0610031O16Rik	5.65298	1.05788	0.917033	0.880538	4
Casp12	0.191884	2.12385	5.52808	12.4474	1
Fbn1	0.303152	2.52418	4.7595	11.4977	1
Clic1	32.8583	107.028	133.769	160.747	3
Mmp14	1.03913	11.6817	30.2234	68.1168	1
Slitrk6	1.25564	0.586433	0.551382	0.302451	2
Arhgap30	0.153931	1.79842	2.91542	6.58567	1
Maff	0.382863	6.25133	10.767	10.3678	3
Rab31	1.09327	5.95528	12.1189	22.3956	1
Pimreg	0.0779523	2.24596	1.76946	1.95011	6
Ncapd2	3.55219	14.0598	12.4996	12.0021	6
B230216N24Rik	5.22804	2.83659	1.77559	1.12638	2
3110045C21Rik	4.99548	1.23847	1.32053	0.969823	4
Klk1b4	0.443605	0.0858582	0.204809	0.112556	4
Lgals9	2.05226	8.25357	15.5276	32.3963	1
Ddah2	6.21132	25.4869	46.3998	70.6716	3
Gm16793	1.12304	0.68592	0.729646	0.811306	4
Tlr2	0.517927	7.26434	11.6147	10.5202	6
Cercam	0.183821	1.81188	3.90172	6.84178	1
Tmem86a	17.5805	6.56214	9.28432	12.5255	4
St8sia1	12.2404	4.94368	4.18504	2.44672	2
Npdc1	23.3426	72.1938	91.8894	123.043	3
Slc25a48	8.39476	4.35012	2.07139	1.25422	2
Gas2	240.558	80.1253	61.5696	38.4658	2
Slc34a2	0.338325	9.49974	9.92919	15.7457	3
Prox1	0.609059	0.219025	0.385185	0.324727	4
Cenpa	1.19106	10.3204	5.60083	9.32267	6
Klk1b21	0.42148	0.0553165	0.202737	0.0250145	4
Fn1	5.23715	55.8776	111.12	214.255	1
Mndal	2.82575	13.3306	18.7172	35.9434	1
4933402C06Rik	2.71209	0.350468	0.096141	0.149673	4
Gm6498	5.54513	3.29613	4.06325	3.86428	4
Peli2	5.54513	3.29613	4.06325	3.86428	4
Lad1	24.821	62.9446	59.2189	42.0871	6
Bhmt	1.31013	0.271201	0.177183	0.113327	4
Hlf	60.6421	16.0577	21.4801	6.32977	2
Kcng1	1.10698	0.389445	0.329636	0.163962	2
Chst11	9.91865	6.16624	5.54419	4.71185	2
Gjb6	0.770633	0.403803	0.547119	0.296084	2
Rgs19	3.9984	22.1873	32.9614	50.3977	3
Tnfaip3	0.532514	3.91343	13.0435	14.73	3
Ncf4	1.08592	13.556	17.2	45.3541	1
Lrp1	5.04325	21.9318	41.4046	90.8001	1
Col18a1	17.741	62.1362	86.9469	114.918	3
Glt1d1	7.61629	1.6523	1.70824	1.04624	4
Cyp2f2	1.48879	0.514521	0.385843	0.316209	2
Slc2a12	1.87159	1.02818	1.04937	1.01756	4
Vpreb1	0.964129	0.440843	0.655878	0.745624	4
Gjb1	13.4034	7.98602	5.75865	2.86105	2
Gm12505	3.4887	0.46796	0.402349	0.560123	4
Trim28	46.1426	97.2408	123.683	159.494	3
Elfn1	1.14185	0.67296	0.964466	0.962607	4
Klk1b5	1.27397	0.277779	0.637579	0.567172	4
Runx1	0.12666	2.59523	4.34167	7.28265	3
Gm16249	1.06855	0.68284	0.872781	1.06776	4
Ces1g	0.896274	0.105583	0.0807215	0.0703335	4
Mgat3	15.2599	8.88775	8.15638	6.53112	2
Pclaf	0.442462	5.82126	4.37826	4.49336	6
Map3k1	4.71956	20.1423	26.3875	40.7097	3
Mt3	0.626767	0.0968135	0.137007	0.0504537	4
Chrdl1	2.28712	0.879394	0.651359	0.228896	2
Ifitm2	55.6599	119.06	196.101	295.304	3
Cnn3	142.795	359.312	424.005	383.784	6
Dpysl3	1.35491	20.1337	33.2059	46.2522	3
Tmco3	14.5289	5.20321	5.81568	4.99878	4
Snx10	1.05291	7.85361	8.41008	9.90498	6
Col4a2	11.4807	41.7824	72.1904	114.911	3
Wscd2	0.913154	0.557057	0.834697	1.3717	1
Npy6r	0.0836793	1.63951	3.53397	4.69264	3
Gm17597	1.00738	0.309495	0.288808	0.186004	2
Plekhg2	1.8023	9.27842	15.5604	27.3741	1
Myl6b	10.5707	4.61738	3.63431	3.94914	4
Ccnb2	0.664575	9.29017	4.00974	3.67411	6
Clec12a	0.198675	2.739	4.15137	8.27577	1
Rps3a1	134.073	336.724	361.649	419.212	6
Ttc39c	13.3781	4.91857	4.4977	3.26635	2
Psme1	61.2084	177.523	249.348	263.707	3
Itgax	0.12684	2.32786	4.26441	9.61022	1
Cpn1	1.14262	7.01935	7.31439	4.91079	6
Lcp1	3.30596	11.2383	15.1228	29.1224	1
Igsf8	6.12362	27.3386	32.0646	42.2161	3
Gm15500	252.169	607.845	583.405	618.96	6
Fam217a	1.42089	0.628839	0.452276	0.459207	2
Gm12166	0.673614	0.350836	0.352949	0.569221	4
Ciita	0.150328	2.03007	2.38998	3.73158	3
Ube2c	1.05386	12.0467	6.82057	6.44775	6
Cd48	0.259935	2.87517	5.14203	9.36284	1
Bcar3	8.88382	4.22778	6.01503	6.56668	4
Lamc3	1.30262	0.650811	2.35261	3.51059	1
Upp2	6.61869	3.69505	4.28291	4.48168	4
Ifit2	0.854553	5.36357	5.88119	6.37345	6
Rcan1	12.4482	58.3049	38.6097	22.191	6
Zmynd15	2.08579	10.9409	15.8486	35.8703	1
Gm11127	5.89754	25.579	44.8565	45.4342	3
Wfdc17	0.445803	7.04423	15.2017	32.5497	1
Cyp2b10	0.697046	0.070271	0.157832	0.0119875	4
Il17rb	2.08274	10.5987	7.96142	9.92701	6
Steap4	0.141944	1.66255	3.48423	3.28883	3
Eva1b	4.27185	14.3784	19.6943	32.0432	3
Tnfrsf1a	48.497	165.936	244.163	315.723	3
Vim	12.2521	78.1779	122.908	231.957	1
Krt20	0.0309463	4.65697	17.9309	16.2207	3
Arhgap10	10.4667	5.99246	6.1098	5.66502	4
Mmp11	4.84618	21.0994	39.6147	102.417	1
Atf3	0.519402	15.0709	21.6796	14.8483	6
Rpl3-ps1	131.842	297.155	334.591	371.564	6
2410006H16Rik	12.4387	82.239	69.8647	85.6164	6
Defb29	119.861	50.6398	61.1795	47.9552	4
Spint2	85.1754	216.771	293.89	312.991	3
S100a4	3.96249	39.7014	34.0325	60.2325	3
Stmn1	27.1245	74.0354	65.4299	57.6273	6
Ceacam2	10.8328	4.35878	2.56248	0.952238	2
Emp3	2.17317	14.0017	20.772	43.1406	1
Lrpap1	246.805	122.729	105.029	78.0808	2
Ajuba	3.34069	10.7243	11.9826	13.4204	6
Tubb2a	8.82792	38.4429	53.151	46.7155	6
Themis2	0.177025	1.68153	2.49455	5.14101	1
Tnfrsf12a	9.01861	66.279	85.8227	65.6357	6
1110038B12Rik	14.4159	56.4214	47.9769	50.3705	6
Kdelr3	0.567329	4.87838	8.6358	15.8819	1
Erc2	2.3518	0.843194	0.759986	0.582725	2
Tceal9	23.2415	79.9552	92.2163	116.853	3
Gm22341	0	3.65182	5.24608	2.61389	6
Chrdl2	0.209966	2.01709	1.03412	0.407391	6
Selenoh	6.17358	30.5448	25.7038	27.6057	6
Rps15a	980.497	2357.46	2459.49	3046.74	3
Tln2	9.67675	3.87991	3.67732	3.5463	4
Apob	3.02675	1.00345	2.05378	1.64547	4
Psmb10	3.0158	26.2596	33.0384	30.3943	6
Zc2hc1c	1.30351	0.711183	0.749782	0.647288	4
Sirpb1a	0.467014	4.43045	5.45726	8.80467	3
Slc52a3	8.36579	4.88662	6.08954	5.06342	4
Lrrc52	0.465365	0.0417903	0.0406827	0.117177	4
Bcam	73.6841	314.625	343.258	482.03	3
Fancd2os	1.33378	0.417007	0.333698	0.140789	2
Pdlim7	3.16243	22.9919	26.745	46.363	3
Efemp2	11.9734	76.6448	101.79	164.282	3
Ms4a4a	0.0581697	2.82876	5.88083	9.0562	3
Gm10275	164.537	566.598	613.293	703.185	6
Ccdc6	18.4079	9.43779	9.95943	10.5186	4
Gne	10.0409	6.96251	9.20975	9.35955	4
Cntfr	0.819553	0.499258	1.1613	1.89268	1
Lig1	1.10748	6.90287	5.57564	7.13117	6
Ctnna2	0.732835	0.144256	0.0909168	0.0664977	4
Lat2	0.384626	6.50633	8.58302	18.5448	1
Arid5a	0.481157	4.23209	7.14352	9.97297	3
Serpina6	0.035039	1.08795	0.345305	0.247927	6
1700119H24Rik	1.62462	0.796801	0.994899	0.842034	4
Mpp4	0.793911	0.223787	0.181489	0.118374	2
Slc30a2	14.5959	7.83322	7.3293	5.88951	2
Ppp1r16b	7.05935	2.05766	2.29455	1.87882	4
Flna	14.0538	73.8421	140.942	300.906	1
Mybpc3	0.846887	0.165313	0.177235	0.0882935	4
Ctps	6.31202	21.4834	25.5339	23.8133	6
Rack1	288.365	651.677	722.12	807.219	6
Rufy4	0.794052	0.431635	0.532259	0.4068	4
Itgb1	34.7695	84.4261	111.67	180.355	3
Tpm4	16.7277	88.8875	111.312	193.159	3
Mfap3l	14.6704	6.96591	6.71171	5.5038	2
Macrod2	23.3884	7.60008	7.68315	6.59641	4
Proz	2.00223	0.602982	0.660724	0.345571	2
Sox4	1.01904	7.00723	11.812	20.469	3
Trpv6	0.195579	3.20518	2.51521	4.64408	3
Lgals3	14.0614	67.9375	75.7342	94.7712	6
2610528J11Rik	41.2963	19.9472	21.3703	14.1097	2
Ypel2	1.23382	6.22464	6.275	7.40644	6
Cdc20	1.31445	8.956	4.61397	4.24774	6
Tuba1b	32.604	86.292	102.992	138.062	3
Bcl2l15	7.0274	2.35001	1.82396	1.84794	4
Vwce	2.59472	1.06069	1.1319	0.527255	2
Rph3a	0.454906	0.05384	0.0629875	0.0281115	4
Cndp1	11.5452	3.6067	3.74631	2.41287	4
Tmem26	1.19863	0.598693	0.743167	0.976921	4
Cdca3	1.42253	12.2412	5.48322	4.74044	6
Vat1	7.22358	24.3237	37.3144	51.3145	3
Rpl10a-ps1	186.333	480.988	489.841	543.034	6
Slc6a20a	3.84339	11.4583	14.9721	13.272	6
Cd53	0.509619	4.4823	8.34809	17.8824	1
1700028J19Rik	3.34321	1.02743	2.47789	1.43505	4
Tcf19	0.95993	6.29842	5.23203	5.38408	6
Pstpip1	0.256304	2.53463	2.96668	7.82808	1
Jaml	0.079212	1.39735	3.45436	6.69726	1
Col15a1	5.42565	34.7243	91.3534	204.942	1
Lrrc24	8.51565	4.92997	6.0513	5.13192	4
Sema4g	11.1237	6.84601	6.94676	4.90366	2
Rdh5	11.6391	5.28677	6.15987	7.13245	4
H2bc6	1.43751	0.352835	0.214625	0.423474	4
Gphn	11.4613	7.43397	8.45268	6.96647	4
Rbp1	2.0401	8.75333	11.8307	21.5038	1
Rplp1	520.648	1155.89	1257.21	1418.63	6
Hck	0.161408	2.1307	3.39283	6.61155	1
Tmem273	0.0625157	1.27143	1.68208	3.82204	1
Nxpe3	1.87909	0.693721	0.786662	1.0893	4
Trappc9	10.0545	6.53479	7.51993	6.63235	4
Sec14l3	2.69237	0.498652	0.31542	0.251025	4
Gm22772	0	5.21552	4.48871	6.83311	6
Dnaja4	7.41732	3.19105	4.22964	4.51147	4
Crlf1	0.371651	18.5956	21.6654	100.412	1
A430035B10Rik	0.921654	0.575046	0.487739	0.540731	4
Clec4n	0.0376483	5.1762	9.38991	25.8478	1
Plppr3	0.223955	2.74116	3.55559	9.5436	1
Dpys	1.46809	0.446661	0.505373	0.200144	2
Fcgr1	0.144704	3.7606	6.09479	15.2199	1
Hfe	2.08019	8.37709	11.8753	17.6379	3
Aif1	0.904819	16.201	24.142	47.3174	1
Mgll	6.27188	3.15831	3.90931	3.88627	4
Col6a3	1.68561	12.5198	24.3685	33.4839	3
Ccrl2	0.919981	0.570004	1.25118	1.65923	1
Rps9	335.461	844.517	913.03	1061.69	6
Ankib1	12.9941	7.71747	8.02323	6.95493	4
Abhd3	27.8814	9.83306	7.27724	4.67972	2
Tacc3	1.01454	10.1928	7.02976	7.7687	6
Frzb	33.1772	14.2248	17.799	38.6431	1
Cpe	8.6979	57.2046	49.7014	50.91	6
Plekha8	7.87977	4.76088	4.08921	3.4654	2
Aldh5a1	7.91335	3.62873	3.34182	2.40324	2
Enpp1	3.72029	2.13052	3.13792	6.73153	1
Snora17	0	13.4467	17.9383	28.135	3
Ch25h	0.10963	1.42917	2.50608	5.33186	1
5033403H07Rik	0	3.87537	2.0313	0.850709	6
Uhrf1	0.482124	5.89974	5.5209	6.10906	6
Gpd2	11.9494	3.82673	6.90049	6.94067	4
Pcca	189.392	98.6221	107.424	77.6468	2
Serping1	6.88905	25.3168	73.0653	170.861	1
Cd276	0.0499093	1.3864	3.70721	7.19795	1
Reps2	5.75637	1.85197	1.92342	1.95215	4
Gfra1	3.6932	1.62277	1.39364	1.37334	4
Dnph1	12.414	7.51082	6.50791	4.68093	2
Nnmt	0.0614847	1.68285	2.97556	3.60612	3
Snord73a	0	7.48164	6.9214	18.1658	1
Thy1	0.319279	6.40051	15.1932	28.8596	1
Lipo2	0.485651	0.12288	0.175316	0.17352	4
Fut9	13.7652	7.93569	6.7062	3.81886	2
Rps23-ps1	376.464	922.457	939.873	1132.98	6
Macrod1	15.3355	9.65765	10.6555	9.36896	4
S100a9	0.323118	4.44559	6.12149	7.96724	3
Arrb2	8.57421	33.0899	50.2909	104.673	1
Ms4a6b	0.624386	8.3133	13.8592	25.6208	1
Stra6	0.506491	6.31609	36.4487	57.1086	1
1500026H17Rik	0.819626	0.442388	0.452585	0.453347	4
Sgtb	2.75229	0.934935	0.964384	1.01757	4
Dnajc6	3.5406	1.38516	1.00065	0.763991	2
Chst7	6.71437	3.244	3.19184	2.83909	4
Gm15318	12.2646	5.22975	4.58694	3.2658	2
Tlcd4	2.95882	1.45767	1.2984	0.850417	2
Slc16a7	12.5269	3.45252	5.9992	4.19631	4
Aurkb	0.438115	5.21326	3.31219	3.27549	6
Mt2	14.5752	87.0824	100.319	148.91	3
Parp14	0.564454	4.74105	6.45093	8.7609	3
Il10ra	0.217889	2.12393	3.49813	9.06285	1
Loxl2	0.735313	5.73208	9.26894	19.9166	1
Spi1	0.745445	8.35459	12.9188	24.5002	1
Hnf4aos	10.7293	4.72202	4.26554	1.50726	2
Col6a6	4.06483	0.935099	0.773622	0.524278	4
Ppargc1b	1.55481	0.806779	0.965382	0.694463	2
Racgap1	0.547725	3.83901	3.73106	3.26618	6
Gm4332	303.064	790.167	793.308	886.963	6
Suox	16.2659	9.21587	9.53692	8.21453	4
F2r	2.4471	13.8948	23.7974	53.7988	1
Dbndd2	5.061	14.509	19.943	25.5963	3
Mturn	14.4736	9.21792	11.2319	9.19173	4
Sting1	0.516378	5.95143	9.03545	17.9866	1
Fhl1	74.702	31.9475	35.0787	34.4956	4
Snhg5	1.51108	9.68727	9.57421	19.8562	1
Hpgds	0.179399	1.63174	3.08955	6.80203	1
Hmgb2	2.10774	8.39818	7.56308	8.72518	6
Tnfaip8l2	0.285763	3.12248	4.84688	9.49309	1
Kyat1	47.305	22.9471	22.989	18.335	2
Bcl3	5.61283	32.1211	47.2474	55.0437	3
Gss	176.733	77.1059	91.0695	60.2066	2
Rhou	0.421052	3.11046	4.79557	7.66907	3
Dcst1	5.77461	1.76727	2.28093	1.85756	4
Smim5	5.93734	3.24852	4.88218	4.61735	4
Slc36a1	12.085	7.62641	7.36102	8.90012	4
Oas1a	0.466183	3.74857	5.05414	9.67265	1
C1qtnf6	0.258247	7.85319	35.0581	54.369	1
Col4a4	15.8065	7.67873	8.59576	11.0913	4
Vav1	0.196849	1.98639	3.41218	7.7616	1
Gpm6a	18.8839	9.358	11.1699	6.72914	2
Osbp2	11.9816	3.86761	3.05917	1.36909	2
Zfas1	11.3941	57.8486	42.861	49.8625	6
Ogfod3	13.2821	8.5111	9.28114	8.02584	4
Syn2	1.01963	0.574546	0.827362	0.875673	4
Chac2	16.5188	7.85057	8.32254	6.13307	2
Slc6a20b	52.8068	17.4472	15.5503	6.9678	2
Rnase1	1.26624	6.21365	5.17034	6.58182	6
Bco2	2.23645	0.75807	0.544403	0.614664	4
Clic5	15.7971	8.22429	11.4106	12.5526	4
Etv5	4.55207	1.89811	2.9153	4.48539	4
Ccna2	0.742987	8.13642	4.51149	4.89531	6
Atp6v1c2	13.7156	4.77274	7.05189	6.51516	4
Cpox	18.351	9.50249	9.38577	7.19929	2
Ggct	30.7365	11.7613	11.4778	9.7613	4
Notum	8.61811	4.45785	4.01965	1.69826	2
Arhgap9	0.149764	2.09394	2.90741	6.15613	1
Fam149a	12.9365	8.51211	9.3246	9.2542	4
Car14	21.5938	5.95871	6.64978	2.1029	2
Pttg1	3.35163	12.4024	8.69753	8.24562	6
Fads6	2.17709	0.74007	1.27176	1.04903	4
Afmid	49.3064	14.551	11.1766	8.98312	4
Cenpm	0.273766	2.8419	1.14673	1.07007	6
Sucnr1	23.5547	6.06441	5.10299	4.67512	4
Mep1a	338.631	109.33	132.992	86.37	4
Alad	76.0138	35.2824	32.0984	28.2364	2
Fmod	1.10552	0.628459	3.37893	2.84808	3
Ifitm3	16.2433	86.6837	127.111	223.742	3
Cd72	1.35898	8.96756	22.6758	52.6878	1
Fes	1.83718	13.3943	19.4321	35.9413	1
Gm7463	0.73342	0.19171	0.213813	0.218804	4
Snrpn	7.79224	4.56387	5.01373	5.23651	4
Alb	0.78376	0.0732867	0.268336	0.0490447	4
Tpm1	26.1444	94.4118	146.643	243.122	3
B4galt2	0.430102	3.60535	6.26452	8.98787	3
Il17f	0.74949	0.305777	0.412984	0.826913	4
Tmem207	6.58503	1.25401	2.98239	0.93667	4
Abhd1	88.3601	42.4048	41.5738	27.4269	2
Hmx2	2.21449	0.732904	1.57132	1.40895	4
Acat1	286.712	90.9232	87.5171	63.4822	4
Mfsd4b1	35.356	18.6281	19.1158	10.1199	2
Dhrs4	68.9387	33.7192	31.9279	23.2621	2
Cdh11	0.45529	3.74911	8.39301	24.6707	1
Tuba1a	12.6857	65.2776	114.221	223.024	1
Cox6b2	4.60847	18.2546	21.6583	38.4446	3
Rps5	164.164	414.432	420.277	462.899	6
Prtn3	0.018978	2.79813	2.08496	3.51865	6
Sypl2	13.1085	4.36545	4.04715	2.3805	2
Tagln	6.37642	49.6808	70.6915	141.088	1
Alas2	1.09684	0.462815	0.466393	1.05988	4
Aldh7a1	213.782	93.2386	71.8755	54.3022	2
Kif22	1.79997	13.0872	7.9483	9.13583	6
Dap	33.1119	81.5146	113.417	137.469	3
Gabrb3	7.77596	3.94657	2.52117	1.08967	2
Hells	0.171557	10.9037	10.2885	8.06876	6
Gm3716	8.90793	4.10061	2.20191	1.96414	2
C8a	9.12668	1.83921	1.84568	0.997536	4
Slc22a13b	1.31255	0.478004	0.957208	0.526172	4
Slc35a3	15.6384	9.25304	8.77695	8.10362	2
Mir7078	0	8.37283	8.22394	12.0997	6
Pafah1b3	8.02904	29.2434	36.585	38.8412	6
Rnf186	10.8329	5.8932	6.96052	5.16417	2
Cndp2	391.002	139.126	130.907	94.2184	2
Chpt1	415.773	219.641	142.994	73.5333	2
Abca1	0.90764	5.7937	5.57758	10.7145	3
Gm15889	21.3578	5.47117	8.10619	3.20596	2
Ttc7b	6.9459	4.05923	4.16733	4.25168	4
Nubpl	42.2893	16.1403	12.6413	9.7041	2
Gpt	8.83393	2.88766	4.22765	3.83713	4
H2-K2	3.05332	15.1409	24.5878	30.5615	3
Aplnr	4.95622	23.0454	32.1594	57.2941	3
Orm2	0.011248	6.45033	1.10994	0.833192	6
Rfng	11.5154	7.81843	9.00989	10.6371	4
Mlkl	0.237237	2.8183	3.26848	3.66036	6
Pdss1	9.27662	6.06949	5.50955	4.6449	2
Ccl6	0.682591	10.9663	22.3303	54.1115	1
Ppp1r18	1.07933	6.31819	11.8061	21.6476	1
Crip1	16.0521	79.8877	172.959	265.96	3
Wsb1	6.64782	25.2629	35.4108	68.0619	1
Ifi27	20.9767	80.8708	90.4333	100.579	6
Tgfb1	3.70989	13.4849	23.1754	41.4785	1
Map7d1	6.89711	24.1732	35.2604	58.2532	3
Bcat2	11.5754	7.54571	9.14082	8.59279	4
Bdh1	81.6746	27.5903	33.5595	20.2455	4
Rps15a-ps5	40.6731	122.75	104.903	131.97	6
Myom3	1.43738	0.801245	0.43194	0.366407	2
Pilra	0.0938257	2.33334	3.14214	5.06683	3
Bcl2a1b	0.0147813	3.15441	5.71055	14.034	1
Slc12a1	93.9907	31.5742	67.9989	33.825	4
Tex2	16.531	10.1277	8.8819	7.55286	2
Irx1	9.92218	4.80172	8.66484	7.06109	4
Thbs3	0.874808	5.54913	10.1399	23.4513	1
Igsf9	0.216418	2.68633	3.8464	7.7453	1
Angptl4	8.96457	45.4814	75.9358	66.9478	6
Ldc1	59.6686	16.8285	14.7308	8.15957	2
Plekha7	10.2322	6.77109	6.62135	6.03024	2
Zbp1	0.243701	3.65086	4.48987	7.36245	3
Mrc1	0.24185	4.02256	8.16335	19.1673	1
Cnn2	3.71929	14.6168	26.2873	50.2722	1
Glyctk	39.1174	14.6762	13.5545	8.18709	2
Gm10787	1.56278	0.703832	1.19941	0.37736	5
Dok1	0.63145	6.06506	7.66184	12.4324	3
Afm	9.89911	3.20663	2.76526	1.58041	2
Rpl13a	133.848	313.793	315.848	361.845	6
Vps8	45.4135	12.2011	14.316	13.3943	4
Nudt19	460.637	133.952	167.075	81.9285	2
Gbp6	0.148869	2.46054	1.5656	1.0007	6
Meis3	0.279422	2.23542	5.5284	12.8126	1
Irgm1	7.30885	38	34.6854	28.4722	6
Acsf3	13.5296	8.51591	8.87306	6.50327	2
Ipcef1	1.13169	0.545492	0.832149	1.22379	4
Trf	4.94527	55.1771	96.5736	222.295	1
Tnfrsf13b	0.0977463	1.4144	1.70573	3.31259	3
Slamf9	0.452735	3.23823	5.95049	14.8995	1
Rpl37a	120.943	257.448	284.964	310.576	6
Spc24	0.797083	5.39525	3.38096	2.57013	6
Prdm16os	2.5495	0.868329	1.45557	1.20736	4
Idi1	26.0217	7.75961	5.39254	6.17815	4
Gpld1	9.21391	5.79271	7.29486	8.20011	4
A4gnt	2.37916	1.02976	1.72948	0.639595	2
Scx	0.457503	4.7547	5.91589	12.6533	1
Arhgap45	0.537922	4.29779	5.46555	12.8234	1
Abcc3	0.391188	6.27206	7.85017	13.1206	3
Serpina3i	0.261966	2.58905	5.11185	9.63182	1
Crot	77.4889	34.0981	28.8336	23.0096	2
Itgam	0.181912	2.81586	5.07732	12.1777	1
Mad2l1	4.30267	39.2704	32.8886	28.4873	6
Ccl12	0.123448	4.36706	11.2428	26.3607	1
Slc10a5	5.63827	1.9525	2.18966	1.49487	4
Gvin2	0.502903	3.78047	4.25568	5.96573	3
Slc26a7	0.959554	0.196768	0.512305	0.262158	4
Mx2	0.506692	3.36586	2.95557	7.70171	1
Slc25a21	6.83349	3.03561	3.86308	3.6061	4
Unkl	8.30692	3.56445	3.76891	4.00046	4
Rps27a	113.736	289.526	270.89	295.539	6
Oasl2	1.65231	11.3087	16.0141	31.7384	1
Rtn4ip1	9.02816	4.95032	4.79705	3.93511	2
Slc16a4	23.2007	7.28828	5.7986	3.846	2
Gm906	0.659891	0.0953818	0.0617917	0.0507665	4
Tifa	0.884465	5.86792	7.67793	13.5692	3
Smcp	4.91522	0.675498	0.397456	0.132437	4
Shmt2	58.2206	18.4314	20.2596	16.9522	4
Aoah	10.8186	4.26601	4.73466	3.14842	2
Acad9	46.4005	20.5789	22.6588	20.3055	4
Slc26a1	43.8489	19.6385	14.9995	8.12749	2
Kcne1	6.99316	2.48862	4.42856	1.7346	2
Iqsec2	22.7284	8.68092	10.2706	7.82439	4
Clec10a	0.242501	5.41558	9.09414	11.402	3
Atrnl1	9.00167	5.29468	6.08556	6.19995	4
Anxa6	8.93433	29.3281	39.7786	53.737	3
Slc22a26	8.8137	1.95034	1.25087	0.839324	4
Selenow	24.6256	81.8936	106.253	160	3
Fgf1	37.9497	13.632	14.323	12.5398	4
Saa3	0.0387453	7.56668	1.03917	0.733496	6
Gm16015	1.03289	0.276366	0.598761	0.423899	4
Dusp8	0.278647	2.7744	3.51315	2.52242	6
1700113A16Rik	4.51481	2.25064	2.57986	3.64564	4
Sirt3	36.9845	18.6109	18.8428	12.761	2
Uba7	2.7162	13.8928	18.9329	35.117	1
Dynll1	110.149	218.733	322.673	354.885	3
Insrr	2.77749	0.604739	0.96914	1.14645	4
Mtmr7	1.63475	0.894042	1.00879	1.18555	4
Anxa2	14.4799	85.6357	157.728	262.259	3
Rps23	27.2192	69.7823	72.2319	89.9963	6
Klf15	22.9646	8.7427	8.53285	5.72338	2
Slc22a12	565.732	183.752	117.95	50.4657	2
Abhd14b	83.8859	35.451	42.3565	29.6648	4
Gm5093	1.50145	0.631882	0.544679	0.552123	4
Cbs	724.833	265.215	193.995	90.1432	2
Slc2a4	5.63155	1.73507	2.65928	2.55572	4
Slc26a4	10.0191	3.64201	4.64301	4.12556	4
Tmem45a	0.140488	1.80944	2.76962	8.9057	1
Degs2	29.6439	8.81618	9.29564	8.25283	4
Ptgds	7.80185	25.3777	62.9897	82.3151	3
Tbx10	3.48773	0.53101	0.41259	0.260949	4
Ctbs	15.6161	9.08141	9.03319	7.12441	2
Ppp1r1b	20.0115	7.10616	13.755	5.90482	2
Ncaph	0.243205	3.46912	2.45591	3.03679	6
Etv1	8.95932	2.67894	3.49353	2.25772	4
Tmem151a	2.75836	1.06744	3.14494	3.9466	1
Slc18a1	26.9029	5.21688	3.44416	2.02724	4
Haus8	2.91143	11.8382	12.1287	13.3404	6
Bcl2l13	8.8721	5.01583	6.26241	6.62529	4
Hsd17b11	187.128	45.9291	47.806	50.8908	4
Sp5	3.48287	1.34348	1.30467	1.21452	4
Me1	136.023	60.9364	51.2927	31.3519	2
Tmem25	13.8227	6.73954	7.76747	5.51084	2
Smim10l2a	1.17743	0.599342	0.594688	0.831587	4
C2cd2l	13.7601	8.18461	7.85612	6.70014	2
Slfn2	0.79344	6.52724	10.4664	18.0123	3
Cldn4	4.29816	41.7307	56.436	68.9817	3
4833439L19Rik	218.56	84.7152	94.0357	59.4328	2
Cyb5a	1040.21	391.426	418.648	320.973	4
Kcnk1	4.63081	14.3647	20.962	24.2308	3
Slc6a12	3.70916	0.775781	0.526458	0.323105	4
Phyhip	1.23228	0.387571	0.577029	0.529621	4
Gpam	9.94392	4.76307	5.23551	5.22274	4
Gchfr	26.8078	8.29455	7.86101	5.52005	4
Cltrn	650.545	343.052	266.315	149.112	2
Upb1	51.2399	17.0437	16.019	7.25012	2
Cd9	19.5593	66.512	98.9887	123.494	3
Mccc1	75.1024	28.8864	27.8912	21.456	2
Rps8	343.634	809.38	899.759	961.05	6
Gm7816	2.94829	0.500201	2.01379	0.940409	4
Bst2	4.52807	26.7089	32.2214	45.5299	3
Ubiad1	18.4009	9.40544	10.1944	7.97697	2
Acadm	883.283	290.161	263.612	203.844	4
Coq9	117.508	51.294	54.3983	42.9181	4
Selenbp2	50.1633	20.9574	20.9384	12.9254	2
Mpv17l	220.032	45.373	43.5763	18.2709	4
Cavin2	3.28294	1.87042	3.41549	3.50634	1
Aldh9a1	86.4575	36.2691	36.5952	25.5759	2
Npb	1.23153	0.450383	0.795934	0.348058	2
Trib2	7.42414	3.96664	4.41093	5.62989	4
AI314278	23.1871	7.84173	6.49141	4.09346	2
Slc44a2	3.75023	11.7141	15.7448	23.011	3
Hdhd3	11.2644	4.24612	3.28286	2.639	2
Fcamr	9.24785	2.12997	1.24017	1.45462	4
Tbcel	9.40233	6.04531	7.21374	7.16491	4
Il1rn	0.0893547	4.53591	9.8804	10.1196	3
Pcsk6	4.81034	1.13825	1.49277	2.08862	4
Slco1a1	76.6558	15.8606	13.4522	4.66955	2
Cdkn3	0.27225	5.24539	1.85389	1.68529	6
Serpina1a	1.48903	11.5189	4.483	7.62107	6
Klhdc8b	5.78268	19.9019	34.2558	60.1836	1
Shfl	1.7131	10.2628	12.3271	22.9288	3
Rhbg	8.23978	1.85761	2.83592	2.30017	4
Nuak2	9.17725	43.4165	37.5674	36.052	6
Med14	8.69007	4.92263	5.97408	5.44231	4
Gm4956	2.20212	0.602531	0.687431	0.515767	4
Mlycd	14.4346	8.61517	9.49512	7.60118	2
Scarb1	3.91319	12.8285	18.2249	24.2426	3
Cxcl2	0.0721567	2.50212	10.3012	11.7044	3
Paqr7	32.1216	9.50325	10.8465	7.98851	4
Apbb2	16.9763	9.18276	11.1404	13.9391	4
Ccn2	7.13838	25.7267	98.5499	189.454	1
Enpp2	65.5383	33.305	30.2291	20.1889	2
Trim63	5.26498	1.33264	0.851445	0.767251	4
C1rb	0.07048	1.38047	1.45991	2.37487	3
Tmem163	0.782795	0.422343	0.639462	0.643395	4
Bub1b	0.188413	2.55551	2.48408	2.4924	6
Mfsd2a	12.3749	1.89096	1.92113	0.942511	4
Rida	836.868	379.159	339.722	221.302	2
Cdc42ep5	3.90244	15.5884	22.9146	31.9263	3
Csad	71.1813	23.8992	26.9563	18.7756	4
Slc25a29	0.981303	0.574936	0.825615	0.967685	4
Traip	0.20051	1.94298	0.83869	1.27512	6
Zwilch	0.716852	4.66455	2.88586	4.11534	6
Ecscr	1.75691	9.72929	13.5704	28.9138	1
Tapbpl	2.63327	9.75287	12.6437	9.56184	6
Esrrb	3.66506	2.16472	3.24286	1.69321	5
Zmynd10	15.5259	6.76855	5.18743	4.18306	2
Hgfac	3.72291	2.08826	3.6714	4.12223	1
Cmbl	90.8139	29.6676	26.1375	17.9191	2
Gjb2	36.0599	15.2421	10.6164	6.46138	2
Tuba4a	92.7499	43.6571	48.056	41.7854	4
Ccl20	0.0119467	1.04356	1.31385	4.74194	1
Naaa	2.87611	12.2444	18.4503	34.1109	1
Gm11100	2.06161	0.406012	0.20641	0.131459	4
Kcnt1	3.65621	0.678834	0.808301	0.565196	4
Pdzrn3	7.10752	3.83613	4.84856	7.33315	4
Retsat	67.4479	27.969	29.5717	18.4722	2
St6gal1	3.07215	11.646	17.4033	32.8041	1
Tcn2	511.479	156.68	154.608	99.1771	2
Abat	49.3005	15.4536	13.1654	7.05266	2
Chrna4	8.77497	3.07207	2.04911	1.01624	2
Zfp36l1	17.6723	62.814	104.922	127.837	3
Plpp5	3.41212	11.7331	15.1223	23.0729	3
Cat	319.527	114.667	118.466	73.1454	2
Id1	6.74928	24.6844	41.2454	18.2726	6
Mmut	32.3961	13.1986	13.3047	10.0787	2
Pank1	65.2864	22.8393	21.0755	11.3652	2
Sugct	50.4377	25.6871	20.2437	8.94809	2
Hacl1	48.1334	136.942	93.7082	47.6075	6
Dbt	22.2811	11.8862	11.2109	7.69663	2
Aldh8a1	86.0114	35.5911	32.0498	15.9809	2
Panx1	0.888967	5.97684	10.104	15.0746	3
H1f3	0.560876	0.211372	0.0568775	0.020609	2
Fam210a	9.03887	5.816	5.53705	5.11449	2
Myadm	4.56445	16.6585	28.9178	64.5882	1
Gm1673	0.09548	2.92791	4.33672	6.4689	3
Agrn	13.8186	48.2761	73.9767	115.985	3
Olfm2	0.311186	2.50387	6.22944	4.22233	6
Proc	64.5467	27.1444	21.8146	14.4534	2
Gusb	49.4578	14.9389	16.3905	24.0955	4
Eef1b2	155.765	391.481	376.077	398.693	6
Rpl22	182.872	464.124	442.6	496.979	6
Mdh1	619.5	288.676	320.718	206.129	2
Cdca8	0.555017	4.75989	3.31749	3.52833	6
S100a6	15.4074	261.129	340.275	615.04	3
Cpne2	1.39983	6.94208	10.1002	14.3541	3
Amacr	77.386	17.2036	14.4847	8.88522	4
H2-Q4	10.8562	44.0195	63.5349	68.1166	3
Ugt8a	33.1097	16.2076	16.9699	8.90444	2
Snhg1	12.737	47.5299	51.8773	71.1296	3
Gm15638	10.4893	4.51497	2.61963	1.8362	2
Psmb9	2.27095	23.1582	26.0895	32.6699	6
Lpgat1	11.8527	7.90727	9.10157	10.4421	4
Vasp	12.4236	52.9415	81.7095	113.031	3
Fah	176.743	72.0183	67.2101	41.7453	2
Hibadh	153.863	63.5528	60.3609	42.0637	2
Gstz1	93.6966	35.8418	35.8576	23.1479	2
Suclg1	222.881	108.902	129.286	88.4504	2
Aacs	553.261	139.665	150.016	99.4815	4
Acox3	81.8578	36.3392	34.5959	28.0595	2
Krt18	6.03169	62.3643	65.2313	78.1048	6
Podn	9.31332	6.19264	6.76949	9.14492	4
AW822252	23.8886	6.71586	4.01515	4.68151	4
Adhfe1	99.4949	27.2836	23.6839	9.70404	2
Qdpr	198.185	105.594	102.424	69.969	2
Ces2c	390.652	86.4512	55.2436	25.7558	2
Pink1	66.3275	33.9489	39.2587	32.9798	4
H1f10	0.369207	2.59878	3.60828	5.53522	3
Mettl7a1	164.411	78.6659	66.0025	45.8631	2
Ethe1	49.5921	26.2328	19.6275	17.3983	2
Slc25a42	17.3223	9.16588	11.5985	6.30232	2
D630023F18Rik	12.3675	4.3028	2.27271	1.73388	2
Gcgr	6.66115	3.19594	5.35044	5.20336	4
Ifngr1	9.51554	33.3611	59.4105	65.352	3
Coasy	88.2803	31.0462	28.1641	23.5123	4
Ifi44l	0.929308	5.87312	8.82175	17.7579	1
Pdgfa	5.9561	18.544	27.5677	35.7502	3
Snx31	15.1801	2.30276	4.6273	3.64011	4
Ehhadh	90.783	22.2191	19.938	8.1734	2
Nadk2	17.9383	9.2769	8.55912	8.08027	4
Stat1	6.14924	25.1089	24.3161	24.546	6
Pdpn	1.42425	8.87301	20.1047	42.3887	1
Acot12	48.2732	23.4822	16.9511	9.62575	2
Aass	70.4195	26.3662	21.3302	10.6035	2
Slc5a8	32.1516	11.7129	13.2532	5.58329	2
Pcx	64.5644	23.5493	19.7754	7.07327	2
Oxct1	400.124	115.285	90.4966	70.8547	4
Gm12795	0.786014	0.328062	0.413965	0.679533	4
Fbxw17	7.32475	38.6383	46.6098	48.2539	6
Gm4737	73.8422	32.2621	29.4146	21.9747	2
Arhgef19	6.04275	2.21369	2.43574	2.72931	4
Phlda2	10.0116	6.49397	4.4058	2.95376	2
Plk1	0.378787	3.65048	2.01679	2.26629	6
Elf3	6.24019	27.3619	40.025	49.5983	3
Xylb	58.6093	25.5298	24.858	14.678	2
Lpl	71.2535	13.5286	11.3557	24.4558	4
Lrp2	70.0104	27.5117	21.5096	11.2656	2
Glcci1	2.35405	0.81078	1.28873	2.37596	4
F13b	20.3998	5.84582	3.43923	2.75883	2
Pdp2	7.57423	3.93635	2.62375	2.22149	2
Ppt2	117.044	49.7616	56.0477	44.0194	4
Car12	56.0634	24.7532	25.2558	16.9769	2
Gcat	11.8779	7.59621	5.73259	3.54754	2
Slc22a13	17.5907	4.87247	8.91376	3.33374	2
Etnppl	2.84642	1.09382	0.960371	0.503261	2
Shkbp1	5.02759	15.3845	22.259	30.8971	3
Gpsm3	2.19014	9.41942	13.1674	28.7388	1
Cox6a2	0.824368	0.302198	0.229931	0.375534	4
Hspd1	209.134	92.717	88.5402	68.8018	2
Tmem229a	29.1073	13.5177	14.6158	10.0869	2
Cpeb3	3.84042	2.24625	2.92343	2.40131	4
Prkaa2	14.3411	9.31909	8.24369	5.78472	2
Tyw3	7.44381	2.84321	4.24695	2.81736	4
Slc22a18	141.864	48.3343	42.3302	23.4996	2
Mcrip2	62.9185	21.9574	22.3721	13.2714	2
Susd2	53.9956	16.7224	17.2866	11.4601	4
Dnajc12	78.0126	27.9463	21.8422	17.0502	2
Prodh	74.1859	27.9782	22.5721	18.7477	2
Serpina7	0.0718033	1.64891	1.66315	0.61845	6
Gpd1	106.651	43.1036	43.6694	18.942	2
Gys2	18.819	7.51577	5.7305	1.77377	2
Bsnd	8.73488	5.14791	6.80891	4.9858	4
Apobec2	1.99994	0.582553	0.534206	0.379424	4
Hmgcs2	0.772331	8.04804	14.987	8.68452	6
Acox2	115.759	39.0946	33.2957	15.6881	2
Mthfd1	35.5496	16.2752	16.5446	11.3141	2
L2hgdh	26.2525	12.4439	11.8209	7.38997	2
Rasl11a	1.817	7.72523	11.1632	24.8115	1
Rplp2	369.092	824.196	890.866	1049.25	6
Lypla1	180.577	56.9416	61.4299	48.0104	4
Stap2	2.65485	9.39394	20.8501	31.235	3
Lipo3	11.1217	3.84703	5.5129	6.07044	4
Fam107a	24.2609	6.75501	9.41258	7.68297	4
Apoa2	0.573103	0.0531105	0.11093	0.256286	4
Secisbp2l	8.35104	5.29983	6.71761	7.65361	4
Dlgap5	0.404802	2.96676	2.22968	2.14425	6
Gstp3	0.287744	3.83433	2.96543	2.22933	6
Rpl39	35.8045	93.9408	100.385	114.236	6
Hhatl	3.14114	0.620208	1.03607	0.983402	4
Selplg	0.670324	6.89874	8.44681	17.0107	1
Rps12-ps3	59.1295	226.882	262.167	288.357	6
Acad11	45.2052	22.6617	19.6425	11.8574	2
Pah	375.202	98.2958	84.9459	39.5185	2
Defb19	8.56282	2.05099	2.24849	1.92837	4
Lactb2	301.844	108.786	89.1999	56.9941	2
Pecr	231.823	56.2653	48.787	23.0863	2
Cth	66.6827	27.6042	28.4507	12.5899	2
Casr	4.09019	1.59793	3.18171	3.24519	4
Slc47a1	148.543	59.261	68.2957	46.5136	2
Ak4	130.58	23.9514	25.268	8.53979	4
Gpx6	13.0749	1.90597	3.1656	1.48328	4
Masp2	2.74635	1.29482	1.1561	1.85153	4
Slc5a10	49.8361	20.9862	35.266	11.7226	2
Cpt1b	17.8945	7.49836	13.6816	9.52372	4
Pnpla1	1.43794	0.76995	0.59969	0.343624	2
Acy3	1229.35	233.585	223.725	90.2498	4
Keg1	503.384	219.058	193.329	87.603	2
Prok1	3.37052	0.700232	0.389563	0.232212	2
Kifc1	0.467545	3.60051	2.81576	2.31239	6
Gpx7	0.955686	8.2748	11.3709	21.5608	1
Ephx2	118.543	51.0982	51.3281	30.6957	2
Prc1	1.28631	10.5212	6.4925	6.14263	6
Mvd	17.0659	9.78411	9.01221	6.70754	2
Dcn	5.09268	20.2124	39.4559	81.4294	1
Snord47	0	3.31014	1.04459	5.26793	1
Slc9a8	53.9994	11.4972	10.9415	9.57588	4
Klhl3	1.80336	0.728786	0.865982	0.910807	4
Rpl34	160.211	394.266	415.695	496.414	6
Mir186	0	12.3914	11.2847	32.3989	1
Myl12a	87.473	193.654	257.623	308.763	3
Tacstd2	7.94137	34.0916	37.5608	51.4044	3
Hsd3b3	40.1289	12.4849	11.8758	3.33248	2
Arsb	28.3144	12.6601	11.0809	12.6746	4
Nap1l5	1.82066	0.69587	0.524513	0.595419	4
Slc37a4	56.4211	23.7724	29.6298	15.5123	2
Adra2b	15.5341	9.85591	10.9207	5.86017	5
Krt8	28.5944	91.0399	109.496	122.233	6
Hectd1	13.5114	9.04015	11.1994	10.9094	4
Clcnka	14.1729	7.8289	9.55031	5.14333	2
Etl4	4.07569	12.3564	17.124	42.4868	1
Actb	1195.12	3334.4	3954.82	5526.83	3
Bag2	4.1471	15.22	21.5046	16.831	6
Lrrc66	6.20084	1.07086	2.12625	1.35827	4
Ace	49.6725	21.6399	18.7405	14.7785	2
Cenpf	0.320586	4.50674	2.51727	2.74184	6
Rtp4	0.671281	5.44061	6.7948	10.9902	3
Kmo	46.8737	11.9175	8.897	6.88126	4
Osgin1	38.0918	12.4596	12.5645	6.01224	2
Slc34a1	791.327	217.042	176.153	73.4201	2
Cyp2j11	58.8083	11.1982	13.2442	8.37427	4
Septin4	10.0375	33.9648	50.4705	76.0087	3
Isoc2a	20.8237	8.78214	8.36919	5.72482	2
Nlrp6	16.0656	7.80085	6.7577	4.58323	2
A2m	0.146812	1.77955	0.500652	0.298182	6
Ranbp3l	25.5536	7.98534	7.35125	4.10496	2
Gm11992	7.24832	3.73367	3.67499	2.76071	2
Ppm1j	1.13544	6.9308	7.84206	10.7826	3
Acsm5	28.9407	11.0049	8.5307	4.63633	2
Slc17a3	154.107	39.7796	30.7475	14.468	2
Scrn3	14.7028	7.24474	5.58648	5.63785	2
Snord100	6.85206	50.1353	47.8615	92.3871	3
Apom	53.0359	11.0023	7.38049	4.43444	4
Slc13a2	11.8958	7.722	7.62434	5.61334	2
Slc9a3	14.2035	6.3378	6.64832	3.01036	2
Bcl2a1a	0.02942	2.08974	3.1538	8.10385	1
Cyfip2	15.1365	7.50087	10.0868	8.56458	4
Pxmp2	62.6107	21.8757	26.2642	17.6554	4
Fbxo40	16.6052	5.36293	3.69831	1.74691	2
Csf2ra	1.26024	6.97835	9.99023	20.4004	1
Gm4952	2.98987	0.664834	0.409099	0.250582	2
Emx1	10.0748	6.47645	8.08849	6.25599	4
Ttc36	536.65	152.458	189.674	78.3798	2
Slc22a22	42.7579	6.73422	5.22181	1.86501	4
Ghr	193.825	93.6213	56.5111	37.1132	2
Gcsh	74.2249	30.9785	30.7002	32.6569	4
Slpi	0.104401	1.74703	2.47972	6.43565	1
Slc51a	47.5746	21.163	24.5807	8.22619	2
Tagln2	29.2503	100.12	138.329	174.92	3
Paqr9	5.25274	2.96355	1.88516	0.789853	2
4930431F12Rik	0.288534	4.13832	5.16037	4.17718	6
Acat3	7.34306	26.7361	23.9332	16.8454	6
Ugt2b38	358.236	99.3586	62.0633	24.6511	2
Slc25a25	89.642	19.5905	32.6192	21.9181	4
Abca13	3.44394	1.36589	2.46228	1.23854	4
Cyp2j13	156.937	52.4844	73.8537	47.7582	4
Gmfg	4.47415	14.4357	18.2248	26.4475	3
Dmgdh	24.5301	7.56668	6.07291	2.8422	2
Snrpg	37.1413	97.6818	106.691	117.14	6
Acy1	205.896	53.1108	59.8207	20.7233	2
Rpl12	1.15827	8.0331	8.83277	11.8653	3
Prxl2b	52.6166	26.0906	25.7442	17.4064	2
Psme2	192.006	538.734	726.285	733.672	6
Enpp6	15.4023	8.75664	5.99686	3.08461	2
Slc28a1	1.65068	0.952491	0.8179	0.334535	2
Mcur1	23.3015	12.1807	13.2623	10.3915	2
Hykk	35.1168	11.403	12.0028	7.14786	2
Ppp1r1a	54.2485	20.2474	35.9296	17.7092	4
H2-Q5	13.6315	95.9304	208.261	259.329	3
Slc22a30	57.1765	8.97894	7.47961	3.98273	4
Inmt	402.91	59.2488	51.2483	23.0324	4
Acsm3	1415.44	282.696	206.872	63.9123	2
C1qtnf12	62.2474	23.2432	21.9094	16.8721	2
Rhov	2.89362	1.47083	0.978387	1.01267	2
Gcdh	135.346	44.2828	39.3288	24.7591	2
Mcm3	0.956146	8.28473	7.93612	9.74806	6
Khk	423.548	132.016	141.881	73.9915	2
Spag4	1.07289	0.64639	0.78962	0.557377	2
Cxcl11	0.152192	6.02337	4.86559	1.99349	6
Ces1f	330.816	39.585	37.4325	16.3863	4
Mical1	0.742684	5.78733	6.71676	16.2552	1
Lair1	0.143408	2.3354	4.87431	7.88761	3
Insig1	7.0602	3.39188	3.41963	5.05012	4
Acot11	8.7176	2.89161	3.74556	2.60131	4
Acsm1	147.319	44.037	36.1946	16.999	2
Rpl38	102.221	243.248	253.385	283.147	6
Gadd45b	1.11589	5.76941	8.88842	11.1367	3
Pycard	1.69614	8.09101	11.2185	16.2418	3
Ccl28	7.44951	2.05187	1.59208	0.949546	2
Aqp3	71.4375	21.7301	32.5183	11.308	2
Col16a1	2.06273	12.0255	34.0568	68.3382	1
Mfap2	0.91405	5.8776	17.1003	30.4363	1
Smarca2	94.5029	43.1633	46.8492	54.93	4
Acads	77.2934	32.8646	36.5384	29.4918	4
Sfxn5	4.69188	2.60353	2.67243	2.36063	4
Acox1	110.968	48.145	47.3524	35.0554	2
Ddah1	87.5374	36.9431	33.8307	24.1029	2
Galnt11	155.487	51.849	53.6212	25.8355	2
Atp6v1g3	14.627	8.8454	10.7406	13.8677	4
Angptl7	197.921	24.2068	13.8544	8.17793	4
Kank3	7.56297	26.1823	37.4278	59.8338	3
Mrpl33	44.4374	119.526	117.687	124.378	6
Sbsn	0.125224	1.7543	1.09542	1.38225	6
Rps18	50.306	105.643	119.774	124.265	6
Lpar3	5.74312	3.01601	2.10635	1.0319	2
Bcl2a1d	0.174585	3.5524	4.92467	9.66283	1
Pdzd3	22.7152	11.245	8.82696	4.92577	2
Xylt1	1.39087	0.69244	0.681057	0.917813	4
Smpdl3a	144.63	64.9885	64.6123	51.9583	2
Ybx2	14.5488	9.67676	12.0267	12.306	4
Cgref1	66.6231	31.8087	30.6927	18.1721	2
Gatm	166.314	53.1506	33.1029	39.5732	4
Slc34a3	19.6759	7.32242	3.14113	2.09159	2
C1qtnf5	7.98088	33.6383	91.8578	236.712	1
Gm32102	0.990912	6.85166	5.51611	6.04006	6
Ttc39a	0.242708	2.0049	2.71729	4.11015	3
Ankle1	0.174294	2.03095	0.750375	0.927513	6
Slc22a19	33.6762	8.12495	5.11727	3.45033	2
Tmem189	113.452	53.1905	58.3506	52.1193	4
Haao	102.124	22.5646	18.178	9.33369	2
Slc22a6	179.473	29.9482	17.9282	6.8662	4
Grhpr	86.3353	39.3425	30.4927	19.8645	2
Apeh	149.898	70.2921	75.201	61.544	4
Fmo2	214.932	111.685	110.826	48.3609	2
Hbb-bt	5.14631	2.51628	1.92436	6.64939	1
Ces1e	24.608	3.18006	2.73178	1.32172	4
A1cf	8.15047	3.88333	2.63508	1.5862	2
Cyp51	65.0317	12.6211	10.4492	11.7545	4
Hpx	0.0551207	1.48755	0.290197	0.577054	6
Prss23	12.4674	41.0602	65.6997	86.7996	3
C1qtnf3	48.826	8.237	7.41697	5.58377	4
Aldh6a1	145.739	44.1106	42.4079	22.9308	2
Fbp1	437.108	141.551	127.224	48.6353	2
Ugt3a2	329.041	80.4897	66.4132	34.1762	2
Plaur	1.06578	8.69298	11.7339	9.41457	6
Hgd	324.349	139.919	115.518	42.4705	2
Slc22a2	109.363	45.6664	30.9102	17.0068	2
Bphl	112.271	51.9733	52.1734	30.5124	2
Erich6b	2.15009	0.430845	0.510909	0.351582	4
Aspa	49.3086	14.8201	13.0275	4.96006	2
Pla2g12b	0.385996	3.67508	10.6508	3.96738	6
Suclg2	247.17	134.778	110.506	79.9005	2
Acsm2	3288.63	685.476	519.852	241.54	2
C2	7.53378	29.4262	29.6117	27.5406	6
Gng2	1.86817	9.21182	14.9465	25.8807	3
Pi4ka	95.855	42.6997	43.1861	39.5673	4
Tysnd1	13.5246	8.62024	9.85874	8.40904	4
Serpina1b	1.82806	14.6059	5.65463	9.2517	6
Treh	40.8393	17.7018	12.8922	6.13749	2
Ivd	248.177	80.1723	79.1759	55.6663	4
Selenbp1	193.882	74.7033	69.3428	36.5992	2
Litaf	11.077	49.789	61.8851	81.3661	3
Gm7336	5.41523	2.151	2.37492	0.883798	2
Pgam2	25.5065	8.84657	14.4582	7.59427	4
Mthfd2	2.32937	8.64763	6.56661	6.56619	6
Nat8	90.6188	39.3419	39.6727	17.4138	2
Scin	5.17447	15.3667	33.6658	38.8235	3
Smlr1	20.4996	9.7657	6.42584	2.7726	2
Fgf9	3.65735	2.07941	2.64108	2.44758	4
Dpep1	41.2608	8.80544	11.294	12.2017	4
Cckar	25.5577	10.8767	11.4908	5.77271	2
Aadat	102.615	20.3891	26.8447	12.949	4
Cxcl14	1.09699	5.66501	10.9111	39.1723	1
Nedd4	40.1175	89.3982	116.237	152.088	3
Ces1d	105.113	17.5169	18.0394	8.08669	4
Nat8f1	328.47	82.6475	93.4855	40.4297	2
Cubn	24.6522	9.09123	9.27381	5.58457	2
Tpk1	52.107	20.8568	22.5553	15.113	2
Fos	0.362248	3.00614	5.49748	9.30282	3
Odc1	173.578	43.3757	37.1483	34.2684	4
Rdh16	20.133	7.86959	6.65834	4.09375	2
Slc22a28	50.132	6.90114	5.27435	2.55919	4
Arhgef40	8.4692	25.3982	34.7933	65.0501	1
Slc4a1	7.72178	1.07372	1.29208	0.88713	4
Gk	112.53	40.2802	43.9955	26.4682	2
Kcnj1	32.4506	15.6751	28.6154	22.0494	4
Oas2	0.254826	2.57646	3.23013	6.32228	3
Kl	77.4404	29.6854	27.7062	15.4511	2
H4c3	2.65976	0.731573	0.281891	0.23059	2
Thbs1	2.7032	12.586	21.2536	41.0806	1
Bach2os	0.0339233	1.98233	1.44099	1.77069	6
Ugt1a7c	95.6784	41.4895	32.9411	16.2756	2
Serpinf2	112.439	46.7561	31.7745	18.5992	2
Cic	41.4902	97.737	115.431	169.231	3
Bpnt1	102.231	40.5622	35.0888	21.9037	2
Hsd3b2	51.1735	8.84591	5.56288	3.92855	4
Akr1c14	150.633	26.9742	21.3184	10.4105	4
Znrf1	12.0367	38.6373	47.4804	78.3497	3
Slc22a29	1.30611	0.681789	0.237011	0.337191	2
Slc6a13	21.4575	11.8798	13.1952	7.80318	2
Tuft1	13.6025	55.9446	45.7799	41.8342	6
Rasa4	0.766232	4.75455	6.90215	15.2979	1
Mogat2	1.27546	0.489748	0.407718	0.138125	2
H4c9	9.99484	5.01909	3.43603	3.46018	2
Ifi47	0.573222	4.50792	6.28915	10.1795	3
Ifitm1	2.85509	10.5093	24.1864	41.3528	1
C8g	8.62842	3.69343	3.74371	2.96012	4
Tpr	110.367	239.367	299.932	374.542	3
Eci3	78.4818	15.3429	13.3808	6.79471	4
Cenps	0.946239	6.55982	5.37022	6.17924	6
H2-Q7	1.27424	6.32695	12.4933	14.3637	3
H2-Q9	1.27424	6.32695	12.4933	14.3637	3
Rpl15	45.7417	99.8333	107.234	113.962	6
4430402I18Rik	6.99867	4.02905	4.53575	3.92235	4
Slc25a10	113.023	50.3949	52.8836	29.6093	2
Foxi1	8.39325	4.97058	8.036	11.065	1
Mymx	1.1075	0.523919	1.70246	1.647	1
Aqp11	23.1347	9.08815	5.95294	3.32138	2
Nat8f6	82.5755	16.9187	23.6719	6.22181	2
Pck1	316.935	103.338	98.963	24.5285	2
Rpl17	160.469	365.061	371.995	422.434	6
Trpv5	2.19455	13.6166	10.1138	8.53112	6
Aldh4a1	83.9365	40.2755	35.2577	16.5183	2
Wfdc15b	167.759	35.8536	65.5809	36.3968	4
Slc13a3	188.602	99.9659	69.2994	14.468	2
Itgb2	0.650878	4.25008	6.71525	12.8339	1
Mdfi	0.217404	2.22133	3.17194	7.04161	1
Mfsd4b5	106.399	42.514	32.0648	17.4276	2
Evc	34.0993	17.7294	19.8032	23.4686	4
Basp1	0.292722	4.74582	11.3208	24.7535	1
Slc25a5	375.864	179.725	225.228	144.679	2
Hk2	0.129084	1.95102	2.85869	5.65152	1
Mas1	0.887677	0.319109	0.315705	0.283538	4
Bhmt2	26.1618	9.61161	7.32488	3.33454	2
Hepacam2	3.55962	2.04798	3.08643	4.80459	1
Rpl17-ps5	127.833	289.078	340.647	358.455	6
Ccl7	0.008047	1.42449	8.0749	9.28577	3
Rpl36a	37.935	100.331	99.2603	118.125	6
Stap1	1.30525	0.735362	1.35146	2.71616	1
Pm20d1	102.957	32.9407	34.4522	19.478	2
Pfn3	69.3111	19.2036	15.9542	6.73624	2
Sord	164.136	64.1204	51.8586	24.1029	2
Slc25a13	17.4076	10.3604	10.9311	6.90745	2
Socs7	5.0097	2.96463	3.39916	4.16327	4
Cyp2e1	787.674	161.491	116.712	50.6748	2
Aim2	0.200171	1.94685	3.79749	6.20394	3
LOC115488553	0	9.1994	11.8465	25.1373	1
Spats2l	14.5582	7.8045	10.3712	13.3359	4
Rpl10a	28.3054	73.9037	85.4119	89.7533	6
Tnc	0.219572	2.47082	8.61672	20.7211	1
Ifitm10	0.373364	3.03183	3.1418	3.41952	6
Srd5a2	2.77051	0.909458	0.769827	0.616178	4
Tgif1	7.31903	23.8445	36.044	43.9458	3
Chtf18	0.588088	3.97133	3.39635	3.24956	6
Csnk1e	4.17296	12.9011	20.8828	32.0486	3
Pyroxd2	16.946	10.3514	10.6541	8.42231	2
Pvalb	23.4705	2.0776	2.04471	1.80873	4
Cyp2d12	5.74925	0.704627	0.142092	0.102511	4
Rad54l	0.10191	1.80936	2.15821	1.24504	6
Slc16a14	12.9607	5.91329	3.45388	2.29756	2
Acmsd	51.379	9.2094	4.95137	2.78022	4
Hspa1a	16.0944	4.82582	8.62001	7.91406	4
Rps6	43.5093	95.258	101.842	112.96	6
D630029K05Rik	62.5557	9.22363	9.15703	6.16794	4
Aqp6	11.3105	5.24108	8.47125	8.27563	4
Pdpr	4.62715	2.59188	2.77495	2.84298	4
Dock2	0.253881	2.65952	5.3946	7.83494	3
Nccrp1	11.3957	1.28648	0.593259	0.0893075	4
Slc6a19	43.7107	15.7385	11.2016	5.7357	2
Slc2a5	24.3079	9.18692	13.8652	4.00428	2
Sdc4	58.6466	124.945	111.447	96.5702	6
Cyp7b1	72.8674	12.3761	7.83989	8.73751	4
Usp2	72.4984	33.8823	48.8873	28.1653	2
Atp6v1b1	28.8664	11.9052	23.1436	23.3581	4
Ltb	0.335373	2.50756	5.35005	10.251	1
Fam151a	35.9299	8.51546	6.07591	2.88594	2
Ephb6	0.563209	4.39429	7.12939	11.7957	3
Dgat2	50.6545	23.9199	24.5441	10.8285	2
Kcnj10	7.61983	4.31916	5.89757	4.38221	4
Fstl1	5.42412	21.132	50.7308	119.328	1
Acad10	34.0465	17.5972	15.417	9.61056	2
Nepn	5.27038	1.94554	1.24028	1.04015	2
Postn	0.260467	4.63375	18.9426	19.3161	3
Sardh	123.481	41.545	39.3448	23.5724	2
Wnt16	0.120378	1.87345	3.75366	5.27176	3
Opa1	14.9216	9.71879	9.57497	9.1614	4
Gng8	0.0781237	1.24041	2.047	5.14501	1
Pbld2	52.9218	26.9817	19.4411	10.9373	2
Dcxr	100.188	40.9557	36.7143	22.6246	2
Iigp1	0.625801	7.73954	6.05535	8.22212	6
Ccnb1	0.613521	4.66177	2.52001	2.42109	6
Mmp12	0.345725	2.53932	6.59449	20.3515	1
Sprr2g	0.0135017	6.63675	5.54776	5.49683	6
Mgl2	0.808558	7.25021	17.9781	40.7527	1
Pabpc1l	0.108439	1.66536	1.43685	3.24588	3
Stab1	30.8275	141.639	182.319	349.928	1
Cyp4a12a	153.904	52.5225	20.0787	7.92505	2
H2az1	21.2487	59.4568	50.1277	58.8858	6
Fmo5	25.553	6.60868	8.13724	7.92783	4
E430016F16Rik	1.53206	0.59932	3.36108	6.02955	1
Ntrk3	1.53206	0.59932	3.36108	6.02955	1
Col4a1	28.8044	86.5741	150.083	248.033	1
Cyp2d26	34.6249	6.72259	5.89138	2.80601	4
Gm35549	1.22955	0.61238	0.702112	0.832432	4
Atp6v1a	68.9037	35.0058	34.9794	30.4818	4
Calb1	40.7482	7.12615	10.0302	5.60038	4
Acta2	9.15729	46.5074	73.7165	116.424	3
Gatb	19.5477	10.3079	9.89031	7.18756	2
Tcirg1	11.3233	37.8983	44.9345	91.2772	1
Muc1	8.2002	43.3391	46.1289	76.8452	3
Aqp2	77.2505	35.8075	37.9653	7.03664	2
Smox	3.02849	12.3978	16.9897	27.6067	3
Clec4a2	0.628032	8.34453	18.2606	30.1115	3
Gm4989	1.36076	0.818391	0.78718	0.638555	2
Fgfbp1	0.940057	0.399645	0.757915	3.56635	1
Mep1b	54.1024	7.47641	10.1246	5.76793	4
Ptger3	10.7154	6.33683	7.24761	7.26952	4
Klf12	1.33633	0.85944	0.999667	1.19109	4
Spink6	8.41444	31.6774	28.6093	37.7801	6
Npy	31.6456	8.40975	10.7749	8.71587	4
Anpep	48.8304	26.1959	33.6952	29.0951	4
Fxyd1	22.9789	67.1588	141.879	303.273	1
Adgrg5	0.166372	1.79618	2.05133	4.81292	1
Fosl2	1.19197	6.77155	9.62758	12.8864	3
Thnsl2	113.961	52.601	41.9879	24.6752	2
Cd40	0.624434	4.02485	14.0982	15.416	3
Adgrg4	7.89547	1.63881	1.39109	0.792264	4
Tspan1	15.6152	5.16296	7.69459	10.0071	4
S100a13	7.99299	25.1578	31.377	39.7076	3
Fn3k	9.05425	5.79672	4.48308	3.44034	2
Miox	1832.67	384.864	266.048	79.1197	2
Bub1	0.177292	2.10319	1.6752	1.57858	6
Slc22a8	56.1496	7.47554	3.57182	1.74687	4
Gm24265	0	18.3913	15.6182	4.56085	6
Gm4450	65.9671	15.8797	14.33	7.6973	2
Pf4	1.00997	13.1005	15.5052	37.1703	1
G6pc	63.1949	14.1437	12.2398	6.15766	2
Gm15264	2.20541	9.33963	7.74725	5.59183	6
Gm8810	1.5255	7.41589	13.2932	11.5884	6
Pank3	6.15452	3.57885	4.60825	4.47477	4
Col4a3	23.4297	9.61055	12.071	16.8391	4
Gm9803	14.5969	8.38171	12.4019	6.91322	5
Cyp4b1	1144.35	127.612	119.375	60.2988	4
Slc22a7	39.2498	3.7486	0.982796	1.54316	4
Lpin1	5.99748	3.21828	3.67812	3.02149	4
Ass1	1541.35	420.253	324.665	143.384	2
LOC115488839	4.53651	21.634	17.8575	54.2669	1
Spon1	0.690066	4.57737	13.023	35.8301	1
Napsa	1034.14	484.151	606.594	304.171	2
Cox7a1	26.3165	12.8323	15.6117	9.70103	2
Cyp2d9	71.3625	11.3449	13.0913	7.78782	4
Ccdc9	45.599	97.7139	119.874	165.25	3
Msh5	1.65403	10.1068	11.3694	18.1069	3
Rhod	5.17062	21.2677	23.9472	19.6472	6
Aqp4	6.85127	2.66763	1.58855	0.804525	2
Sypl	56.1295	29.4195	28.7651	25.5326	4
Psrc1	0.402347	3.67496	2.98707	2.12778	6
Mfrp	1.25637	0.294205	0.229284	0.13682	4
Cda	109.424	50.3878	46.8081	21.138	2
Pigr	58.1133	28.3497	26.9469	37.8657	4
Klrg2	0.455375	3.47544	4.35267	4.72612	6
Mfsd4a	34.5315	11.0671	22.2461	16.6089	4
Gadd45a	13.2802	42.9762	48.9874	68.4466	3
Prom2	2.50725	1.0323	1.53162	0.937463	4
Agps	50.6349	14.9078	14.3061	12.3739	4
Gbp10	0.140859	2.13295	0.928849	0.704211	6
Slc7a13	202.211	18.1906	17.9653	13.3121	4
Pzp	72.9012	12.2566	7.85716	5.80649	4
Fgd2	0.688653	5.10375	8.6202	17.4768	1
D630013N20Rik	23.1564	13.2691	12.4364	8.8355	2
Phyhipl	23.1564	13.2691	12.4364	8.8355	2
Ifit3	1.47213	8.01163	8.30694	10.992	6
Serinc2	6.28205	19.5315	24.1753	30.7128	3
Snx29	18.1629	8.03276	7.28987	6.37635	4
Nrg1	2.79112	9.58327	10.9322	6.41727	6
F3	8.75041	27.6747	41.1161	43.0637	3
Hsph1	72.5438	34.3658	44.0617	43.2108	4
Hsd3b4	152.896	38.0385	43.5509	19.0655	2
Epb41l4aos	8.50174	28.145	23.9462	27.3527	6
Cela1	27.3346	10.531	7.22127	5.24776	2
S100g	485.849	56.4925	144.146	63.81	4
Abcc2	14.6508	9.30293	6.44497	3.25834	2
Gm10768	14.6508	9.30293	6.44497	3.25834	2
Slc20a1	9.46796	32.1057	34.6664	27.2355	6
Csrp1	10.0625	33.0087	48.3215	85.4744	1
B230307C23Rik	20.2697	53.7045	52.2806	60.5587	6
Ct55	1.17395	0.608729	0.374516	0.171778	2
P2rx7	0.345525	3.14404	5.47702	13.646	1
Lmbrd2	6.48101	3.16097	2.92703	2.29017	2
Zfp365	1.01495	0.451736	0.633308	0.44575	4
Lcp2	0.90155	12.9548	29.1761	53.8361	1
Spp2	52.7678	14.7867	12.4054	4.95823	2
Sp140	0.756274	4.85943	8.00544	12.6378	3
Egf	168.538	19.3312	32.5872	14.9023	4
Nusap1	0.499453	3.4178	2.46606	2.67476	6
Per2	28.4075	14.4523	33.1626	17.742	5
Rpl3	17.8899	52.9472	57.9346	62.9402	6
Akr1c21	158.662	49.6117	53.2897	17.9632	2
Ahcyl2	202.073	68.9104	72.5394	56.081	4
Sgk2	33.2615	15.2225	13.1759	5.59735	2
Rbsn	4.72204	2.94148	3.39632	4.20859	4
Tpm2	13.7925	49.0401	73.934	114.484	3
Pprc1	3.17828	10.4681	13.8302	19.2942	3
Lama5	17.3152	50.6255	76.4943	107.041	3
Cyp2a4	59.7355	12.5248	8.78262	6.60249	4
AW112010	0.926475	8.37779	10.8121	10.1544	6
Tmem267	10.9659	5.18952	6.04257	4.74679	4
Ttr	50.584	5.4318	2.88031	0.748318	4
Ccr5	0.856019	6.47228	11.916	25.3103	1
Atp11a	454.225	215.382	205.458	179.866	4
Gm23622	12.6092	1.86642	5.2112	0	2
H4c8	9.36159	4.28038	3.15882	2.71516	2
Lhfpl2	1.02886	6.08829	9.29848	9.49343	3
Kap	30947.9	5258.64	3793.48	2469.47	4
Aldoc	11.5805	6.03835	7.56341	6.24444	4
Tk1	3.97117	13.3147	10.0523	11.6646	6
Bin2	0.816423	6.64748	7.36309	17.7262	1
Ctsd	168.905	461.864	367.542	374.016	6
Igtp	2.30039	13.6174	10.1943	8.14396	6
Klk1	1738.67	225.058	373.782	268.097	4
Hipk2	3.67841	2.23987	2.79473	3.32592	4
Trbj2-1	10.0372	1.31135	2.55136	10.3057	4
Mir3470a	10.6394	0.945843	2.55117	1.90035	4
Cldn7	15.6078	52.8266	100.935	140.146	3
Plac9b	2.67732	12.1844	16.6538	26.9215	3
LOC115487916	1.06546	22.4369	23.0667	17.7685	6
Mal2	6.66566	24.1566	24.4599	32.6405	3
Ugt1a6a	58.3834	19.8934	20.7974	12.6339	2
Meg3	0.0762557	1.826	4.37629	4.51937	3
Acot3	2.70673	1.45696	2.56041	0.93678	5
Ccl17	0.181365	4.12864	6.80844	8.51781	3
Nlgn2	0.784712	4.89168	7.87808	19.7367	1
Ccdc80	0.585746	4.00272	14.4213	29.7181	1
Spata24	3.86296	11.5965	10.431	7.42521	6
Gm23301	10.7573	43.3599	66.1046	72.2618	3
Dnase1	1685.1	223.098	119.812	110.736	4
Irgm2	1.34446	6.41327	6.24581	5.30865	6
Rpl17-ps9	57.5281	140.674	139.719	161.836	6
Mir196b	30.158	3.89148	14.7027	16.9128	4
Slc38a3	17.6391	10.0846	8.83184	4.53964	2
Map2	2.72721	1.5129	2.40224	2.60212	4
Tmem45b	14.7892	8.96943	10.3141	7.97573	2
Tor3a	3.8481	12.0438	15.8108	28.3102	1
Kcnj15	196.858	86.8713	72.3657	37.7065	2
Serpina1d	0.237077	2.44159	0.802232	1.0812	6
B4galt5	91.4934	25.5948	35.2449	36.9966	4
Insc	1.42175	0.370659	0.327275	0.423536	4
Gm24233	10.5819	1.42222	4.92028	0	2
Lsm5	20.0438	54.2206	62.3967	65.6285	6
Ankef1	0.661877	0.320672	0.778579	0.875381	1
Ear2	0.0183727	1.0719	10.1407	21.3224	1
AI662270	0.336745	3.39011	4.23036	8.7373	1
Clec2h	8.18162	2.67017	0.830166	0.948018	2
Pdlim1	2.65209	10.8495	18.0076	40.3025	1
Rasal3	0.424999	3.10606	4.86809	10.2867	1
Synpr	0.774434	0.0319972	0.0466987	0.0573738	4
Acot4	8.06695	5.08233	5.21778	2.66366	5
Pip4k2a	1.92445	7.62522	12.0497	25.3093	1
Ccl1	0	1.29897	0.0833793	0.299895	6
Cyp27b1	1.20946	6.36911	9.80355	8.06955	6
Gsta2	22.3485	93.6102	58.0227	10.4015	6
Rps13	37.8166	86.2389	92.7753	99.1076	6
Glipr1	1.28981	6.33561	9.81277	16.4274	3
Hpd	157.643	17.5292	14.8192	10.6217	4
Acss1	29.6339	13.7429	13.9897	13.5873	4
Il1b	0.45588	3.22607	6.19615	27.445	1
Rgs7	2.22846	0.0921355	0.66484	0.114752	4
H2bc12	5.23946	2.83936	2.58624	2.68422	4
Rpl27a	38.3127	84.3891	89.0744	112.928	3
Cyp26b1	2.26936	0.436825	0.519343	0.471556	4
Hba-a2	117.486	48.1324	45.277	137.16	4
Dnaja1	172.256	84.4912	116.792	117.231	4
Evi2a	0.448338	3.80828	5.68834	12.121	1
Ccnjl	0.0406123	1.24665	1.44705	1.81524	6
Rhcg	29.6678	11.5496	25.2726	15.6074	4
Gm6345	1.07295	0.454202	1.45754	1.08655	3
Itih4	0.034093	1.44686	0.773613	1.73547	6
Rrm2b	8.34659	5.21939	7.1648	6.49026	4
Fpgs	51.4927	23.2471	33.3196	29.4976	4
LOC108167922	152.952	343.879	352.974	418.372	6
Rpl27	152.952	343.879	352.974	418.372	6
Cd36	148.992	73.9944	46.566	22.4903	2
Nlrc5	0.263314	2.3047	2.88695	5.67065	1
Slc5a11	139.38	63.4771	69.5	27.7391	2
Hba-a1	61.311	27.4529	23.6449	68.8205	4
Isoc2b	2.04295	0.661266	0.336097	0.352509	2
Hbb-b1	143.11	61.4635	55.8174	186.774	1
Hbb-bs	143.11	61.4635	55.8174	186.774	1
1810063I02Rik	2.43336	12.7484	7.32143	7.93748	6
Hspa1b	27.9964	12.5636	21.6987	19.047	4
Muc4	0.0792533	1.75237	2.86233	7.29976	1
Axl	4.57042	16.407	46.2647	100.265	1
Cfap157	1.34417	5.91298	5.47757	8.06777	3
Ugt1a10	0.898776	8.16131	7.33484	2.19133	6
Gm25682	88.9012	10.1141	3.85391	0.967839	4
Gm10125	0.868847	4.21341	5.96229	4.70391	6
Syt8	0.527073	14.6522	16.1382	29.2446	3
Aldob	1566.87	673.17	726.056	307.762	2
H4c12	9.94346	6.59867	4.73546	3.79005	2
Vcan	0.293585	6.99012	15.0636	22.1343	3
Serpine1	0.307871	5.953	14.5447	20.9274	3
Pbk	0.667351	4.49204	2.1614	2.05942	6
Mir8115	2.10938	14.7033	26.6859	57.4607	1
Tgfb2	0.376138	3.02355	3.47285	5.80984	3
Mfap5	0.413254	3.22843	17.2991	29.157	1
Lockd	0.890828	4.59229	2.11687	1.81527	6
Ccdc91	44.5749	22.7511	25.9892	32.7233	4
Lbr	10.1392	6.08433	6.50052	10.0864	4
Msmp	1.26286	0.814321	0.928087	0.929827	4
Prima1	10.5658	4.75653	5.81742	2.87452	2
Gm10681	15.8786	7.4272	3.98459	1.73965	2
Il33	0.697064	5.38706	5.05683	15.3466	1
Nat8f7	26.1705	11.6547	6.41274	2.30411	2
Mir7013	1.41809	14.9639	24.5645	30.0068	3
Stard13	5.48547	2.64224	4.88775	7.43054	1
Cabp2	2.66229	0.830195	2.47528	2.6668	4
Uchl1	1.25161	8.56382	17.9893	32.6475	1
Mid1	3.79505	12.3548	22.5742	23.4624	3
Rdh16f2	29.3703	13.3464	9.07493	4.66574	2
Gm10335	44.3536	154.727	256.524	210.612	6
Anxa1	9.06607	41.3199	80.0457	189.54	1
Cacnb4	6.46872	1.42726	4.58419	5.17642	4
LOC115487638	42.7015	102.001	129.184	197.363	3
Medag	0.0211297	0.560113	1.71643	3.00679	1
Ly6e	48.1897	93.822	163.887	205.695	3
Acvr2b	1.27888	0.874725	0.761408	1.0246	4
Hmga1b	48.3328	108.731	227.118	234.394	3
Cyp4f14	0.405439	0.083774	0.031356	0.0475747	4
Gm8909	2.09029	7.11864	13.5677	14.7696	3
Fgl2	0.119733	1.22052	2.66652	6.2834	1
Fpr2	0.0370177	0.707531	1.72257	2.73525	3
Nid1	1.93934	6.22736	16.047	27.2316	1
Pla2g2c	1.34974	1.00506	0.636993	0.345231	5
Ppcs	13.4551	10.125	11.1593	9.8825	4
C330013E15Rik	0.992133	1.04161	0.761884	0.810107	5
Hsbp1l1	1.26987	0.847161	0.944917	1.0146	4
Map4k4	15.8408	40.9874	63.3007	104.839	1
Cyp1b1	0.812547	3.94447	7.53938	17.3384	1
Lifr	8.75344	6.40899	5.63382	6.6182	4
Tmem178	14.9995	10.3432	10.2239	9.32332	2
Lman2l	11.7397	8.91542	10.1699	12.2266	4
Islr2	0.0742297	0.185532	2.42081	4.2699	1
Ang	2.94077	3.3646	1.98198	2.88324	5
Psg23	0.980859	0.704961	0.63053	0.477924	2
Adra1a	1.2712	1.05081	0.62901	0.519061	5
F2rl1	1.95563	6.5608	11.1803	13.9438	3
Tmem120b	3.44967	2.56801	2.77031	3.71196	1
Crebl2	6.59735	4.61955	4.66769	5.17463	4
Asgr2	0.0272	0.706096	2.18138	5.26591	1
4930594M22Rik	0.68683	0.492407	0.478422	0.382118	2
Ets1	1.8036	4.80152	9.13744	15.2596	1
Unc119	1.6035	6.17644	8.76242	11.4869	3
Sema5a	2.18611	7.83818	12.3464	14.7168	3
Pear1	4.27595	9.47509	16.9636	28.1568	1
Pgpep1	18.0486	11.7157	10.7962	8.19229	2
Fscn1	2.47229	9.47893	22.7352	42.5611	1
Pamr1	1.71846	6.12243	13.0025	30.7673	1
C130083M11Rik	0.794152	0.632016	0.550191	0.485057	2
Clcn5	8.53059	6.21524	5.92481	6.12294	4
Smpd2	33.2098	20.7993	21.7897	25.6808	4
Nadsyn1	15.8781	10.4722	12.2321	9.70152	2
Tymp	0.702092	0.651326	0.547582	0.655392	4
Il22ra1	0.88319	0.668493	0.515513	0.541821	2
Septin8	1.99119	5.9151	10.3392	17.1847	1
Eefsec	12.3287	8.79993	9.21233	8.2153	2
Slc25a19	45.7481	33.9634	28.5731	33.4371	4
Tmem139	6.62075	4.9036	4.01171	3.83358	2
1700101I11Rik	0.760962	0.650301	0.390232	0.442752	2
Pik3cb	3.14397	2.38099	2.55835	2.89844	4
Dnajc30	11.712	9.04163	9.89178	9.43833	4
Galc	16.3632	11.1383	9.5798	9.63605	2
Cdc42ep1	3.45357	9.13839	14.2879	17.4821	3
Gm5157	0.419081	0.0996232	0.0696703	0.037713	2
Cst3	253.733	456.317	687.977	1064.36	1
Ssc5d	0.0828247	0.679532	1.77683	3.78489	1
Sfn	0.415726	7.60945	9.52528	15.448	3
H2bc13	66.6628	38.5744	30.1994	29.9	2
Cyb5d2	5.34566	4.79428	3.58874	3.51932	2
Pacc1	6.31983	4.47592	4.39904	4.58084	4
Cpxm1	1.07191	4.73081	15.0286	29.5066	1
Rnf213	3.96502	11.4199	15.4642	20.3204	3
Ddc	16.7415	10.8871	6.69265	6.30864	2
Tmed6	10.3837	8.04885	5.63198	4.05678	5
Afg1l	7.50509	5.99693	5.56384	5.17875	2
Pigg	3.81353	2.45382	2.54257	2.51113	4
Cnnm1	1.25876	0.893285	0.640206	0.52373	2
Ctsk	0.509493	2.34295	8.75462	21.1472	1
Phkb	13.4617	9.67663	10.7595	11.7977	4
Siglec1	0.069901	0.440276	1.82769	3.81187	1
Mrs2	7.06927	4.69519	4.42604	5.62451	4
Gng13	0.0185273	0.393781	1.26631	1.46175	3
Siglece	0.332493	1.49294	4.67362	7.38895	1
Herc4	8.31227	5.65277	6.19365	7.57041	4
Lhx1os	13.929	10.4349	9.8922	9.49281	2
Kif20b	2.32689	1.41818	0.946726	0.890231	2
Cd209a	0.151484	1.43343	6.52357	8.09769	3
Pctp	4.75873	3.2172	2.89171	2.63031	2
1700007L15Rik	1.49457	1.04487	1.00443	0.97695	4
Tax1bp3	15.9144	46.988	64.5712	60.4254	6
Cyp4a32	0.480217	0.203801	0.168033	0.017715	2
Cavin3	3.05561	8.17328	17.4425	31.3285	1
Ptma	287.674	581.231	860.855	981.385	3
Pcbd1	143.443	70.3719	68.757	52.1249	2
C4a	19.0277	12.1748	6.82877	9.01505	2
Dapp1	0.390635	2.22738	4.80341	6.93816	3
Armc1	9.0491	6.61928	7.04358	7.60516	4
Gdpd5	1.26443	4.35156	9.07346	11.9468	3
Oit1	0.067045	1.68709	3.1669	6.22745	1
Irf8	2.79098	7.89961	11.8346	20.9269	1
Car4	127.857	61.2823	40.2525	25.2936	2
Igfbp7	451.72	819.089	1184.78	1511.67	3
Vars	19.7278	47.7805	64.8285	76.8985	3
Adcy9	1.24918	0.931912	1.07211	1.26536	4
Vwa5a	11.2186	27.9895	43.9103	59.0537	3
Pcdh17	1.00977	0.809441	0.776904	0.77266	2
Mmp23	1.55793	5.07774	12.0907	25.0116	1
Filip1l	1.41206	6.12953	13.619	19.8248	3
Exoc6	13.5449	10.7367	11.36	10.2959	2
Tpm3-rs7	22.7716	49.0671	71.1569	92.3367	3
Ildr2	5.82949	4.41884	3.76822	4.45418	4
Adgrb2	0.0659263	0.70834	3.20923	4.60672	3
Dkk3	2.86845	4.21838	12.1055	23.9842	1
Itm2c	18.8779	49.2441	70.5278	97.9733	3
Aph1c	13.8573	12.9403	9.53743	8.79109	5
Plxnd1	15.0632	35.7649	66.7654	110.89	1
Pfn1	140.989	256.035	357.72	406.442	3
Sprr2f	0.028428	14.5079	10.2942	11.3003	6
Lamc1	4.99724	10.6693	19.1051	30.2795	1
Dennd2a	0.246649	1.61127	3.49995	5.31691	3
Gm8756	0.927118	0.653758	0.791126	0.596282	2
Gm2a	41.5004	25.5993	26.1462	27.1227	4
Arhgef17	2.67901	8.52634	14.2337	18.2986	3
Sepsecs	4.49795	2.93817	3.21463	3.35201	4
Clec4b1	0.13804	0.955611	3.14563	4.6433	3
Emp2	0.958614	4.28186	7.07718	14.2103	1
Car5b	10.7696	8.87443	8.83201	7.98097	2
Cpne4	0.493769	0.198785	0.131992	0.0955992	2
Slc9a6	9.37632	6.77606	6.37188	7.64266	4
Pltp	1.95404	5.45134	19.7345	43.0968	1
Edem1	39.1096	21.9987	23.8436	30.7832	4
Dpf3	1.15784	0.852405	1.0369	1.00592	4
Spata6	22.6975	57.0394	73.9803	96.3387	3
Dlgap4	18.7002	46.1136	71.5088	91.1843	3
Bnip2	5.08825	13.2822	19.5213	34.4837	1
Rps23rg1	1.53786	1.44894	0.618889	0.719074	5
Zyx	16.2897	37.3558	60.7709	65.9364	3
Gm24494	0	5.39671	20.9091	19.1526	3
Lamc2	4.02474	12.6784	19.8287	31.8113	3
Laptm4a	55.5179	101.716	134.466	162.479	3
Uhmk1	11.3427	9.01195	8.35094	8.88792	4
Fars2	10.0085	7.81578	8.11596	7.00224	2
Art4	0.350141	2.22796	5.32586	10.4692	1
Avpr1a	1.3763	0.924698	1.05571	2.34885	1
Gm9780	1.30825	5.99911	8.03562	15.4559	1
Tanc2	4.51113	3.25646	3.19033	2.89321	2
Kif21a	7.21763	4.87397	4.20637	3.59094	2
Ubfd1	13.2705	9.5123	10.554	12.7068	4
Tmem119	0.636046	2.50845	7.26567	15.9071	1
Asl	219.07	130.659	106.31	78.6209	2
Ptgfrn	0.930805	3.55519	6.68554	12.0687	1
Msi1	0.279332	1.59897	3.03101	3.84101	3
Plekhb1	8.61345	7.70721	6.93935	5.71992	5
Pmp22	3.075	7.15025	13.9584	32.988	1
Vstm4	0.696955	3.62512	7.47732	18.325	1
Cavin1	3.35542	8.7074	15.9835	27.0349	1
Malrd1	0.541715	0.231649	0.214827	0.192403	4
Fbxl21	0.896814	0.741516	0.637558	0.87238	4
Frs3os	1.16838	1.0776	0.540223	0.938709	2
Dhx29	3.36206	2.33114	2.76639	3.07445	4
Pcolce	29.2736	48.5647	82.3924	111.17	3
H2bc4	104.834	71.0174	55.5961	47.5812	2
AK157302	5.28037	3.30531	3.41502	3.79267	4
Sod1	656.39	397.199	364.986	283.766	2
Gnb2	130.817	216.462	302.196	340.971	3
Lap3	421.793	234.452	238.003	187.781	2
Gm4131	1.6483	1.36423	0.589743	0.333457	5
Fdx1	44.8953	27.6086	26.9804	20.0371	2
Mmp2	0.713543	2.12651	13.6715	29.2381	1
Serpinf1	1.03595	4.57483	22.1771	28.2038	3
Gm10293	0.586219	0.439632	0.303658	0.376006	2
Rnd3	1.35153	5.38606	8.10736	7.86111	6
C5ar1	0.0558827	0.891393	1.80442	4.92568	1
Rab11fip4	4.85622	3.81722	3.6866	4.30784	4
Klf4	0.935145	3.19126	7.27892	13.1679	1
Galnt14	14.509	10.2267	10.4121	6.13943	5
Sp100	2.65114	8.62602	14.2138	28.7384	1
Esyt1	1.82281	7.20056	10.9021	18.6067	3
Snca	1.03098	1.06042	0.924048	1.04619	4
Arsa	2.94356	7.05558	13.2652	20.8485	1
Pik3ap1	0.0887633	0.964441	2.51311	5.50747	1
Ftcd	8.1239	5.46927	2.88608	1.51118	2
Adamts15	1.38505	0.957477	1.08169	1.59324	1
Fcrls	0.041407	0.736709	4.46609	12.9957	1
Dmpk	3.88722	10.2859	16.5718	27.6029	1
Fcgr4	0.368632	2.07453	5.79249	15.7462	1
Loxl1	0.811367	4.08257	9.16406	18.8209	1
Rhog	6.55173	17.6954	27.7732	37.3241	3
Abcc6	0.9569	0.69275	0.697741	0.594593	2
Cpxm2	0.0647693	0.136626	2.61072	4.62752	1
Fam124a	0.345069	1.66822	3.80423	4.24998	3
Prepl	12.916	9.09048	10.1309	9.53668	4
Erich4	39.1611	23.5011	19.5873	11.1191	2
Ttc38	4.4621	3.8863	2.88561	3.64088	4
Was	0.14976	1.50469	2.53217	4.5949	1
Rnd1	0.187813	1.58954	3.83944	2.66623	6
Cnp	1.14412	4.61867	8.97054	12.8307	3
Echdc3	11.9429	8.664	9.17759	5.95299	5
Col6a1	1.1785	5.49686	14.8023	22.2151	3
Syngap1	1.20629	5.13676	8.66805	13.7911	3
Hsd17b2	7.87476	5.96784	5.05954	2.67337	5
Map3k15	4.01488	3.12858	2.58271	1.81294	5
Mapk7	2.11633	6.78643	10.6217	16.9759	3
Col6a2	0.835994	4.73523	12.6736	18.7456	3
Ints2	6.81342	5.22795	4.75024	4.59009	2
Fbxo36	18.8209	13.0782	11.9118	7.07274	5
Dhfr	6.49321	4.54001	3.85793	2.56143	2
Tpm3	75.0654	139.528	204.536	276.848	3
Nudt6	16.7309	11.2957	13.2445	10.2775	2
Traf1	0.656865	3.76615	14.0221	19.6395	3
Acad12	16.4301	10.9359	9.66859	7.73636	2
Morf4l2	33.1918	71.7073	100.523	135.593	3
Rgs5	5.72826	6.84124	22.2314	33.787	1
Rela	5.99069	15.0652	25.1007	26.9414	3
Mir8094	54.656	111.183	150.35	249.852	1
Lrriq3	0.898687	0.849518	0.79358	0.72885	5
Mir7-1	0	2.57204	12.2907	28.7004	1
Plscr4	2.69308	1.58069	2.21809	3.71201	1
Myorg	6.90135	5.07674	4.41874	3.75077	2
Aifm3	7.76733	5.58027	4.57507	3.70011	2
LOC115488077	7.01943	26.5091	0	2.17764	5
Itgav	19.0929	44.6328	65.3906	69.9155	3
Dgkd	10.3753	8.6083	8.00159	10.55	4
Ier2	2.74956	6.72135	12.1289	15.9907	3
Stat3	17.8253	46.3449	65.014	78.6915	3
Fahd1	36.9004	20.5074	19.9586	14.6608	2
Cfh	8.31239	20.9995	51.6146	162.07	1
Mlec	119.377	63.8079	55.3186	52.1393	2
Endog	13.4726	9.50273	10.8461	8.66884	2
Msrb1	120.015	60.2266	54.1463	43.521	2
Tlr13	0.0843493	1.06588	1.79358	4.87944	1
Adamtsl2	2.16224	5.13289	12.987	26.419	1
Gm10845	2.44138	2.55673	1.10816	0.880945	5
Angptl3	1.62744	1.59601	0.996404	0.742653	5
Akr1c18	50.7613	33.6947	23.7989	10.4018	5
Selenoo	9.13769	6.32719	7.18873	7.12824	4
Mob3b	3.91982	2.68587	2.69506	2.61412	4
Slc25a15	21.5545	12.7692	10.0379	7.28341	2
Lix1l	0.527473	1.92674	4.74875	10.2568	1
Foxp4	2.90948	7.00545	12.8936	19.4393	3
Htra3	0.156612	1.49245	3.81702	9.40751	1
Oasl1	0.841248	4.82476	7.73116	10.0366	3
Timp2	5.14978	12.1557	30.3525	67.6702	1
Sucla2	65.135	35.3077	36.7494	32.8594	4
Methig1	1.32993	0.831365	1.13874	0.622203	5
Dera	59.9426	33.7607	29.9846	24.9193	2
Smoc2	1.15851	3.27626	13.4696	37.4521	1
Lrrc8b	4.30495	3.27472	3.36279	3.6877	4
Cmah	4.71661	3.42134	3.09187	3.09613	2
Ceacam1	4.12233	2.45658	2.9884	4.33489	4
Myh9	15.6213	43.4849	60.8535	81.8177	3
Cracr2b	5.2554	12.5294	19.8738	34.337	1
Neurl3	0.843497	4.70938	7.29048	12.7684	3
BC028528	1.62802	6.31665	10.6436	19.5373	1
Fermt3	0.447126	2.94797	4.79341	9.15827	1
F11r	24.2527	46.8067	79.214	77.8191	3
Sfxn2	4.86356	3.10044	3.34189	3.24214	4
Scarf2	0.895255	4.02509	9.66447	19.5011	1
Ank2	1.48302	1.80543	0.948458	1.4814	5
Etnk2	3.21206	2.55119	2.37013	1.93077	2
Mycl	0.390493	1.17816	3.86111	3.39957	3
Serpinh1	24.2077	52.9927	93.1081	150.411	1
Dmtn	14.0101	9.73891	10.2756	7.86003	2
Pla2g7	1.94195	6.41164	16.6609	32.0635	1
Slc1a1	46.1078	30.0454	25.5831	14.0125	2
Bex3	16.6402	47.4983	65.4772	74.8382	3
Colec12	1.41301	5.55469	13.35	32.4322	1
Gm14308	4.20229	2.7049	2.30615	3.81429	4
Pdlim4	0.488532	2.44803	8.73969	16.2642	1
Ssx2ip	5.64374	3.85973	4.07695	4.48855	4
Halr1	5.11524	3.68084	2.42716	1.76044	2
1190007I07Rik	10.0188	7.82349	6.95517	7.61583	4
Pax8	50.1206	90.0857	132.16	127.788	3
Nxt2	12.1631	10.271	9.8573	8.6122	2
Rab17	11.058	11.4934	9.43396	10.3087	5
Nfkbie	1.11708	5.55099	13.6275	16.0336	3
Anxa8	0.0706717	1.15137	1.77435	4.69448	1
Spry1	1.84232	5.26996	10.3167	17.3565	1
Cyrib	2.56754	8.41726	11.7969	17.5539	3
Rxra	13.5845	10.849	11.0395	11.3045	4
Gldc	9.48567	6.69647	4.82009	2.32089	5
Ppp1r14b	14.9303	45.2748	62.682	67.199	3
Tmem169	4.88925	3.75815	2.85816	1.95859	5
Itpr1	46.4573	25.8916	27.2456	25.4389	4
Fahd2a	79.0117	39.8248	44.511	38.8092	4
Gm128	0.596536	0.451645	0.368539	0.395656	2
Arpin	4.10695	8.79565	16.2768	19.1552	3
Gpihbp1	6.7241	17.2327	29.9798	56.5941	1
Homer3	1.7093	6.17145	10.4839	18.2616	1
Eef2k	0.936489	4.69318	7.20674	11.1816	3
Speg	1.45803	4.12423	8.33444	18.1495	1
Gm24400	0	4.31214	11.9161	14.8821	3
2810408I11Rik	0.897853	0.994019	0.588695	0.323413	5
Sla	0.416098	2.50105	6.16515	12.3715	1
Grpel1	14.4298	10.4005	11.1447	8.58343	2
Agpat3	88.1638	44.9802	48.1418	40.6513	4
Crlf2	1.2034	5.88935	8.79644	15.1174	3
Mmachc	9.46926	6.87349	7.38608	6.45018	2
Ifi30	33.8634	71.7848	90.884	115.865	3
Rbpms2	35.1938	26.8256	21.4342	14.1915	5
Neu2	4.83363	3.29668	2.93087	1.58158	5
H2-M2	0.034444	0.370954	1.3979	1.43785	3
BC049762	0.698412	0.417795	0.374053	0.279599	2
Mfap4	0.546954	2.73507	16.4625	22.4211	3
Phlda3	1.18475	5.51978	10.4514	16.5942	3
Stc2	0.40722	2.65108	4.01019	8.3853	1
Cutal	39.3758	29.0685	25.9459	23.2596	2
S1pr2	0.264564	1.6637	2.95404	5.1697	1
Marchf6	14.8579	10.4432	10.7202	10.1339	4
Tmem143	8.74909	6.43525	6.35215	5.46015	2
Rem1	2.38727	8.57904	21.1649	42.2118	1
Nit1	85.3286	46.7924	43.239	34.883	2
Pdgfrb	2.06352	6.78079	13.0684	30.6434	1
Akr1a1	1116.93	571.174	517.524	438.324	2
Ckap4	1.50432	6.63544	10.0303	18.0183	1
Epsti1	0.404668	2.43916	3.72435	5.19441	3
Mettl7b	108.512	53.189	52.9205	32.5823	2
Zfp750	1.07599	1.22299	0.935021	0.858213	5
Rab11fip3	68.6048	47.6664	37.1425	29.975	2
Gm20752	0.610713	0.323715	0.369399	0.265208	2
Evl	1.54674	6.3765	10.5416	18.1958	1
Gm13710	0.111709	0.793595	2.4985	4.46262	1
Gm27216	19.0494	12.2714	8.97025	4.1911	2
Galns	44.1352	24.1235	24.682	19.5678	2
Fnip2	8.13222	5.19783	5.85267	5.85438	4
H2bc3	0.750404	0.424309	0.0792755	0.224973	2
Krt19	1.93728	39.5244	44.8371	58.1844	6
Dlg4	2.35099	6.54712	12.0656	18.6821	3
Clic6	0.0310583	0.450607	1.70798	1.869	3
Ldhd	250.265	144.344	81.0497	46.6896	2
Ms4a7	0.2289	1.78489	10.3232	33.4351	1
Spib	0.0416083	0.650903	2.94533	6.98258	1
Ddt	140.249	78.0525	67.1511	47.2336	2
Ccdc102a	0.327414	2.00693	3.46977	7.1445	1
Cd83	0.222058	1.19491	5.34207	9.8568	1
Rasl11b	3.07729	10.1714	16.4431	30.0177	1
Arhgap32	5.83533	4.0567	3.30562	3.07448	2
Gpr34	0.042152	0.823164	1.58048	4.23701	1
Bckdha	89.5373	44.2755	47.5336	36.0935	2
Fgfr4	11.2882	8.46176	9.17244	9.87055	4
Slc22a4	15.7808	12.099	11.0778	7.06525	5
Klc1	74.7929	131.89	177.933	375.966	1
Pdzk1	315.91	168.598	149.46	70.3392	2
Lclat1	8.69555	6.76511	6.62696	7.12535	4
Asah2	6.41392	4.46873	3.78798	3.23082	2
Pla2g6	8.84503	7.13588	6.58605	7.75706	4
Emp1	4.50797	11.4142	20.0551	41.9863	1
Mtfp1	7.8003	5.14965	4.90783	3.72784	2
Bak1	6.80833	19.3475	29.8257	35.0089	3
Krt14	0.0226087	3.43194	5.87023	6.74189	3
Coq3	3.5408	2.64989	2.71202	2.55256	4
Atf7	8.86908	19.7505	37.4578	48.0103	3
Rab3il1	11.6932	9.62429	10.28	15.7137	1
Oxsm	3.65744	2.48886	2.61328	2.43584	4
Ralgps2	10.0606	7.55649	6.79922	6.84937	2
Wdr91	9.7421	8.85398	7.60509	9.54161	4
Pglyrp2	0.033143	0.907775	3.62198	1.97151	6
Fitm2	4.64258	2.91336	3.07035	2.68688	4
Depdc1b	5.9755	4.14996	3.62607	2.32224	2
Slc43a3	3.43215	7.46967	15.0829	25.1492	1
Igsf11	24.3976	16.8778	11.2198	9.99066	2
Nectin2	8.19476	19.2724	33.3151	45.0963	3
Slc12a6	5.02354	3.05583	3.76314	5.1465	4
Sdc1	2.1145	8.12128	13.5635	23.4219	1
Xpr1	8.16972	6.48163	6.41889	7.21255	4
Mir7676-1	0	1.86207	9.38776	14.7285	1
Pid1	0.338776	2.28153	4.73056	7.55211	3
Add3	13.3599	10.7779	11.0344	10.6148	4
Cyp2j5	329.361	188.689	171.719	88.155	2
4930461G14Rik	2.31126	1.45713	1.59904	0.543481	5
Mgam	14.3854	9.95662	8.91021	7.43762	2
Sertad4	0.206664	1.81664	2.96216	4.57679	3
Rrbp1	35.86	71.6307	109.23	133.156	3
Tut4	2.49798	7.68173	11.4488	17.8641	3
Gm11423	5.49761	3.95832	3.48003	3.7867	4
Neu1	122.311	87.6628	59.0663	52.2738	2
Prss12	0.791727	0.519535	0.591752	0.523712	4
Myl9	35.6951	63.5934	138.229	215.898	1
[truncated: 1,417 more rows]

## Sheet: GSE145053
	Sham	UUO_2days	UUO_7days	UUO_R1W	UUO_R2W	UUO_R4W	protein_cluster
Mir703	0	179.607	0	0	0	0	2
AC161763.1	0	62.0675	0	0	0.2425	0.2825	2
Inmt	1077.35	34.9075	119.838	445.798	437.558	652.947	5
Clu	177.22	2250.26	2366.81	1390.5	1340.45	824.928	3
mt-Co2	6015.94	27871.1	5806.2	5926.95	4879.78	4491.73	2
Gm20431	22.29	0	0	0.9075	3.27	10.365	5
Gm10052	15.0425	0	0	0.9675	3.1125	10.43	5
Cyp4b1	1530.24	252.262	151.475	374.745	426.558	726.875	5
Gm37376	143.255	1503.45	151.6	110.545	114.978	121.975	2
Malat1	157.81	960.477	266.375	228.023	163.977	165.91	2
Hist1h2ap	0	97.0225	0	0	0	0.195	2
Gm25731	0	21.7275	4.5675	5.2425	19.6525	3.075	2
Lrg1	4.6425	85.6625	28.605	9.7675	10.925	12.605	2
Pvalb	35.125	0.2125	0.01	2.53	7.845	20.87	5
Gm26384	0	21.9325	0	0	0	0	2
Gm13835	22.0275	0	0	6.955	10.8025	21.5625	5
9030619P08Rik	31.4775	1.0825	1.845	9.145	11.625	14.2075	5
AC131720.2	0	12.2325	0	0	0	0	2
Saa1	0.0175	63.6975	4.8175	0.1425	0.23	0.1175	2
Cp	13.08	152.778	290.135	165.345	132.97	88.01	3
Gc	8.54	102.707	134.8	38.9325	24.3375	16.08	3
C3	3.795	363.15	394.995	165.252	131.435	80.09	3
Fgb	0.2225	49.8025	8.455	1.4475	1.01	0.545	2
Krt20	0.17	11.8425	35.085	19	8.0125	4.7225	3
Gsta1	0.2725	18.5	2.5775	0.5525	0.435	0.3425	2
Wfdc2	124.24	679.143	557.018	454.567	427.533	402.108	3
Degs2	48.5525	15.485	18.9525	29.7375	29.305	31.1075	5
AC147565.1	0	1.655	0.855	2.315	1.7825	1.0475	6
Havcr1	1.9125	460.93	472.7	124.677	62.2475	17.2125	3
Arg2	3.24	31.37	31.48	20.4775	13.9325	9.9675	3
Mir6236	0	25.2525	0	0	0	0	2
Fgg	6.6275	572.908	111.627	21.62	18.0475	13.2675	2
Dbp	88.2625	20.375	40.6425	94.09	87.99	140.325	5
Rpl22	322.66	759.865	793.582	696.778	553.385	479.283	3
mt-Rnr2	330.73	2056.41	179.512	186.27	269.812	321.575	2
Slc22a7	247.655	18.84	40.5925	123.045	133.942	119.368	5
Rpl37rt	89.155	393.777	158.885	189.055	159.373	141.215	2
Cpn1	31.0225	119.323	84.885	44.325	39.4375	31.9375	2
mt-Rnr1	617.617	2513.72	446.235	444.935	470.55	531.567	2
Gm10275	291.762	876.112	1016.26	777.928	643.62	530.663	3
Aspdh	142.6	30.1375	27.9525	56.1075	70.1	69.3275	5
Cyp4a12b	2.7375	39.305	4.8925	2.1575	2.255	1.8375	2
Ggct	122.157	27.4875	41.2525	62.2525	55.255	57.9675	5
Slc7a13	396.467	26.6075	34.025	138.695	171.613	182.885	5
Pura	3.54	12.5825	4.2575	4.77	4.3825	4.95	2
Gstm6	1.285	7.48	7.7275	5.6925	4.5875	5.5275	3
Tchhl1	0.7225	5.3275	1.4575	0.67	0.75	0.595	2
Gm45886	0	9.645	0	0.585	0.9975	0.5225	2
Podn	10.1925	3.555	7.565	8.76	9.1875	12.48	5
Serpina3n	0.225	7.925	11.17	8.2875	14.5575	10.0725	6
Ces2b	10.4775	2.1725	1.965	3.0475	4.8625	3.895	5
Smpdl3b	0.32	3.4825	8.13	5.26	3.8525	2.655	1
Tspan7	11.8525	31.3225	20.8875	16.585	14.74	15.6825	2
Ugt1a10	3.27	23.9975	12.9575	7.9225	5.4225	5.345	2
Slc16a11	36.3225	15.1275	33.17	35.295	34.2575	35.315	5
Ankrd12	3.1	10.64	4.81	5.36	4.495	5.2125	2
Vwa1	27	3.53	8.65	12.9325	13.3025	17.0375	5
Spp1	480.185	21141.7	16128.7	7572.78	4616.46	2325.47	3
Hnrnpa1	56.6225	157.562	147.81	111.775	117.87	113.142	3
S100g	1239.74	207.575	192.208	846.99	943.178	889.555	5
Slc9a8	114.3	18.6575	21.35	43.3925	57.525	52.165	5
Vcam1	1.75	31.7875	151.308	85.16	60.615	44.745	1
Mgst1	61.5275	250.498	189.575	174.558	127.513	134.132	3
AC158982.1	4.5675	0.055	0.4375	0.56	1.1	1.23	5
Cndp1	24.36	7.4075	4.6375	8.31	8.9775	12.925	5
Mki67	0.38	5.0475	5.2525	3.0175	2.7225	2.0525	3
Cpe	40.31	176.86	201.15	101.205	73.7825	53.3875	3
Gstp3	0.3175	14.1775	5.53	1.595	1.7475	1.18	2
Hmmr	0.21	2.625	1.53	0.8525	0.965	0.63	2
Serpina10	1.3625	82.31	85.37	37.71	27.6225	15.09	3
Cxcl17	0.16	7.6675	15.6875	9.785	8.215	1.93	3
Smco1	1.73	0.255	3.015	2.445	2.2425	1.605	6
Dbi	1124.27	3020.13	1547.35	1162.86	990.13	936.48	2
Slc22a8	105.282	24.205	11.14	34.7725	51.1125	77.3225	5
Mtdh	23.375	73.5	19.075	19.0725	22.7725	24.1925	2
Aldh1a7	2.8975	16.9675	4.6275	3.355	3.4925	5.7625	2
Gstt2	371.022	170.567	208.705	204.162	221.335	238.532	5
Gm5093	2.4375	0.5575	0.3925	1.4825	1.3225	1.365	5
Gm6300	64.3425	2.2325	4.825	20.6975	23.885	12.6825	5
Gm9830	24.575	5.7525	4.9025	5.79	12.9075	14.55	5
2410006H16Rik	27.94	90.4325	128.512	95.4575	66.8	54.895	3
Pck2	9.035	23.24	30.9025	21.7275	18.705	17.4675	3
Rpl10a	164.713	458.788	405.663	321.027	283.12	229.407	3
Cd68	1.7075	11.4675	37.15	28.915	34.11	32.7275	6
Dnase1	939.413	139.822	116.185	247.47	328.365	497.152	5
Mir686	0	137.998	0	0	0	0	2
Gm16755	3.7375	0.93	1.0625	1.515	1.9325	2.17	5
Rpl10-ps3	441.322	1105.81	1020.55	894.975	794.997	671.153	3
Ppig	9.7025	31.175	11.53	12.8425	11.185	11.9325	2
Car13	0.68	6.0775	4.44	2.8175	2.8175	2.4375	3
Cfi	1.8075	30.885	26.4275	14.765	10.0975	6.485	3
AC157654.1	1.56	11.09	0.715	0.9975	1.1025	0.59	2
Rbm3	75.425	173.42	207.485	199.71	154.933	154.39	3
Nuf2	0.215	3.49	3.98	2.1075	1.77	1.175	3
Hyal1	2.9525	10.5575	4.1475	3.8025	4.475	4.79	2
2200002D01Rik	20.5975	129.403	168.732	71.6025	56.16	41.6225	3
Zbtb20	7.3125	25.3675	5.57	6.155	5.7275	6.585	2
Nat8f5	16.9975	61.205	11.33	11.195	13.725	15.5475	2
Wfdc16	3.5475	0.7025	2.705	3.29	2.88	3.5075	5
Cd44	0.2575	3.565	19.07	12.13	9.3875	7.9175	1
Mccc1	100.752	46.9675	41.535	60.075	61.54	58.905	5
H2-DMa	3.3125	26.335	52.5825	49.615	43.06	36.705	1
AC154319.1	0.945	5.7075	2.7225	2.5375	1.7475	2.1425	2
Gpd2	11.045	4.855	4.715	5.92	7.2775	9.3375	5
Fbp2	8.36	22.7625	15.72	12.7	10.1775	9.0025	2
Acad9	68.535	33.075	31.455	47.2075	47.8475	45.89	5
Apom	63.4825	16.8575	14.84	28.2475	29.3575	38.3675	5
Ccnb2	1.095	9.4175	11.4475	5.875	5.235	3.3375	3
Gabarapl1	575.503	311.558	312.755	314.652	359.96	373.62	5
Lgals1	121.743	258.14	509.48	286.38	274.192	202.162	3
Anln	0.4025	3.345	2.8225	1.81	1.6725	1.265	3
Rpl28	188.745	506.525	364.22	318.978	280.305	243.498	2
Wnt11	4.235	0.1725	1.97	3.3775	3.3725	2.905	5
Gm17132	3.4925	13.8025	3.6325	4.435	4.12	3.7425	2
Fam129a	2.0725	7.1475	8.055	7.5025	8.145	8.095	6
Fmo5	44.0825	10.59	12.145	21.34	25.7525	36.26	5
Lcn2	6.43	451.315	887.482	352.775	356.613	192.62	3
Ube3a	9.125	28.645	8.8375	7.9625	7.7775	8.4275	2
Art3	2.295	0.63	3.17	5.2725	4.6575	7.27	6
Ccnb1	0.6575	4.1325	3.615	2.36	2.56	1.6825	3
Rps13	261.423	608.077	503.005	459.36	441.808	395.905	3
Knstrn	1.05	11.3625	12.3825	6.585	5.3975	4.2225	3
C4b	2.945	38.86	25.58	19.3175	20.265	19.81	3
Dnajc12	213.232	37.72	34.995	77.315	93.3225	110.938	5
AC166344.3	0.945	5.28	6.0925	7.15	6.035	3.8125	1
Fam25c	9.1125	52.9975	11.5075	8.1875	11.2425	18.165	2
Gpx6	36.185	5.1975	1.9175	10.61	15.7875	19.15	5
Rpl14	281.158	579.893	558.567	505.777	504.512	434.873	3
H2-DMb2	0.6725	17.3	32.21	21.3775	18.2525	14.4775	3
Rps28	445.692	1147.88	1265.33	1045.86	830.433	672.97	3
Rps16	255.218	537.592	798.565	702.038	548.34	488.295	1
Rpl36a-ps2	297.115	704.195	932.245	679.528	539.457	429.998	3
Maoa	2.07	10.97	4.3675	3.95	3.55	3.48	2
Fam133b	10.7425	27.06	17.115	17.45	14.8	14.7375	2
Lpl	345.712	68.4675	64.3725	130.938	154.882	155.928	5
Pbk	0.685	6.27	5.415	2.8775	2.485	1.3825	3
Top1	13.54	33.5525	15.8925	17.7475	19.8025	20.4025	2
Khk	702.18	299.735	279.59	407.592	408.56	429.08	5
Kap	41341.9	10479.9	12629.5	20255.6	21924.1	21673.3	5
Cstb	124.14	524.405	645.83	404.485	281.168	212.773	3
Gatsl3	8.75	3.9675	6.9425	7.435	7.325	8.855	5
Paqr7	41.6775	14.83	17.105	24.7825	25.56	29.5275	5
Stc2	0.6675	3.4225	8.605	5.7525	5.95	4.705	1
Ugt1a6b	10.7225	1.725	1.1725	4.34	4.515	6.235	5
Tmem27	898.1	453.002	357.535	542.482	509.197	536.102	5
Rpl36a	160.19	351.132	458.192	432.26	312.842	267.663	3
Per3	8.29	3.5225	5.7	10.84	9.695	13.46	5
Apoc2	0.12	6.9275	3.0325	2.66	3.57	2.0925	2
Fga	12.1325	365.805	82.2125	19.4875	16.1	12.3525	2
Cdc20	1.4375	9.935	9.68	4.89	4.83	3.505	3
1700016C15Rik	17.9525	61.73	38.0325	23.5525	19.5075	16.06	2
Acat1	349.962	122.505	107.06	224.968	217.375	217.298	5
Kif20a	0.585	4.02	3.925	2.01	1.965	1.285	3
Rps5	382.137	860.285	1041.89	793.645	667.23	575.7	3
Fcamr	9.595	1.7175	1.5725	2.53	4.01	4.5275	5
Gm29012	6.005	0.415	0.69	2.4575	2.825	3.4025	5
Aurkb	0.3875	4.705	6.4375	3.0675	3.255	2.2525	3
Hist2h2aa1	74.5575	34.395	33.7725	38.7775	44.7175	50.9175	5
Gm23332	14.1925	1.895	1.835	5.4725	4.83	6.2425	5
Gm38392	5.0375	0.2575	0.08	1.865	4.8	5.5575	5
Nudt19	681.125	232.13	172.963	392.827	348.908	381.527	5
Acsm2	2051.36	475.635	400.598	847.972	984.092	1074.04	5
Perm1	2.165	0.3275	0.5925	1.1	1.435	1.68	5
Prc1	1.1425	6.8625	7.9425	4.065	4.3	3.175	3
Rps12-ps3	670.795	1619.42	2105.21	1787.5	1390.95	1149.72	3
B2m	195.13	432.293	842.535	855.378	843.732	754.51	6
Gm43652	0.0875	13.1025	0.315	0.2175	0.2475	0.3325	2
Ftl1-ps1	5.44	17.2325	8.7925	7.9875	7.05	6.8925	2
Olfr1033	9.81	1.9375	2.3175	4.295	5.1775	5.635	5
Gbp7	1.7625	8.1525	6.4075	6.9025	5.75	4.6875	3
Acsl4	5.0125	14.3325	12.525	12.0225	9.98	8.9225	3
Gm22411	0	5.32	0	0	3.655	2.05	2
Ncam1	0.405	2.3625	5.855	5.1425	4.9	3.3975	1
Cdk1	1.625	17.2375	20.0325	10.3925	9.87	6.515	3
Aurka	0.9	4.77	4.58	2.5875	2.7575	1.99	3
Fgfbp1	1.9	0.485	1.035	1.2675	2.275	3.065	5
Top2a	1.3075	15.605	23.0225	10.4725	9.675	6.275	3
Gbp3	3.035	11.2475	22.0675	16.8525	15.2675	12.18	1
Gm15848	8.565	2.245	3.2375	5.115	6.2075	6.6025	5
Pank1	133.96	51.7675	34.34	60.0775	60.9025	70.045	5
Ces2c	259.933	98.135	57.38	88.1725	110.743	120.793	4
Gsta2	127.01	455.368	241.312	139.317	111.435	136.653	2
Hnf4aos	17.7825	4.0625	3.5375	5.9925	7.0275	9.8325	5
Ube2c	0.995	15.0575	17.5975	8.3675	8.11	4.63	3
Ccar1	19.105	46.835	22.7875	24.94	24.8425	25.1525	2
Arsg	39.1025	15.2125	24.0175	23.2725	20.235	20.2575	5
Hmcn2	5.93	2.37	1.7825	2.11	3.0975	4.05	5
Pzp	28.3825	5.6075	5.32	13.4125	11.7775	16.14	5
Cyp2d12	55.445	3.005	2.9375	8.2	19.4575	29.7725	5
Cdca3	2.0425	11.2625	11.34	6.31	6.37	4.7575	3
Fth1	4965.09	13173.1	3517.8	2644.66	3442.73	3525.1	2
Rdh5	29.135	12.385	15.8175	19.3425	23.05	22.83	5
Acy3	1851.71	415.975	433.3	820.715	911.112	956.275	5
Thoc2	7.095	17.6475	11.92	14.3925	12.3475	11.1	2
Slc22a18	404.065	194.232	123.582	182.752	210.338	236.463	4
Gm1821	89.5475	35.72	141.303	102.138	98.035	76.155	1
Tpx2	0.37	4.4025	5.1275	2.5875	2.5	1.525	3
Rrm2	2.11	13.9525	9.8575	5.2075	4.8575	3.4225	3
Dap	32.7575	96.9175	111.385	76.8975	72.3125	60.355	3
Gm45665	30.79	5.8475	40.825	55.79	40.4075	46.0725	6
Rps20	187.9	394.68	561.005	446.15	350.425	294.785	3
Slc5a6	13.7675	5.085	4.055	6.1825	7.44	9.3725	5
Cyb5a	1727.8	814.895	695.128	1024.22	995.872	1029.39	5
Foxm1	0.5025	3.07	3.0075	1.77	2.1175	1.5575	3
B4galnt1	6.0275	19.245	37.9225	29.64	30.9425	27.5275	1
Col4a1	31.61	77.285	203.055	112.998	112.082	77.835	1
Ces1f	412.1	95.545	69	161.907	182.588	217.54	5
AC162934.3	1.055	5.045	0.7025	0.6325	0.6925	0.9625	2
Cbr3	1.64	5.0575	10.055	9.885	8.9725	6.965	1
Angptl8	1.1925	7.4825	4.3375	2.1275	2.07	2.5	2
Abca4	4.9275	1.4275	2.3675	3.225	4.305	4.75	5
Nrm	0.79	4.09	8.045	5.0975	5.1175	4.63	1
Tmco3	64.1275	22.9025	29.515	44.8375	45.4275	42.1775	5
Npl	12.145	62.025	23.2475	14.4075	12.12	11.4725	2
Cenpm	0.5625	4.6625	4.525	1.9975	1.9325	1.235	3
Col3a1	6.41	50.345	292.243	201.458	192.952	111.067	1
Ces1e	45.74	6.725	4.8825	20.52	20.9075	30.1375	5
Gm38356	7.91	21.195	8.72	9.985	10.2	8.4325	2
Ccna2	0.9225	7.1675	7.8325	4.5775	3.645	2.65	3
Pde6a	3.86	0.2825	0.1575	0.9325	1.11	1.8825	5
Pabpc1	97.3825	203.475	137.74	102.692	122.175	117.15	2
Acat3	6.5825	56.5525	34.5425	13.2075	10.5225	8.725	2
Pclaf	0.6225	7.2025	5.95	4.0275	3.8825	2.62	3
2026-09-11	8.71	21.28	27.63	21.075	19.4275	17.535	3
Tmem88b	2.525	0.675	0.9675	1.3975	1.64	1.6275	5
Slc22a30	109.528	23.0075	18.2475	48.155	51.985	51.2925	5
D630029K05Rik	128.1	16.7925	14.3625	46.63	52.0125	65.4975	5
BC005561	1.34	5.3475	0.8975	1.085	1.0925	0.9975	2
Sh3bgrl3	57.9375	201.81	369.702	310.632	284.158	232.025	1
mt-Atp6	4318.45	2107.91	2425.2	2814.39	2800.9	3190.52	5
Slco1a1	78.6975	6.6075	6.74	16.22	17.3175	27.5725	5
Cyp2e1	819.04	333.325	244.768	381.858	354.245	516.94	5
Tstd1	31.4775	15.61	20.0925	21.2375	20.6	21.4325	5
Slc17a3	325.365	145.912	74.3775	132.722	138.942	151.032	4
Gm11127	12.305	4.18	2.63	5.2	6.45	7.0475	5
Gm26804	0.4275	4	1.3275	1.0575	0.7975	0.525	2
Rasl12	2.6325	15.2125	8.07	5.1825	5.3175	5.3675	2
A4galt	10.495	26.2	39.2725	26.79	23.995	17.5425	3
Atp6v1c2	24.73	10.1475	9.925	21.845	22.995	28.1475	5
Plp2	16.45	81.445	114.502	80.2775	71.905	61.1625	3
Anxa3	7.835	55.7475	102.395	71.475	61.5325	44.22	1
Racgap1	1.105	5.525	7.2075	4.5275	4.06	3.345	3
Acadm	792.015	299.332	208.795	466.007	462.243	422.205	5
Il1rn	0.09	3.415	6.4775	3.985	4.8625	2.4825	1
Rbm25	22.055	55.4325	37.9275	38.79	36.2425	33.8425	2
Aoc1	3.0175	34.235	164.532	90.4125	71.4625	35.42	1
Pros1	4.9925	16.8325	41.61	38.2275	30.615	23.5025	1
Birc5	1.69	16.4925	18.055	8.9525	8.5025	5.41	3
Areg	0.0375	4.4075	4.175	1.21	0.4375	0.3525	3
Ubiad1	30.125	8.61	7.71	12.7775	14.96	18.035	5
Mdh1	752.923	342.535	262.945	420.77	430.137	472.017	5
Arhgap15	1.7375	5.7575	4.77	5.9075	4.5825	4.125	3
Eprn	8.4675	26.5075	27.8975	26.735	20.88	14.1575	3
Gm12927	3.8725	1.1975	1.4675	2.7025	2.8825	2.32	5
Cxcl16	22.19	91.2925	186.95	130.597	113.865	83.7175	1
Rnf24	44.9725	3.6325	3.6825	16.4225	17.065	15.145	5
Alpl	95.73	233.985	60.9975	50.1375	53.51	66.3025	2
Uap1l1	42.4575	97.3425	76.7475	57.4775	58.095	44.44	3
Tgm2	64.47	145.988	146.8	84.7375	97.9	88.09	3
Fosl1	0.285	3.3425	4.385	1.1025	1.01	0.9825	3
Ehhadh	339.71	95.6225	42.745	92.345	140.982	148.45	5
Col1a1	2.21	19.7925	84.2775	48.775	53.41	36.425	1
Nr1d1	39.795	14.335	21.49	31.09	34.15	50.43	5
Abca1	2.3025	9.7475	9.955	8.6675	7.0275	6.045	3
Steap2	14.0725	38.8675	22.2125	17.275	15.245	12.87	2
Rpl13	421.238	990.967	858.825	757.742	683.385	638.987	3
Gm7666	56.4125	27.3925	60.46	58.2125	51.785	40.8175	1
Gm10060	0	25.9175	0	0	0	0	2
Cyp2a5	35.865	133.765	20.1575	22.655	23.41	47.7975	2
Mvp	22.3975	87.63	121.972	68.2675	61.2575	53.505	3
Acsm1	136.058	64.055	34.165	49.7025	62.1875	73.38	4
Susd2	95.6075	46.74	28.4125	42.735	50.5075	61.26	5
Gm3776	0.26	10.2775	0.7875	0.185	0.07	0.05	2
Fndc4	2.0975	6.745	13.875	8.73	9.29	6.7425	1
Amacr	256.337	53.66	44.6225	111.498	120.743	129.925	5
Gm33543	3.375	0.3925	0.3175	1.245	1.4975	2.025	5
Ypel2	3.1325	18.575	14.5775	9.49	7.3025	5.4325	3
Rhod	14.1875	36.27	32.8475	25.785	19.9825	16.975	3
Mxd3	0.48	4.245	4.965	1.955	2.1825	1.3725	3
Lgals3	28.33	151.382	154.613	143.645	156.153	131.265	3
Col27a1	18.185	6.1225	9.415	15.445	16.5575	18.89	5
Ttc36	1121.01	385.743	419.783	674.845	641.495	638.385	5
Aadat	327.608	54.955	39.0525	117.213	127.355	121.248	5
AC124399.1	2.3525	0.2475	0.395	0.8125	1.205	1.405	5
AC140244.1	3.265	0.9175	0.775	1.6125	0.6775	1.04	5
2010204K13Rik	9.005	27.3025	15.58	12.03	8.8075	6.5625	2
Timp1	0.8375	26.895	103.455	44.7025	50.7725	19.4775	1
Shisa4	7.2175	27.82	51.295	29.73	27.805	20.24	3
Phip	1.6825	5.6275	3.145	3.405	3.1425	3.19	2
Rras	18.1575	97.2725	142.298	79.49	61.28	51.4825	3
Ckap2l	0.235	2.4	2.3875	1.145	1.2125	0.895	3
Palld	9.8875	28.345	23.98	22.555	20.6375	17.72	3
Cyp2j13	82.825	33.0975	30.1825	39.94	39.4725	46.61	5
Rtp3	2.4075	0.325	0.865	1.53	2.2075	2.66	5
5730559C18Rik	4.6925	12.92	16.16	8.4725	8.85	7.1	3
Abhd3	50.7075	21.38	14.0025	22.725	24.42	26.2225	5
Cdkn3	0.7225	7.1025	6.7025	2.845	2.565	2.12	3
Tmem253	1.5075	4.77	3.3225	2.44	2.4675	1.815	2
Ubd	0.9275	9.28	51.84	43.875	27.4275	18.62	1
Socs2	12.375	37.7475	40.0175	32.18	26.015	17.3525	3
Smc2	0.6875	3.62	2.305	1.96	1.84	1.5125	2
Ccdc34	6.405	19.175	17.53	15.2325	12.545	9.5825	3
Golm1	1.5225	5.13	11.1675	8.465	9.1525	8.0225	1
Prr15	8.985	26.6525	41.5025	29.8525	24.3975	18.795	3
Gm15638	14.47	4.9175	3.6975	6.99	7.6925	8.0475	5
Nkap	2.565	7.605	3.7525	4.36	3.885	3.715	2
AC153937.2	18.4325	2.815	1.925	9.34	10.6875	12.5925	5
Tubb5	16.4975	76.9125	138.205	89.5575	89.23	69.44	1
4930533N22Rik	1.7675	6.1025	4.835	3.8225	3.285	2.6475	3
D630011A20Rik	0.11	10.8875	18.5225	10.775	6.945	4.4275	3
AC159625.1	1.48	5.2825	1.01	1.3975	1.205	1.375	2
Aebp1	14.1025	53.135	68.9125	61.475	67.5025	60.6	6
Dpysl3	1.555	9.4675	24.02	16.9875	14.98	12.1075	1
Tmem86a	49.5375	8.56	24.215	27.98	27.675	28.995	5
Nectin1	3.19	10.0025	6.3425	3.6825	3.575	3.5725	2
Rplp2	333.647	811.817	948.643	731.755	599.388	516.4	3
Glt1d1	8.0875	2.2825	2.9875	3.7575	4.38	4.5275	5
Cx3cr1	0.58	3.8425	13.2425	11.3625	12.9175	9.425	6
Sparcl1	9.345	4.1975	49.33	46.9775	51.54	45.4275	6
Sectm1b	21.0025	8.115	3.285	6.27	8.1825	10.92	4
Ctsd	326.173	862.405	926.435	562.227	587.725	518.362	3
H2-DMb1	9.815	40.455	84.7275	78.42	62.19	54.5575	1
Ptrh1	4.7125	32.255	37.005	17.3875	12.6025	8.75	3
Rcn1	3.9075	11.84	31.6975	25.855	23.465	20.22	1
Ccnf	0.2025	1.88	2.6375	1.4075	1.255	0.9875	3
Cxcl10	3.7725	48.76	47.345	28.77	22.18	21.595	3
Rps27rt	0.7475	22.56	3.3975	7.7225	2.535	3.27	2
Spc24	3.9675	11.1225	11.55	7.9625	6.52	5.185	3
Serpina1c	4.775	0.9625	1.025	2.9275	2.935	2.92	5
Car9	7.9025	1.555	1.87	3.625	4.2775	5.14	5
Ces1g	3.3275	0.2075	0.1875	1.145	1.6425	3.1725	5
Adhfe1	182.495	51.3475	29.0975	69.87	79.82	94.85	5
Csf1r	18.3425	8.375	39.0125	41.1475	45.77	40.02	6
3110045C21Rik	12.3725	3.8425	3.325	6.0625	7.0625	6.3175	5
Mxra7	3.89	10.8075	34.4225	24.09	22.2725	15.2975	1
Ren1	31.41	8.445	52.2575	50.64	48.695	26.1275	6
Nfkb2	6.0975	26.4125	39.9175	22.74	22.6825	20.03	3
Azgp1	64.1175	21.6675	10.9025	14.41	24.235	26.7725	4
C2	14.0875	33.805	34.11	25.1775	22.2025	23.5875	3
Slc13a1	95.7975	432.775	229.037	107.55	92.465	93.0575	2
Egf	430.952	22.625	15.2525	118.745	168.105	226.975	5
Bicc1	24.175	67.525	64.515	56.2225	54.88	45.1825	3
Atf5	8.5925	61.3425	40.8575	19.385	17.4	16.48	2
Comtd1	15.785	41.39	46.71	30.665	26.425	18.825	3
Timd2	28.7975	102.595	51.9925	25.7575	22.7525	20.0775	2
Mrpl33	76.41	192.25	176.012	155.58	123.65	102.355	3
Cenpf	0.1575	2.175	2.375	1.635	1.185	1.2825	3
Npm1	105.662	229.602	284.158	230.368	171.428	149.815	3
AC159267.1	1.5325	0.06	3.975	2.9625	2.845	2.39	6
Slc22a19	80.56	18.81	17.5725	42.97	46.9525	35.8	5
Tspan13	16.64	6.99	13.5725	20.885	20.225	21.0025	6
Mcm5	1.97	8.1225	8.965	5.9525	6.51	5.3325	3
Ugt1a2	2.43	17.8575	6.24	4.3375	3.9225	1.9425	2
Kif2c	0.225	2.0575	2.725	1.4825	1.3875	0.835	3
Dynll1	107.4	221.31	304.283	270.115	259.543	211.898	1
Gm15879	11.9525	4.195	4.4175	7.1225	7.425	6.9175	5
Cdca2	0.21	1.9525	1.64	0.95	1.095	0.76	3
4931406C07Rik	284.517	111.207	58.6125	123.487	139.558	166.455	5
Kdr	5.8425	1.705	7.1775	7.5775	8.55	9.5575	6
Ltbp4	8.53	3.9	35.9675	36.9225	32.4575	34.7575	6
Il17rb	5.8	16.135	17	15.395	13.3175	10.02	3
Iqgap3	0.43	2.795	3.9925	2.095	2.1975	1.7175	3
Slc27a2	2295.8	1071.22	737.977	1116.94	1121.34	1240.42	4
Uhrf1	0.7075	7.7975	10.34	6.0325	5.505	4.555	3
Snx31	10.1575	1.27	2.55	5.2025	6.285	9.6175	5
Gm22009	11.65	4.86	11.6625	12.4175	8.095	10.515	6
Col4a4	29.95	13.085	12.96	20.4725	21.84	24.7025	5
Apoe	152.583	393.767	1947.15	2087.34	2224.21	1726.15	6
Mad2l1	2.2025	7.93	9.4775	6.505	5.6625	4.2925	3
Fyb2	0.53	3.11	5	3.255	2.0475	1.9325	3
H2-Ab1	43.82	209.78	773.51	752.857	636.8	539.567	6
Kcnt1	17.025	1.45	0.9125	2.4125	4.11	4.9325	5
Ablim3	1.37	8.15	4.3075	2.045	1.6425	1.645	2
Fn1	4.44	13.6875	108.625	78.3	75.61	50.06	1
Gm15348	3.5875	0.5725	0.67	1.34	2.275	2.155	5
Gm12505	5.905	1.125	1.1825	1.2875	2.4325	2.865	5
Aacs	71.415	29.39	19.7875	51.16	49.2725	55	5
Spaca7	0.0425	4.1125	8.2475	3.93	2.87	1.8675	3
Slc22a28	92.385	18.6175	12.7325	36.435	46.04	43.5975	5
Gm5244	2.09	12.1525	9.0975	6.955	4.4425	3.4075	3
Cdca8	1.2725	6.65	7.9975	3.8525	4.265	3.0525	3
0610006L08Rik	21	8.4475	4.72	8.85	9.8575	10.4875	5
Apobec2	5.565	1.97	1.39	2.1975	2.6975	2.1975	5
Ugt1a9	0	2.395	3.3	5.7425	0.355	0.11	3
Ncaph	0.5175	2.955	4.425	2.6375	2.15	1.54	3
Eif2s2	29.3	75.5225	45.3125	38.73	36.03	34.2175	2
Plk1	0.6975	4.59	5.4775	2.7325	2.485	1.9625	3
Fpgs	59.3025	25.785	32.315	36.8225	40.6475	41.835	5
S100a11	330.195	1141.65	1714.87	1215.26	963.57	740.985	3
Psrc1	0.775	3.1775	6.2575	2.965	2.8325	1.955	3
Ctsl	291.332	678.55	572.805	397.515	344.517	298.663	3
Tmigd1	279.163	107.578	100.892	167.822	169.89	160.067	5
Klf4	1.86	5.9625	9.7675	7.8025	7.395	8.8675	1
Pimreg	0.2875	2.85	5.4225	2.2475	2.03	1.35	3
Smc4	4.64	14.8025	9.86	9.395	8.72	8.225	2
Aldh1a2	0.745	12.3625	51.1225	25.305	23.3175	13.1775	1
Apeh	154.83	72.7525	86.8625	104.1	105.222	108.483	5
Rnd1	0.6425	3.0425	5.9575	2.5025	2.445	1.745	3
Ces1d	152.692	26.0875	19.0425	73.575	72.2125	120.647	5
Myh11	4.505	1.43	3.3625	3.6	6.2025	9.49	5
Cenpa	2.055	8.665	14.285	8.965	9.0575	6.2975	3
Mep1a	732.707	262.615	203.808	379.665	402.077	403.855	5
C1qtnf3	70.5925	10.585	7.74	27.2875	32.07	30.7575	5
Isoc2b	34.4225	14.375	21.725	23.4675	23.605	24.2125	5
Manf	71.4975	158.977	139.732	127.062	124.267	100.168	3
Cdh3	1.445	6.7275	11.5925	9.0825	9.73	7.42	1
Cela1	68.8675	25.6525	22.7475	46.4725	48.86	52.1925	5
Asns	3.89	30.6275	19.1425	7.5825	6.5575	6.2275	2
Letm1	56.62	27.8375	17.69	22.785	30.6175	37.76	5
Kmo	42.3875	20.845	8.5475	14.975	18.505	25.3025	4
Ugt3a2	512.957	224.778	103.653	213.037	255.683	305.043	5
Lxn	3.0975	10.75	25.555	19.145	13.89	11.5	1
Spp2	176.495	70.7025	32.3825	78.455	82.1525	103.475	5
Lgals3bp	29.3125	68.1725	148.072	139.727	119.552	109.075	1
Tmsb10	43.0225	259.483	1121.13	665.73	497.35	354.81	1
C1ra	3.635	11.2775	27.78	26.2275	21.9525	20.4025	6
Tbx10	3.38	0.345	0.6525	1.4725	1.33	1.4425	5
Crot	217.405	93.715	62.745	100.07	102.627	100.61	4
Ccl2	0.745	7.1925	39.6925	28.66	21.085	18.08	1
Adam11	2.935	8.525	11.7925	6.1525	6.0575	4.93	3
Fbp1	635.81	336.233	147.958	312.435	319.567	389.312	4
Afap1l1	23.7375	7.8375	12.12	15.7125	16.31	19.34	5
Ckap2	0.78	5.53	6.945	3.6825	2.3375	1.8975	3
Haao	204.2	75.185	54.9125	94.015	101.062	110.115	5
Comt	153.982	334.815	156.882	117.195	138.727	129.097	2
Ldlr	3.1675	9.915	3.96	5.61	5.84	5.4675	2
Slc22a6	270.113	105.825	43.76	87.0225	110.752	142.197	4
Eif5b	14.9275	36.5525	22.37	20.12	17.7475	17.6375	2
Cxcl2	0.1325	8.185	16.0125	7.5925	5.0925	4.525	3
Kifc1	1.28	4.6775	5.5475	3.1975	2.7025	2.46	3
Cd14	2.6725	35.6425	77.745	48.025	42.53	27.8825	1
Agps	54.4275	15.695	15.3575	23.4675	23.16	25.6425	5
Tcf19	2.7675	10.2275	12.5475	8.3975	8.1075	5.85	3
Stmn1	45.1075	136.785	214.558	110.868	92.345	60.8275	3
Icam1	8.4625	44.965	64.8875	39.78	38.44	34.255	3
AC155245.1	7.7075	20.6325	3.0575	3.6675	5.2675	5.5575	2
Tubb2b	7.465	55.3375	72.0675	42.305	39.4575	28.0775	3
Scp2	738.685	414.32	227.155	349.933	396.418	475.71	4
Crebbp	2.885	11.555	4.215	4.59	4.2975	4.765	2
Vat1	16.24	47.405	77.6175	46.655	43.52	39.0525	3
Mthfd2	2.835	22.2425	12.525	7.6875	6.225	5.6375	2
Plac8	14.07	53.9375	90.09	74.67	78.02	67.8275	1
Gnmt	25.7475	12.475	5.3575	11.7425	12.29	13.37	4
Gm45727	2.6175	0.39	0.6125	0.8425	1.235	1.1775	5
Macrod2	28.67	13.4425	9.855	16.26	15.6825	17.8	5
Gm37404	1.3875	6.3325	0.825	1.6625	0.9275	1.105	2
Gm15867	0.095	4.1	6.68	3.8	3.505	2.1775	3
Kcnj8	3.6575	1.275	6.2425	4.62	4.51	3.755	1
Rps12	18.59	44.8575	58.7625	47.845	34.155	31.1875	3
2310016G11Rik	4.37	1.25	1.195	1.935	1.9925	2.1225	5
Nfil3	1.685	9.7425	8.5575	4.5075	5.05	3.56	3
Epb42	0.51	2.8125	3.41	1.59	0.845	0.75	3
Gm26917	11.2075	31.155	23.9625	12.87	13.0625	18.89	2
Gm15563	3.37	0.09	0	1.7825	0.805	1.0675	5
Mpv17l	271.84	82.07	51.2475	116.153	119.692	99.1225	5
Trib3	0.7125	13.3975	5.5075	1.7175	1.625	1.425	2
Itih2	5.185	0.71	0.615	3.11	3.4125	2.9225	5
Cxcl1	0.645	48.445	49.2025	21.315	13.8425	11.58	3
Ces2h	3.095	0.8025	0.615	1.14	1.29	1.42	5
Ankle1	0.5	4.3	5.705	2.0775	2.335	1.6	3
C920021L13Rik	6.2775	2.725	5.77	8.245	7.01	5.78	6
Rpl22-ps1	1.175	4.335	2.52	1.82	2.0425	1.6725	2
Ttc39c	24.855	10.5925	9.3375	12.9225	13.7325	16.5975	5
Hspb1	14.9375	138.64	364.985	155.51	128.012	91.86	3
Bspry	17.965	55.655	73.2925	42.4175	38.2075	30.595	3
Robo3	5.1375	1.5075	9.94	6.72	6.18	5.725	1
Nxpe3	6.465	1.45	2.26	3.5625	3.3475	3.7475	5
Gm8034	0	2.9575	1.965	0	0	3.6275	2
Rtn4	46.435	111.282	159.52	120.725	102.487	91.4675	3
St8sia1	16.7525	7.2475	4.0625	7.12	7.9225	7.9275	4
Hsd17b11	198.218	69.6075	84.7275	135.778	120.12	128.285	5
Cldn1	3.35	12.0875	27.81	20.8125	16.7325	15.6125	1
AC156576.2	0.6575	3.4725	0.485	0.59	0.69	0.7475	2
Ak4	119.088	31.9225	18.91	55.2575	67.6175	82.6775	5
Tceal9	42.545	123.31	172.59	153.67	108.24	82.18	3
Rgs5	9.5575	4.2275	18.53	18.675	20.5225	24.665	6
Myo5a	41.07	7.2875	7.27	17.3425	22.3025	16.885	5
Cyp2f2	2.09	0.64	0.565	0.8125	1.305	2.1725	5
8430422M14Rik	12.7325	5.86	10.595	12.01	10.3625	10.855	5
Ankrd65	4.66	0.85	0.7825	1.2575	1.6875	2.2625	5
Gm8797	0.6825	3.125	0.655	0.745	0.625	0.38	2
Pah	393.195	133.097	60.8475	142.002	159.317	210.363	5
Defb36	0.14	5.7	15.385	8.47	6.325	4.825	1
Mcrip2	201.282	86.45	72.8775	119.15	126.16	134.752	5
Asf1b	0.4725	2.9875	3.1425	1.965	2.305	1.59	3
Myc	2.3025	19.7775	29.25	12.205	9.6825	8.715	3
Loxl2	0.9875	4.07	13.24	9.0475	8.6475	6.8175	1
Cdkn1a	3.8025	23.085	41.5725	20.8575	23.415	18.95	3
Arpc1b	48.305	146.438	304.78	212.695	240.972	202.185	1
BC049987	24.7725	10.625	8.46	12.125	13.7675	13.3225	5
Upp2	20.405	9.27	11.3975	14.415	14.035	14.8475	5
Sox4	3.5125	19.9125	17.95	13.8375	15.895	13.3575	3
Acy1	125.088	45.7775	42.9775	76.0775	70.74	68.6225	5
Rbpms	26.74	89.04	75.8775	51.7025	46.305	42.26	3
Plekho1	8.6925	47.3925	82.2775	57.2725	57.4225	50.55	1
Hgfac	10.6975	4.72	7.175	7.25	9.5375	10.535	5
Fam13c	1.685	0.35	1.08	1.535	1.695	2.0025	5
Atf3	0.8725	14.03	15.7925	8.0675	7.1125	7.9575	3
Cdca5	0.2525	2.615	3.715	1.69	1.475	0.9875	3
Chrnb1	3.0375	11.3925	30.05	23.4725	22.4225	17.65	1
Miox	2068.86	562.508	356.408	972.322	1081.72	1251.96	5
Pfn1	247.88	565.085	635.42	465.798	474.33	409.29	3
Hpd	40.135	7.1375	4.57	12.02	14.7425	23.025	5
Cyp51	93.4575	42.0375	23.38	44.5775	48.2075	46.2525	4
Cd63-ps	0.3775	3.76	1.03	1.03	0.5125	0.4675	2
Gssos2	3.8675	1.185	0.4775	1.325	1.735	2.14	5
AC153532.1	2.3675	8.3175	1.68	1.83	2.3725	2.0125	2
Eif6	58.7875	157.472	187.03	102.085	87.96	79.435	3
Gm10040	6.5025	21.4425	2.8725	2.415	4.505	4.14	2
Rad51	0.485	2.94	3.045	1.775	1.635	1.3875	3
Dpep1	69.4925	18.7375	24.3275	40.9825	39.155	43.1675	5
C8g	15.3725	5.925	7.455	9.895	10.8725	10.9175	5
Pnrc1	20.1375	88.7675	80.4225	56.5725	44.6375	33.3725	3
Cndp2	970.452	484.43	403.91	435.262	458.848	493.805	4
Gm4208	8.93	1.2775	1.08	3.9325	5.24	6.4	5
Ppil6	8.5875	3.7925	5.3725	6.34	5.7625	5.985	5
Akr1c21	995.16	406.387	275.783	609.212	620.077	657.952	5
Pecr	461.808	163.662	106.73	219.822	239.357	252.093	5
Rps2-ps10	2.5125	7.8675	4.4925	3.1275	2.56	2.3075	2
Sparc	37.59	132.523	488.288	294.175	312.065	240.865	1
Psat1	14.0725	40.5525	13.105	13.1525	13.6325	16.38	2
4430402I18Rik	11.06	3.9975	4.4925	6.405	7.3975	7.6875	5
Steap1	2.845	20.6175	20.89	11.635	8.4	5.245	3
Col4a3	30.4025	11.645	8.09	15.3425	19.5775	23.49	5
C8a	11.3825	2.8725	3.785	5.92	5.7225	5.335	5
Gm15318	15.885	7.185	4.1675	6.28	7.065	8.3225	4
Fam111a	0.5625	2.755	5.47	4.575	4.5425	3.9275	1
Nfkbia	17.56	58.1075	81.11	62.78	57.955	53.03	3
Cyp2j9	12.4225	4.88	7.9525	8.0825	6.5525	7.05	5
Cbr1	37.16	85.7925	71.2875	65.295	53.83	49.185	3
Ido2	5.1525	0.7925	0.625	1.9225	2.2925	3.2325	5
Col1a2	5.8325	24.86	153.673	109.847	100.873	66.335	1
Dcst1	6.515	1.8475	2.82	4.335	3.3475	3.49	5
Eif4ebp1	16.41	61.7775	67.6025	36.035	29.87	29.2775	3
Cks1b	3.415	17.805	28.6675	15.91	12.0775	9.275	3
Tes	7.8525	22.83	32.9075	24.2775	22.4875	19.4925	3
Ccl5	1.7575	5.825	43.5275	31.485	27.205	25.32	1
Slc38a2	8.89	26.755	26.965	26.9425	23.0225	23.78	3
Tagln2	66.185	163.25	288.17	174.702	171.542	146.26	3
Tlr2	0.7825	6.9	11.145	7.6175	7.775	6.1375	3
Tcn2	824.725	419.483	179.018	266.495	382.038	460.875	4
Eci3	255.148	78.37	50.23	111.46	124.257	143.692	5
Kif22	1.2875	5.665	9.21	5.4675	4.185	3.5725	3
Efhd2	11.03	33.725	76.8625	54.7175	49.595	39.29	1
Anp32b	42.285	104.305	100.035	83.1275	73.04	66.0275	3
Gm4604	12.445	34.315	36.06	27.815	19.6975	17.705	3
Cwh43	7.785	3.19	3.22	3.56	4.1475	5.315	5
Ndc80	0.1825	1.97	2.9175	1.73	1.4575	0.96	3
H2afx	9.1625	22.705	29.065	18.2175	15.48	13.395	3
Gm37954	3.0925	8.9	2.17	2.595	2.325	2.66	2
Dpys	8.305	2.5175	1.3725	2.79	3.4475	6.785	5
Aspg	65.3575	27.0975	27	29.73	32.0825	36.55	5
Nexn	1.365	11.1725	6.6375	6.675	6.3	5.8025	3
Lgmn	290.642	797.987	427.438	304.017	278.86	244.322	2
Ell3	12.64	4.5675	7.525	9.4375	7.6775	9.1825	5
Cyp2d9	115.922	20.14	14.035	41.29	54.87	68.6625	5
Slc22a26	18.17	4.765	3.6525	5.65	7.7475	6.1075	5
Pklr	19.1075	72.0575	33.0025	20.0025	17.8025	16.28	2
D630024D03Rik	16.9775	6.7175	5.1575	8.045	10.825	9.745	5
Zwilch	0.76	3.7375	3.9575	3.3175	2.635	1.9175	3
Jpt1	15.7975	50.2525	105.632	68.0225	63.2575	49.7675	1
Idi1	69.3725	32.1025	14.615	32.5625	37.3875	32.3775	4
Clic1	67.865	151.048	274.632	182.827	158.732	129.042	1
Sned1	3.79	1.195	2.4525	3.8675	6.8725	8.4075	5
Atad2	1.1125	4.6725	6.405	4.815	3.9175	3.2525	3
Melk	0.1425	2.0625	2.5975	1.39	1.0875	0.8575	3
Kif15	0.565	2.72	3.7775	2.3575	1.945	1.4625	3
Gchfr	70.99	36.4175	24.025	36.665	43.1625	43.42	5
AC163354.1	1.935	0.2	0.9425	1.67	1.8975	2.0925	5
Ptp4a1	18.815	55.6575	39.8825	32.49	28.6575	25.4675	2
Bdh1	121.713	43.73	29.84	63.1375	73.455	69.05	5
AI662270	0.775	6.135	10.22	10.39	9.8375	8.635	6
Akr1c14	100.27	23.1075	15.3725	44.8975	50.55	47.1875	5
Fgf18	0.935	3.975	1.83	1.525	1.505	1.54	2
Slc25a24	1.075	6.7325	15.5075	13.255	10.6175	8.445	1
Gm45051	10.8475	3.775	5.1375	10.845	9.165	10.0275	5
Adora2b	1.585	6.6425	7.5	6.6175	4.1875	3.4475	3
4930481A15Rik	18.555	9.1125	8.7975	11.9	11.445	12.5375	5
Ccl21a	9.0775	2.205	20.77	20.7575	28.1225	43.2575	6
Reln	1.6925	0.345	0.535	1.62	1.7075	2.7525	5
Klk1	2169.34	417.777	157.815	999.97	1286.29	1465.74	5
Keg1	1399.59	641.778	355.565	680.362	712.605	636.533	4
Cyp7b1	109.895	38.465	26.3375	62.2475	64.1725	45.41	5
Hsf2bp	10.685	3.7175	5.345	6.71	7.415	6.74	5
Fmod	3.205	0.8925	2.0675	2.9975	3.7475	4.035	5
Ybx3	28.79	73.71	97.6675	72.0175	62.7875	52.4375	3
Relb	3.5525	15.6025	33.7475	20.3225	19.615	16.9525	1
Mt2	106.543	293.462	339.355	268.87	261.985	222.955	3
Slc46a3	23.0125	11.35	9.685	15.115	15.5925	17.48	5
Ahcy	206.678	81.5275	47.88	76.8	99.4	112.558	5
Cenph	0.4525	3.195	4.395	2.29	1.7875	1.255	3
Clcf1	3.3125	22.3425	46.1075	22.0725	19.55	16.28	3
Odc1	572.153	224.85	162.463	209.185	221.23	237.752	4
Cd74	86.2525	290.825	1622.72	1468.51	1335.65	1122.17	6
Pcsk6	10.92	2.26	2.04	4.2325	6.0275	8.1	5
Gm21596	0.375	2.765	1.6725	1.3525	1.1975	0.67	2
Ctxn1	2.375	9.54	36.5025	22.535	16.9225	11.0175	1
Cald1	9.1825	46.3975	37.4375	29.9275	34.265	29.77	3
mt-Nd4l	2780.14	1259.82	626.59	1179.2	1549.03	1642.71	5
Mrnip	17.7775	6.05	7.1075	8.3625	8.7025	9.045	5
Fbxw17	6.35	19.8875	33.365	25.3725	21.8175	17.185	1
Cd300lg	8.1175	2.7275	7.045	12.9725	12.3375	15.505	6
Rhou	0.9525	5.6125	10.805	6.5475	6.005	5.93	1
Capg	23.25	105.185	186.107	124.933	116.763	100.138	1
S100a14	1.25	5.8625	17.89	20.98	16.145	8.3075	1
Pmaip1	2.985	12.92	22.64	16.5325	11.645	11.095	3
Gpc3	5.5	22.83	51.785	33.4475	23.6775	18.19	1
1110019B22Rik	7.485	1.8175	1.485	4.9075	6.8775	4.5725	5
Fblim1	1.7825	7.8525	35.5775	23.4275	23.455	14.7225	1
Rufy4	2.7025	0.85	0.9025	1.51	2.0925	2.5625	5
Slc6a19	74.4775	27.8825	9.8225	19.235	21.38	34.355	4
Vps8	41.2875	12.71	10.8225	22.095	27.1625	25.6625	5
Mlkl	0.6225	2.75	6.45	4.395	3.5075	3.0475	1
Ifitm10	0.7825	6.945	9.295	6.12	4.965	4.0875	3
Ddit3	15.5075	39.09	35.8625	26.9725	24.955	29.9575	3
Pcsk9	0.5775	5.03	1.1775	0.92	0.77	0.815	2
Gm13889	4.2925	12.9775	45.88	27.0425	20.725	15.59	1
Ass1	1434.12	492.205	223.96	545.337	676.778	962.908	5
Slit2	5.8125	2.31	3.1275	5.0125	6.5	7.9625	5
Adamts1	9.0975	36.8725	60.3475	36.24	30.6675	30.7425	3
AC123043.1	2.3925	0.3975	0.1575	0.9475	1.0225	1.34	5
Akr1d1	25.77	6.22	3.1925	6.9975	10.4125	13.0625	5
Lhfpl2	1.7775	6.1175	8.4775	8.1475	7.7725	6.0775	1
Rpl12	9.4425	25.775	34.95	22.91	22.5375	19.9	3
Snurf	26.255	11.8225	11.805	11.31	22.435	16.265	5
Colgalt2	3.1475	0.9425	1.2475	2.32	2.6625	3.1275	5
Klf6	4.5825	36.3475	46.0025	32.485	24.6225	22.96	3
Lig1	2.31	10.2325	16.125	9.1775	7.9325	6.9175	3
Ms4a6c	0.8275	3.24	13.7625	13.9275	16.46	11.86	6
AY074887	2.325	0.81	0.565	0.7325	0.765	1.1325	4
Msmo1	12.9675	33.22	14.97	17.34	15.56	15.185	2
Pvr	3.7975	12.6125	16.46	9.7575	8.905	9.1525	3
Efemp2	4.9325	17.1525	69.7675	46.04	38.2325	28.4825	1
Cmtm3	4.5075	12.95	72.71	49.6	43.805	33.37	1
Sprr2g	0.0925	20.5075	15.1875	4.395	4.74	1.9525	3
Lipo3	16.0775	6.405	6.4325	10.405	11.1775	10.4775	5
Ugt3a1	179.683	50.2525	32.585	68.085	91.525	103.603	5
Car4	199.928	85.99	79.5875	118.8	112.71	114.703	5
Acss2	136.042	57.1525	38.1675	58.695	66.29	77.2975	5
Actn1	8.1925	32.3	55.74	36.395	40.2775	33.3825	1
Csf1	2.48	9.07	18.515	14.88	17.295	16.085	6
Gcdh	225.868	107.115	60.995	94.7925	118.41	134.373	4
Ywhah	37.845	113.257	141.262	102.065	92.635	77.5725	3
Fdps	16.43	67.12	25.5125	26.2775	28.3825	25.655	2
Sat1	280.92	648.235	537.173	418.098	329.46	290.11	3
Gm16174	0.66	2.91	3.7875	3.2725	3.1175	2.45	3
Nrg1	2.255	16.3125	7.375	3.4275	4.04	2.55	2
Lockd	0.6875	2.9575	4.67	2.4925	2.725	1.325	3
Sirpa	14.37	48.2	54.1475	39.365	40.1	35.0925	3
Ppp1r14b	42.665	115.735	223.442	143.352	115.83	83.125	3
Gm42793	0.515	16.63	10.1975	6.73	6.66	5.855	3
Mmp7	0.06	2.0225	48.965	41.195	56.255	19.355	6
2610528J11Rik	87.775	44.93	32.5125	44.645	49.245	54.085	5
Slc18a1	68.5975	24.66	9.6625	22.64	24.9275	34.8025	4
BC024386	148.685	31.875	27.2125	60.5825	73.1625	85.2075	5
Ier5	3.7825	12.2525	27.755	18.195	16.21	14.685	1
Notumos	2.75	1.0325	0.6975	1.325	1.205	1.64	5
Angpt2	6.9775	1.7075	5.9225	6.9475	5.96	5.6925	5
Kl	124.12	50.9325	25.3375	56.695	73.2	87.835	5
Esm1	7.9525	2.925	17.3875	15.545	10.98	8.5075	1
Sord	661.888	335.137	149.183	291.137	331.858	416.082	4
Gm853	72.52	20.0575	24.6825	33.515	42.9925	29.015	5
Calb1	88.32	17.3075	9.2375	60.66	87.425	94.95	5
Birc3	5.935	19.1125	38.2	29.395	27.3325	20.9225	1
Bcat1	44.21	20.4425	25.2775	33.935	28.6575	27.145	5
Dlgap5	0.36	2.24	2.9	1.4625	1.7525	1.1875	3
Lypla1	122.51	52.475	33.7575	69.015	71.595	78.1275	5
Sucnr1	24.2625	11.67	5.34	10.515	10.815	13.7125	4
Tbx3os1	1.215	0.2575	1.635	3.955	3.9525	3.6575	6
Zmynd10	36.42	14.42	13.115	17.755	17.0675	19.1125	5
Crlf1	0.815	6.545	52.2775	17.85	16.9125	6.67	1
Kbtbd11	11.2675	4.035	5.3625	7.1675	8.565	10.4075	5
Fcgr3	1.68	5.3775	38.6175	40.165	39.8225	29.205	6
Notum	21.1725	8.9725	7.3475	10.35	10.455	12.3725	5
Slc25a42	46.0075	16.5625	11.985	22.6425	26.9425	37.11	5
Rarres2	58.495	26.4625	112.325	131.725	111.02	133.41	6
Hspb8	1.78	12.91	20.0625	14.2925	14.3925	14.5075	1
Ncapg	0.25	2.1275	3.31	1.39	1.2475	1.2475	3
Tubb2a	26.7825	83.5275	91.1275	69.32	66.9325	57.775	3
Slc37a4	150.012	64.31	48.225	84.4925	83.2125	101.135	5
Tap2	10.0125	24.9225	50.77	39.3475	33.57	29.7225	1
Tmem204	8.01	3.055	17.6775	20.215	17.8675	19.8975	6
Hmox1	21.3375	128.565	45.13	24.865	28.0575	24.085	2
Pcx	194.308	85.5575	29.91	49.2475	67.18	110.573	4
Agt	36.39	84.98	50.6725	37.945	43.62	37.95	2
Msn	28.955	84.3925	108.347	78.6775	79.6775	68.11	3
Mfsd2a	22.315	6.61	4.1825	18.7275	14.01	11.565	5
Il1f6	0.065	15.8025	13.9225	6.815	8.9125	3.3175	3
Iqsec2	34.275	16.825	13.31	22.325	24.6475	25.7625	5
Sox9	0.1675	13.3725	6.1725	2.76	2.22	1.9825	2
Sult1a1	9.7225	3.75	15.2375	22.1625	19.695	20.7575	6
Gm14257	4.6225	1.59	0.955	2.3275	2.09	2.585	5
Vim	17.9575	48.0575	167.928	126.058	151.782	149.822	6
Pxmp2	55.245	26.8725	23.6025	33.2725	33.29	38.5025	5
Sfn	5.1575	32.0325	69.895	30.8125	30.8275	21.8475	3
Mtor	50.2325	19.2475	11.71	18.9375	23.435	27.7075	5
Cmbl	198.17	69.38	50.605	98.965	102.69	120.1	5
Vtcn1	0.325	3.1975	5.415	2.705	2.8425	2.19	3
Fam151a	78.3775	32.8075	15.435	33.5475	40.1375	45.885	5
Gpam	15.095	6.29	3.92	5.9	6.8575	9.995	5
Tk1	8.445	26.065	31.2175	16.735	16.955	13.81	3
Dusp15	8.1475	1.5025	1.23	3.91	5.39	5.2925	5
Slc12a3	424.76	140.23	146.458	288.442	360.673	416.57	5
Pdlim7	5.7275	23.4175	53.495	28.4325	28.6025	21.7175	1
Gm24303	23.3	67.4175	38.45	56.5	52.315	33.0125	2
Sfrp1	25	9.6925	30.91	38.865	39.84	38.26	6
Gm1943	6.3075	17.5875	1.045	5.6275	3.6825	6.4975	2
Adrb2	7.7725	3.0675	4.37	5.8075	5.445	5.0775	5
Chaf1b	1.1875	4.895	7.5125	4.65	4.3175	3.5975	3
Acox3	117.828	46.8975	36.5425	52.7575	60.9225	76.1125	5
Slc16a4	42.765	15.625	10.0375	24.0775	22.905	24.3525	5
Tacc3	2.5225	9.275	14.605	9.0025	6.9675	5.17	3
Slc5a10	153.657	61.8775	63.18	73.9925	86.25	105.35	5
Sprr2f	0.0475	12.1525	28.295	11.4475	11.0325	5.045	3
Myof	7.9475	50.535	81.8875	57.4325	61.3325	47.7375	1
Slc34a1	2764.22	1230.94	650.775	1107.75	1265.08	1609.82	4
Gm4956	4.815	1.1425	2.4875	4.9525	3.83	4.1175	5
Aspa	80.11	28.8925	13.0725	34.55	33.8825	43.575	5
Mep1b	124.088	28.725	16.77	50.4425	67.2325	55.565	5
Hsd11b1	133.825	43.38	58.45	71.7075	54.2375	50.2975	5
Snx10	1.8075	10.61	9.1025	8.345	7.4675	6.9475	3
Socs3	1.02	18.3725	45.1	28.0425	24.3175	17.075	1
Tpm4	27.1925	94.295	204.84	147.34	124.865	96.72	1
Emp3	4.8525	15.8625	50.6225	44.71	39.985	33.7425	6
Fbxo40	10.38	3.665	2.43	3.2975	3.8475	4.775	4
Gamt	29.3425	10.07	18.58	24.1475	25.01	25.935	5
Lgals4	26	12.7775	25.3175	25.94	25.6725	28.2775	6
Pkmyt1	0.8325	3.6225	8.58	4.7125	4.46	3.8875	1
Trpv5	3.7425	17.135	12.52	7.7875	8.835	6.7875	3
Lsmem2	0.6475	2.8475	7.6525	3.3425	2.7175	2.595	3
Bcl3	5.2425	33.895	34.715	19.295	18.755	12.93	3
Samd5	0.2575	2.395	2.705	2.2225	2.1025	1.52	3
Frzb	11.3825	4.5375	15.475	14.5725	14.7625	15.1475	6
Pm20d1	15.835	5.565	2.835	5.675	7.6925	9.2175	5
Bckdhb	40.42	20.0225	27.0625	43.7725	37.5825	36.4075	5
Gm17344	1.925	0.255	1.5275	0.955	2.2675	2.045	5
Psmb10	19.16	62.3075	146.153	101.335	85.175	68.305	1
Glipr2	0.64	4.77	16.2575	9.81	8.66	5.675	1
Acsm3	546.673	129.575	56.8675	166.572	213.76	222.982	5
Tef	87.24	38.02	29.2475	54.87	58.7525	82.95	5
Dcdc2a	8.64	47.7	86.47	52.0175	43.4975	28.1125	3
Ccr2	0.695	3.2325	18.915	19.9375	15.4475	12.1175	6
Tuba1a	12.7375	60.825	152.623	118.94	112.33	83.335	1
Aldh1a1	1.9425	7.0025	7.845	7.61	6.7075	9.01	6
Masp2	2.9775	0.7225	0.24	0.47	1.1725	1.415	5
Dmgdh	54.1	23.8125	10.67	23.6075	29.6125	31.65	5
C030005K06Rik	15.9925	3.045	1.0875	5.195	10.31	12.1175	5
Acsm5	56.79	18.7775	10.6475	19.485	23.0975	29.045	5
Cyp2j11	90.1475	26.27	18.3575	45.185	49.25	54.755	5
Them6	8.6925	21.2275	14.8225	11.8825	14.1325	18.3975	2
Gm42428	32.3775	146.675	10.82	12.0325	17.5675	25.7025	2
Tubb6	4.5725	13.4525	27.3775	14.0925	15.8825	13.1725	1
Csad	150.757	66.605	45.5775	78.81	90.6225	96.3925	5
Tm4sf1	31.205	13.47	59.7225	63.05	71.3525	78.855	6
Arl4c	2.31	8.8125	22.31	18.2325	18.06	16.7575	6
Hsbp1l1	4.5625	1.745	2.48	3.4725	3.055	3.33	5
Tifa	2.1475	12.98	15.57	12.33	9.4425	7.495	3
Gm12454	4.4675	1.53	2.0375	2.515	2.7075	2.72	5
Itih5	4.85	1.5925	2.6075	3.725	3.3875	3.645	5
Col6a3	2.4425	7.5525	42.215	25.475	27.505	17.92	1
Dusp9	4.5775	1.425	0.92	1.2875	2.085	2.63	5
Stat3	17.3	44.7925	54.0625	43.7125	41.9	41.92	3
Slc6a20b	79.1475	35.4725	12.595	25.4625	33.26	40.9	4
Net1	22.6425	60.4675	58.275	46.1975	34.755	32.35	3
Lrrc66	6.815	1.46	0.76	2.07	3.29	3.7025	5
Spns2	19.995	73.61	127.255	91.6075	74.7175	61.345	3
Slc22a22	37.7475	10.7125	5.24	17.4625	18.53	21.79	5
Nek6	7.8675	21.725	20.1875	12.395	13.1225	9.8025	3
Ptpn22	0.9475	5.21	10.0475	8.47	5.585	4.5875	1
Pf4	0.99	5.3825	24.1425	19.005	13.4925	13.5575	1
Pgam2	76.125	28.6625	29.3675	55.62	63.65	59.1925	5
Wfdc15b	374.228	81.96	69.1325	223.41	244.515	251.85	5
Gm13412	1.83	0.31	0.145	0.7975	1.2875	1.725	5
Phgdh	10.3025	37.8425	25.88	17.7625	14.8325	17.085	2
Rad51ap1	0.3775	2.68	2.865	1.8275	1.7325	1.275	3
Akr1b8	3.2475	16.5875	52.085	30.4175	23.845	18.165	1
Cbs	122.19	59.555	36.2975	58.5925	65.015	62.34	4
Pla2g5	3.4625	13.9425	13.3925	7.4625	6.015	5.7275	3
Rhbdf2	3.725	11.225	14.9825	10.25	10.36	9.1875	3
Insrr	8.87	2.9775	2.19	5.2575	6.5575	8.905	5
Gpx7	1.1175	3.94	17.345	12.565	10.365	6.2	1
Aldh6a1	226.407	107.025	43.695	92.9	99.9025	134.208	4
Slc2a5	44.5375	13.4925	6.745	17.8925	20.6425	32.2375	5
Afm	22.33	10.0725	10.235	15.1325	16.8525	16.48	5
Arhgap36	0.02	1.31	12.375	11.06	7.8525	3.4975	1
Cryaa	2.3275	0.6525	0.7175	1.5875	1.1175	1.0675	5
Gbp2	3.54	10.905	26.8375	24.0825	22.2175	16.04	1
Il33	1.2275	4.425	11.725	8.43	11.14	8.545	6
Cpeb3	10.3625	4.885	3.38	7.4475	8.4125	9.895	5
Egfl6	6.3975	2.0475	2.94	10.1325	10.3425	10.4475	5
Gm10639	1.735	7.1025	1.3375	1.69	1.3225	1.3875	2
Sec14l3	6.8	1.7925	1.0075	2.7425	3.445	3.815	5
Ctss	5.89	17.2675	184.702	212.815	205.72	155.452	6
Smox	4.17	14.13	34.72	17.2125	15.5	11.8525	1
Hlf	17.8775	7.2425	3.3125	7.445	9.1925	14.1825	5
AC156501.1	1.3975	7.49	0.315	1.465	0.095	0.4475	2
Rrad	4.6875	14.5675	30.62	24.7125	20.14	19.6075	1
Kif20b	18.91	4.905	5.775	12.42	13.575	8.015	5
Pygl	12.9675	5.395	8.6675	11.1375	11.5525	15.555	5
Mybpc2	0.0825	1.78	4.215	2.8725	3.1625	3.3625	1
Smim5	38.3625	15.9225	23.805	44.6275	48.0125	47.6775	5
Adgrg1	85.88	211.743	241.1	168.667	170.852	165.593	3
Gm44310	12.625	47.2325	19.73	19.6625	22.205	19.4825	2
Mettl7a2	106.93	39.525	27.155	50.0525	62.48	60.3525	5
Tmem61	6.31	1.9825	1.38	4.65	5.3025	7.7125	5
Ppp1r1b	52.38	13.925	13.0725	27.7	32.9	35.7775	5
Gcgr	28.15	9.7	11.96	18.5175	24.335	24.5375	5
Hesx1	0.9225	4.8725	3.3275	3.225	1.965	1.095	3
Fitm1	44.06	20.6625	11.97	22.72	22.865	25.3125	5
Adm2	2.15	7.685	4.65	1.825	1.335	1.2175	2
Hsd3b2	64.6825	18.5525	9.875	25.58	31.91	29.9525	5
Ezh2	5.12	14.175	18.79	15.845	11.54	9.9725	3
Gm12328	9.1375	2.7675	7.2825	8.835	10.2475	8.7275	5
Cpt1b	16.7575	4.8325	4.3675	8.9	11.09	12.2875	5
Sptlc2	56.645	160.995	117.29	81.7325	68.9875	66.1475	2
Gm27202	8.875	2.43	3.2475	5.9775	7.655	8.3825	5
Mturn	26.22	13.565	11.74	16.455	18.41	20.04	5
Tnfrsf12a	19.33	173.95	149.205	61.935	51.5475	40.715	3
G6pc	101.017	35.705	17.125	38.25	60.8775	63.3025	5
Sytl2	8.3325	24.035	75.1825	55.1475	51.6725	40.575	1
Aqp11	30.86	14.6325	9.1875	16.1375	16.56	19.305	5
Gm13577	1.5625	7.895	4.4075	5.3475	4.81	3.585	2
Osmr	1.1725	7.455	18.31	14.5375	13.0775	9.46	1
Tgfb1	3.575	10.1525	31.685	19.635	18.5	15.295	1
Slc5a8	61.2925	18.505	10.84	22.215	27.095	30.205	5
Tnfaip8	171.273	70.44	51.36	112.61	128.7	153.46	5
Aif1	2.4825	8.7925	62.745	56.86	62.58	38.7325	6
Klhl3	8.255	2.88	2.84	5.1775	6.49	7.79	5
Rasd1	2.7975	9.795	9.65	10.3325	12.21	17.62	6
Tuba1b	72.2325	186.643	265.598	204.755	191.895	167.018	3
Sirt3	77.775	39.1025	25.1425	36.36	43.8325	48.3775	5
Igfbp5	50.695	16.665	50.35	43.925	39.5325	54.9525	5
Igkc	16.1125	7.4725	48.5625	99.77	92.58	384.462	6
Slc25a5	754.317	440.923	266.582	448.733	505.365	566.715	5
Slc6a13	75.1725	38.2075	28.3875	39.16	46.08	43.41	5
Fancd2os	4.475	1.3725	0.7675	1.845	1.6275	1.82	5
Car14	71.18	17.785	8.3275	31.12	36.9625	49.335	5
Nfkbiz	2.67	13.8425	28.5925	21.0675	19.445	13.3725	1
Plscr1	27.2425	65.49	95.875	69.62	55.8125	47.0375	3
Slc22a13	66.57	20.9175	12.9475	31.1975	40.51	38.895	5
Cxcl5	0.0325	1.935	5.32	5.5075	8.76	4.2075	6
4930431F12Rik	0.62	6.1375	4.6625	2.825	2.1925	1.51	3
Gng2	0.905	3.67	10.7175	9.84	9.3125	7.3325	6
Mcm3	2.0825	11.6775	22.0725	12.425	10.7225	8.625	3
Spink12	0.14	2.485	6.535	8.18	5.9575	1.7125	1
Tnfsf10	10.16	4.885	9.0675	14.3675	14.5925	15.27	6
Car5a	4.6775	1.1375	0.6275	2.1	3.24	3.8525	5
Pold1	4.065	11.2225	22.0525	14.0075	14.38	11.8275	1
Trpv6	0.7725	4.15	11.6225	6.455	6.105	3.5725	1
Ssbp4	32.7175	75.7925	167.817	122.65	105.97	87.3625	1
Gm43549	9.6425	3.15	3.9625	4.155	8.1825	6.61	5
Dok2	5.36	2.3325	5.61	8.5775	7.4725	7.0175	6
Sct	0.395	3.42	4.785	3.7675	3.5125	2.7275	3
Fads6	7.45	2.4475	2.075	3.8225	4.9825	5.3275	5
Ppp1r16b	10.64	4.7225	3.395	5.2775	5.94	7.99	5
Ifrd1	16.715	57.3175	76.4275	62.035	41.4925	34.9575	3
Slc28a1	9.2225	4.2	2.6025	4.32	4.4125	5.9325	5
Guca2a	3.555	10.0675	5.435	10.02	7.4	6.7025	2
Gpt	14.3275	6.4675	7.4275	8.4075	8.9925	11.775	5
Cebpd	2.045	13.485	21	11.88	10.9175	8.33	3
Litaf	16.4675	66.8075	87.7525	58.7675	55.445	48.1825	3
Scel	3.78	1.0325	2.46	5.0175	5.2725	6.1575	6
Gm11788	3.95	1.4875	1.1025	1.815	2.0725	2.4575	5
Gch1	0.435	2.9375	3.5925	2.185	2.0825	1.76	3
Ccl20	0.03	4.07	2.38	1.7575	3.7875	2.23	3
Slc34a2	0.9925	8.4575	14.7475	9.8875	8.5325	6.2325	3
Tyrobp	6.79	19.8125	131.105	131.755	146.015	115.353	6
Cd248	0.91	3.4325	8.37	4.43	4.615	3.13	1
Sprr1a	5.7475	58.545	90.3625	26.07	29.875	41.59	3
Cenps	1.1575	4.545	6.305	3.8575	2.8975	2.025	3
Cebpb	12.4675	52.895	71.8075	38.825	31.3475	23.66	3
Tyw3	13.615	4.6075	4.72	6.06	6.57	5.83	5
Pea15a	18.02	86.3925	157.765	96.915	91.415	73.3175	3
Hmgcr	26.3025	11.1825	9.01	17.1725	17.42	10.765	5
Tspan1	18.375	7.135	6.525	11.68	21.935	26.77	5
Tnfrsf1a	23.56	57.8425	81.645	62.8825	54.07	49.915	3
Upb1	73.195	34.535	15.3775	27.515	31.7775	38.03	4
Actb	266.038	1035.8	1581.54	957.075	968.93	735.957	3
Trem2	0.37	2.4325	17.1875	16.9725	20.585	19.0025	6
Sbno2	7.9775	22.28	40.73	26.4975	27.79	22.9875	1
Flot1	32.015	92.4875	129.588	82.4425	71.035	61.26	3
Tmem25	45.025	16.685	15.205	24.34	27.01	29.215	5
Nop58	21.1325	57.9175	49.3525	42.045	37.5525	33.5825	3
Edn1	1.175	7.535	19.005	13.6525	9.705	6.2275	1
Gdf15	7.975	59.19	53.075	18.3075	11.61	15.0475	3
Gm43940	3.795	13.745	1.1575	1.4425	4.2375	3.55	2
Sncg	6.37	2.265	9.355	9.7575	12.2825	16.2925	6
Saa3	0.2125	1.9375	1.235	0.485	6.03	1.7375	6
Emilin1	9.155	25.3625	125.228	80.1975	67.5475	50.145	1
Defb19	4.02	1.605	1.8375	1.7525	1.845	1.725	5
Zfp36l1	27.0725	85.8175	106.198	70.0125	75.64	67.0025	3
Bbc3	2.2825	8.785	17.145	10.9275	9.7675	7.18	1
Vstm2a	2.1225	0.565	0.3025	1.0525	1.3825	1.73	5
Ihh	9.4475	25.31	23.22	13.4675	9.8725	8.5925	3
AC113282.5	3.625	1.3075	0.455	1.855	2.5525	3.36	5
Slc39a8	21.8825	10.245	7.7	12.495	14.2075	13.535	5
Bst2	18.4475	44.4775	146.17	128.595	103.203	80.815	1
Fabp1	0.79	4.63	0.52	0.7825	0.52	0.76	2
Rnf212b	2.905	0.9075	0.6725	1.33	0.9075	1.605	5
Por	144.775	71.5975	35.3925	46.98	71.805	95.9725	4
Il34	19.4	104.713	116.578	63.7575	56.785	43.06	3
Gm2436	0	4.4225	2.0975	4.27	0	2.9325	2
Dcxr	265.652	131.137	85.6675	143.975	152.618	164.68	5
Camk2n2	2.37	7.6925	7.2175	3.315	2.55	2.3475	3
Npb	2.385	0.5575	1.32	2.7275	2.8625	3.0625	5
Cyp24a1	26.8375	9.8025	10.585	7.1875	7.055	7.935	4
C1qa	10.7725	36.2975	318.86	288.995	282.875	204.06	6
Alox5ap	3.4075	13.6425	55.9125	55.545	53.1075	38.8925	6
Creb5	0.1175	1.7925	2.4075	1.325	1.4	1.075	3
Adssl1	4.8725	2.1425	4.3225	4.755	5.0225	5.025	5
Gk	145.583	61.5925	30.7275	71.3675	75.5175	82.0875	5
Ccl17	0.315	2.475	14.655	17.19	14.66	10.8725	6
Rap1gap	79.98	34.9225	42.7175	69.4125	72.3325	78.9875	5
Arid5a	0.81	5.7825	9.7975	5.2475	5.5625	4.87	3
Gm10241	36.4725	18.135	0	0	17.005	24.175	4
Kel	0.0725	2.0375	2.435	1.2075	0.5325	0.4775	3
Rps26-ps1	0.7175	4.2675	2.48	2.35	1.9375	1.705	2
Dusp8	0.475	6.2875	4.7875	2.15	1.61	2.1875	3
Irx1	49.6275	18.335	14.9725	29.18	35.045	33.4675	5
Spns3	2.47	7.445	5.7	4.255	4.53	4.1225	3
Snora70	0	2.3375	1.905	1.7325	3.945	1.3025	3
Basp1	0.71	3.54	18.9775	15.77	18.5325	11.7675	6
Hhatl	6.47	1.955	1.7375	4.4775	5.6825	6.4825	5
Gm1673	0.75	4.0875	22.1	15.04	8.7825	5.9325	1
Ndrg2	74.8	38.68	38.2675	54.1775	59.605	64.0225	5
Gm28900	172.845	59.25	276.127	218.192	289.062	252.847	6
Gm13111	8.0075	2.625	1.7175	3.96	5.79	6.0875	5
Pdpr	7.295	3.295	1.1025	1.9225	3.185	4.365	4
AC166344.1	1.7475	6.2375	6.34	5.09	6.065	4.7125	3
Cd52	7.945	27.17	144.965	180.062	157.095	127.037	6
Plaur	3.3925	20.095	26.39	13.4975	11.0575	11.23	3
Rhob	20.265	97.565	156.173	93.1175	79.4925	76.5575	3
Aldoc	10.79	3.2125	8.35	10.8675	9.92	11.9325	5
Kynu	1.475	5.02	2.1925	2.435	2.185	2.195	2
Snx29	18.1725	8.83	3.315	4.0025	7.1325	9.095	4
Chtf18	0.4525	3.16	4.5875	2.2725	2.01	1.4	3
Cldn14	0.065	3.105	3.07	1.01	0.41	0.31	3
Gm10163	27.215	3.6075	2.385	4.055	16.22	25.2575	5
Ppm1j	2.715	9.8025	21.595	10.185	8.1725	5.8875	3
Gm4070	0.9475	4.0575	4.2975	4.845	4.44	4.41	6
Igfbp3	46.0375	21.8275	127.983	94.205	60.0725	56.405	1
Fam107a	33.1275	10.345	7.1475	17.655	23.385	24.6275	5
Mt3	1.9	0.525	0.7475	1.155	1.565	1.1925	5
Mpped1	3.0975	0.9025	0.6725	1.34	1.3475	1.6575	5
Smcp	4.1425	1.46	0.525	1.8525	2.225	2.1925	5
Maff	1.315	9.6675	17.465	7.24	6.95	5.32	3
Id3	48.7475	115.695	165.62	148.377	106.142	120.48	1
Cavin2	7.93	3.405	3.3975	6.3625	7.5475	11.735	5
AC153370.2	30.8825	13.13	7.64	9.73	20.705	17.55	5
C1qc	8.2975	22.33	217.62	192.278	199.333	146.143	6
Nnmt	0.7	4.2925	11.0625	8.125	5.9775	5.24	1
Map3k1	6.4225	17.6575	24.91	22.9475	19.9975	16.8125	1
Tgfbi	3.1325	12.6	34.245	32.0075	29.82	25.7575	6
Igfbp4	292.502	143.123	158.218	173.912	189.025	226.27	5
Tmem173	1.405	4.975	24.695	19.34	17.54	14.575	1
Gm15441	7.235	2.8225	4.185	6.8325	4.925	8.855	5
Gm6614	0.6625	3.2625	1.3675	0.6825	0.49	0.4425	2
Aldh18a1	1.4025	4.72	6.5225	5.0725	5.22	4.0275	3
Slc4a1	14.555	3.5375	0.53	4.65	7.7175	14.0025	5
Gm42959	16.0475	43.68	5.9675	5.915	14.7875	12.6225	2
Tgfb1i1	2.455	7.4625	24.865	17.02	17.1275	13.99	1
Tacstd2	22.2325	98.3475	94.665	77.3325	83.5675	73.4625	3
Tsc22d1	155.625	603.622	867.253	603.737	482.688	389.668	3
C1qb	12.41	35.32	255.17	212.48	264.317	188.58	6
AI314278	37.555	18.4375	10.29	17.9625	22.655	21.9325	5
Chrdl1	2.68	1.04	0.5075	0.8725	1.15	1.525	5
Methig1	41.6475	19.7275	8.84	20.0825	22.8825	20.27	4
Papss2	75.1275	39.3925	22.83	37.99	41.9975	53.465	5
Rpl38-ps2	9.77	108.743	130.82	107.69	79.0325	33.2125	3
Coro1a	4.9175	16.8125	72.57	63.3425	66.685	53.1725	6
Runx1	0.1725	1.9775	5.7675	3.8675	3.985	3.2525	1
Krt18	16.5375	78.83	151.96	106.002	96.7225	84.325	1
Rps27a-ps2	0	1.07	1.5425	1.4375	1.025	1.0825	1
Anxa2	38.2075	113.39	320.52	225.625	208.653	196.298	1
Stra6l	7.03	21.8425	12.3	6.4675	6.1525	4.5725	2
Pdgfb	9.33	29.5225	63.535	33.8675	28.94	23.3675	3
Serpina1b	8.7475	34.675	43.085	26.2025	27.2325	20.4375	3
Rhbg	25.2275	10.865	7.28	19.5525	22.9275	27.9475	5
Ccl6	1.515	5.2275	36.7625	52.755	52.58	43.43	6
Dio1	19.375	8.1225	7.3025	10.9875	12.8425	14.7725	5
Etnppl	6.3575	2.2075	1.2725	2.235	2.7475	3.44	5
Abca13	7.46	2.0125	0.7425	2.3375	3.5725	4.3025	5
Pde4c	48.6925	23.7225	26.2825	33.33	33.8725	36.31	5
Laptm5	3.58	11.175	58.2775	46.8325	54.425	44.0975	6
Slc20a1	17.9225	54.345	36.35	22.815	22.06	19.83	2
Slc12a1	235.477	77.38	46.79	166.205	181.148	205.787	5
Tgif1	9.705	25.6975	41.095	28.9725	27.395	22.4875	3
Mgp	79.5075	201.48	3441.6	2947.75	1990.12	1195.38	1
Chac1	1.81	9.7875	2.1775	0.795	0.9325	0.9375	2
Arl4d	19.155	5.815	10.2875	18.945	20.465	38.5225	5
Casr	7.4	2.91	1.6575	3.235	5.3275	6.045	5
Slc10a5	7.9	3.215	1.675	3.45	3.545	4.225	5
Plin2	59.7725	165.368	137.308	87.2575	76.6525	82.3775	3
Gm2446	7.7475	1.425	2.71	1.5575	6.1325	2.9925	5
Cyp4a14	17.6575	108.388	19.3675	24.265	17.1575	14.775	2
Ccl7	0.26	2.7425	10.785	7.465	7.3	6.1975	1
Acox2	62.3825	31.175	20.035	31.5	34.3675	32.04	4
Anxa5	79.655	180.94	382.225	290.09	230.998	187.192	1
Dysf	2.7525	11.1875	23.6525	14.1175	15.8825	11.5875	1
Tmem207	8.3525	2.47	0.8525	4.9675	5.785	6.47	5
Cldn4	16.9825	71.5125	180.762	105.02	98.68	79.14	1
Scn4b	9.03	2.7725	1.6675	5.045	6.7425	9.1225	5
Mfsd4a	20.74	9.525	5.7675	10.075	14.64	19.525	5
Fxyd5	13.45	37.4875	138.238	103.513	105.058	85.725	1
Slc5a11	30.1675	15.25	11.005	15.4275	17.035	18.6975	5
Slc16a7	22.5975	8.7875	3.6675	11.3125	14.995	16.4325	5
Lyz2	15.96	45.9275	366.89	573.663	723.783	596.98	6
Tpm2	8.615	26.685	44.545	28.07	29.36	27.55	1
Ttr	74.7975	23.595	8.7375	52.19	52.8375	69.125	5
Tgtp1	2.98	12.33	23.1425	22.22	16.87	11.13	1
Gm15895	3.58	10.3125	11.0325	8.01	7.405	5.3475	3
Gm44120	19.4625	7.225	8.155	17.4775	12.795	15.76	5
H2-Eb1	51.015	117.42	879.207	908.952	816.128	712.265	6
AC142113.1	7.9825	3.0175	2.805	5.0775	4.2025	5.165	5
A4gnt	4.9125	1.9725	1.3175	3.4125	3.8175	3.47	5
Ripk3	0.675	3.5975	9.22	7.145	5.75	3.875	1
Rcan1	33.765	100.317	53.4025	27.935	26.1375	31.71	2
Lif	0.2625	6.8775	9.53	4.065	3.3375	2.4675	3
Pfn3	71.435	37.0625	25.8825	39.89	41.2625	43.715	5
Fcer1g	6.92	21.2725	141.3	138.775	141.298	85.055	6
Marcksl1	5.9875	17.405	104.278	69.6475	54.9775	41.7075	1
Gvin1	1.24	5.1125	6.8425	6.0175	5.725	4.175	3
Gm42047	60.8325	28.735	26.6025	28.5025	48.1525	37.135	5
Gm14233	16.14	2.0675	10.765	25.575	17.3425	9.65	6
Gm37750	64.64	151.988	112.445	82.755	94.345	93.9175	2
Nlrp6	47.465	21.255	13.2075	21.625	27.655	28.6925	5
Gm15889	14.595	5.0425	3.9175	9.9325	11.9375	10.7125	5
Gm9951	1.6825	6.155	2.67	1.625	1.47	1.3075	2
Gm9908	0.425	2.375	4.2325	2.1875	2.5675	1.2775	3
Gm26527	0.6675	4.9125	7.075	12.4075	6.9475	4.1475	1
Gm45155	2.8175	8.1225	5.84	3.7625	3.69	2.875	2
Ppp1r1a	181.528	69.6675	50.675	130.653	153.428	160.095	5
Gm37335	3.21	29.97	61.755	45.9775	23.275	12.285	3
Kif23	3.3925	8.9525	13.45	8.72	9.4625	7.4425	3
Cd24a	84.245	199.947	280.772	247.282	229.645	200.83	1
Thy1	1.31	6.415	96.8475	48.7375	39.735	24.09	1
Nat8f6	77.3125	37.045	18.2625	59.5675	71.2725	84.0975	5
Tmem158	1.53	5.355	20.36	22.59	16.7675	11.545	6
Rpl14-ps1	79.565	16.135	64.4475	36.5425	72.8375	77.24	5
Galnt11	242.077	100.545	54.9675	114.778	132.977	156.875	5
Slc2a4	12.48	5.265	3.3875	6.8925	8.5025	11.14	5
Nphs2	9.0725	4.1375	8.7625	10.4975	17.0825	20.375	6
Cdkl1	55.765	23.4225	15.2725	36.045	44.61	61.9225	5
Ajuba	11.7925	29.375	35.81	24.3325	22.675	23.1575	3
Prom2	6.8975	2.8575	3.255	5.2425	6.3475	8.475	5
Elf3	13.0725	31.8525	74.73	49.57	46.8175	43.8925	1
Gm45799	7.81	3.14	7.355	9.4925	4.015	8.8025	5
Flna	27.26	69.7575	276.377	202.955	225.22	180.24	6
Cnn2	6.965	18.7575	54.2025	42.705	46.145	37.445	6
Hbb-bt	29.0425	10.6425	29.9025	36.2075	27.605	32.0875	6
Gm13568	1.1975	4.8125	11.4725	11.04	7.1425	6.8575	1
Pik3r1	7.9075	24.9	17.42	16.47	15.395	14.6825	3
Nat8f1	326.515	116.873	64.5275	160.363	197.722	228.768	5
Cep85	247.002	656.89	1883.49	908.477	1015.75	742.51	1
Cxcl12	32.3625	16.22	34.785	98.94	59.66	94.2625	6
Gys2	12.355	6.3925	2.875	5.7425	5.7725	6.86	4
Trf	15.1575	42.4675	119.308	109.093	98.6875	115.785	6
Hykk	49.7725	25.925	12.2875	22.11	23.005	27.305	4
Atp4a	14.7975	5.2725	3.99	12.7275	15.355	17.4275	5
1700028J19Rik	8.6175	3.3375	1.9225	5.9975	6.3575	6.6775	5
Proz	3.18	1.305	0.8825	1.5075	1.5825	2.0075	5
Gm9522	1.2025	0.2125	0.6925	1.995	2.1275	1.2425	6
Podxl	22.0225	11.2325	32.7275	37.4175	50.9425	59.4475	6
Col8a1	0.7325	3.3175	7.295	2.295	3.1325	1.6025	3
Igfbp1	7.125	3.0975	3.63	3.525	4.2575	3.5475	5
Emx1	40.83	21.5475	24.2525	32.1925	32.2025	33.215	5
AC131033.1	2.005	8.4825	4.005	4.0625	3.4425	1.5275	2
Bsnd	29.1675	12.415	9.45	24.8575	29.4225	42.2475	5
Gm37614	16.145	4.1275	13.1125	20.7125	22.6925	14.1075	6
Gm26892	8.675	3.6025	3.04	7.975	6.755	6.9175	5
Uroc1	17.675	6.5875	4.2375	8.7825	13.785	15.785	5
4930404A12Rik	0	1.2775	2.5425	2.9675	1.495	0	1
Acacb	6.915	3.2025	2.7625	4.4525	5.79	8.54	5
Mogat2	11.675	5.795	2.4975	4.98	5.675	8.51	5
AU021092	8.285	3.2375	11.225	15	14.4625	19.28	6
Hk2	0.16	2.075	4.7375	2.3975	2.6	2.13	1
Gadd45a	43.3775	114.573	135.47	86.4925	68.005	64.31	3
Irf1	8.6325	22.8425	50.73	47.3075	39.345	33.0125	1
Gm7367	11.63	2.4175	3.49	1.81	3.6275	6.0525	5
Gm10182	26.015	12.345	6.3575	10.1275	28.895	36.04	5
Gm43110	2.43	11.2775	9.6175	8.99	11.1325	11.55	3
Ccl12	0.55	4.95	16.6225	19.485	15.2975	13.2525	6
Gm21769	0	5.7225	7.67	0	0	0	3
Gm26130	1.33	0	0	0.5825	3.985	1.3225	5
Gm25788	0	1.71	2.1425	0	0	2.6925	3
Gm25637	0	6.67	0	0	0	0	2
Slco4c1	5.3275	2.525	1.3375	2.81	3.5725	3.5525	5
S100a4	7.135	24.8775	51.7125	56.6225	47.0125	47.16	6
Rnu11	0	1.965	0	0.945	1.3275	2.1475	2
Junb	14.76	55.0825	115.08	59.4075	59.4725	70.6825	1
Nccrp1	23.3275	6.3675	1.1675	11.4125	14.19	13.6475	5
Gm26735	0.1825	1.8375	12.96	11.38	5.345	2.485	1
Il11	0.09	2.0575	1.9825	0.6225	0.62	0.715	3
Fosl2	2.7225	7.6775	17.8075	11.3625	10.7225	10.5125	1
Calml3	1.4375	4.8425	5.0475	5.19	4.6275	4.0825	3
Hbb-bs	207.38	86.21	190.795	247.273	201.613	218.65	6
Nuak2	41.6325	110.782	65.2075	40.035	36.0875	42.9475	2
Gm28661	26055.9	1024.44	8358.11	13070	16266.1	17607.9	5
Krt19	4.285	14.9225	88.5525	47.995	58.4225	52.28	1
Gm22174	1.89	15.7875	1.915	0	4.0025	5.805	2
Tmsb4x	258.7	599.485	2236.3	2376.83	1862.33	1513.99	6
Snora20	0	2.1475	3.8575	0	3.27	0	3
Tagln	22.475	72.98	197.78	114.828	114.895	100.647	1
Snora65	0	7.32	2.03	0	0.1	6.74	2
Ranbp3l	18.21	6.785	3.9975	11.8625	12.05	20.0925	5
Lypd2	11.8	2.885	10.5025	19.025	18.0875	40.4175	6
D330041H03Rik	7.0675	24.41	29.51	31.5425	22.5575	9.78	3
Acta2	16.7225	55.1725	94.6625	64.66	73.135	65.3025	1
Cryab	159.227	328.015	322.105	236.94	230.58	267.538	3
Aqp4	7.6825	3.0425	2.3725	5.6075	5.78	8.6625	5
Gm45170	3.36	1.48	0.45	2.115	2.4525	4.0275	5
Aqp3	68.3925	36.455	15.4525	45.24	53.6075	87.3475	5
Snord15b	8.6525	2.5275	7.26	1.56	8.3475	7.655	5
Gm12744	0	13.145	5.0775	6.63	1.115	0	2
Gm26718	0	1.2225	5.4625	5.22	0.3175	0	1
Gm25184	0.435	1.94	1.0575	1.155	2.8275	1.335	2
Phospho1	3.2575	1.0025	0.905	1.5	1.645	4.525	5
Cyr61	19.76	70.14	74.83	39.5275	33.1625	65.1825	3
Rps13-ps2	109.565	23.7075	319.962	208.127	189.988	151.222	1
AC125167.1	3.0575	0.0225	0	0	0	5.1475	5
AA467197	0.415	2.54	13.625	5.88	7.1575	4.0325	1
Epor	4.88	1.0875	4.085	4.4725	4.475	8.305	5
Gm45090	2.0875	0.7275	0.1125	1.065	1.365	2.0725	5
Ankrd1	2.16	13.16	22.8475	14.185	9.925	12.3225	3
Gm24888	1.17	3.515	3.9725	8.785	2.445	2.6125	1
Ccl28	7.275	2.92	2.195	3.225	2.8775	3.375	4
Gm23158	2.15	7.915	1.81	5.37	6.895	3.0975	2
Gm22270	2.405	12.5075	29.48	18.125	17.6875	10.3175	1
Clec3b	1.435	0.115	0.685	1.3775	1.06	5.96	5
Gm10359	284.327	59.83	0	18.245	89.045	173.245	5
Gm12671	284.327	59.83	0	18.245	89.045	173.245	5
Fcrls	0.1275	0.8275	17.5575	15.01	25.19	10.015	6
Fcgr1	0.3225	1.635	13.9925	10.895	11.3	7.5825	6
Lst1	3.1075	7.09	61.7525	55.35	63.07	31.71	6
Kdelr3	0.9825	3.3225	17	12.635	10.4	7.2375	1
Chrna4	14.5725	8.1725	1.81	4.2025	7.19	7.5425	4
C1qtnf5	3.19	7.9675	95.375	70.105	49.4425	33.46	1
Col15a1	4.13	10.8975	108.858	76.18	61.995	36.43	1
Prkcb	0.5575	2.5675	9.025	8.56	11.0425	6.5225	6
Bmp1	2.29	4.9675	30.445	20.88	19.7225	13.8375	1
Ly86	1.49	4.7325	41.5325	45.64	35.5325	23.6525	6
Bcl2a1b	1.0925	3.6625	28.5775	29.9425	28.9575	20.6125	6
Evl	7.8825	14.745	63.1225	57.97	50.3225	39.2775	6
Prss22	0.1725	1.3375	11.265	4.0275	3.1075	1.15	1
P3h3	3.27	3.86	20.0475	17.095	15.475	12.32	6
Emp1	6.975	10.81	46.4575	34.1075	31.07	21.67	1
Ifi211	0.99	2.55	12.1775	13.0475	10.6075	8.6925	6
Nkd2	0.2275	0.2925	8.345	6.775	6.47	3.125	1
Slc25a10	314.723	165.352	102.672	145.755	167.825	200.58	4
Ms4a7	0.7975	0.73	23.68	31.38	36.5725	23.175	6
Gsdmd	1.93	3.285	22.78	19.255	18.985	15.205	6
Ncf1	0.5425	1.965	10.4675	10.305	12.12	9.015	6
Col12a1	1.32	3.4425	31.225	29.3275	29.8125	8.9625	1
Nnt	88.775	52.705	32.9375	50.315	52.89	60.8625	4
Gldc	17.085	17.08	3.005	5.0525	6.795	8.7975	4
Ddah2	13.5675	25.55	87.715	65.505	55.82	49.2275	1
Slc15a3	0.8125	2.1925	9.8525	7.4475	10.075	7.7475	6
Dock10	0.6925	2.3975	10.66	9.1475	7.8875	6.4875	1
Rac2	0.6925	2.1125	11.4625	10.715	15.58	9.575	6
Vstm4	1.41	2.935	17.4275	15.2875	11.6525	7.5975	1
Rgs10	2.7675	6.255	32.135	35.2425	32.1	24.52	6
Lyl1	0.8125	1.285	9.1225	8.0475	8.195	6.265	6
Lgi2	0.035	0.75	7.7075	3.7575	3.4975	1.3	1
Kcnj10	9.5875	7.1575	3.2025	6.4125	9.355	9.8575	5
Snx20	0.625	1.49	9.1325	7.8175	8.175	6.95	6
Ctla2a	6.4625	10.16	36.43	26.5225	21.515	19.255	1
Pirb	0.5725	1.3425	10.7425	11.045	15.52	10.5625	6
Rbp1	3.065	6.3975	41.5625	26.6425	20.045	14.69	1
Fbln2	1.405	1.4425	14.855	7.5625	7.3575	4.355	1
Mmp14	4.0675	7.55	69.21	52.75	49.5375	37.4725	1
Evi2a	0.735	2.3625	14.805	15.63	14.2975	10.8875	6
Tnfaip8l2	0.92	1.7325	13.245	12.8325	12.6875	9.985	6
Marcks	3.48	8.65	47.7	44.8125	36.8175	25.5975	1
Rftn1	1.185	1.8375	11.935	10.0175	10.9375	8.3975	6
Cd276	0.325	0.68	6.19	5.19	5.045	3.58	6
AB124611	0.56	1.6975	10.845	10.11	11.8175	7.6075	6
Mrc1	0.585	1.7175	16.4175	19.49	12.1325	9.5475	6
Cd40	0.9125	1.7025	14.1525	11.58	8.43	7.2925	1
Themis2	0.4675	0.8575	7	7.415	7.8325	5.8775	6
Lrrc25	0.6225	1.87	11.5275	9.355	11.6725	8.0625	6
Lilr4b	1.0175	2.905	13.9675	16.3125	18.24	13.8225	6
Mrc2	2.58	6.0725	38.9475	24.13	21.1875	16.1175	1
Serpine2	5.9975	5.8475	98.125	80.435	67.63	36.58	1
Clec4a2	0.4875	2.05	19.4425	21.92	21.69	10.85	6
Traf1	1.8375	2.6125	19.625	12.965	12.77	11.9575	1
Enpp2	89.6075	60.6825	29.8225	47.22	40.955	51.7675	4
Clca3a1	0.655	1.77	20.0975	11.0375	6.475	3.7825	1
Adam19	0.2725	0.695	4.665	2.7275	3.05	2.1625	1
Rpl22l1	98.7825	180.725	311.915	292.298	180.535	149.895	1
Lsp1	4.1175	10.4625	55.5225	52.6175	48.9225	50.5325	6
Ccl9	0.39	2.175	20.1175	20.2825	21.7875	19.5775	6
Mxra8	10.55	8.74	101.32	100.332	78.2225	73.8375	6
Fkbp10	1.4875	4.0875	25.1975	16.2575	14.295	9.9125	1
Atp5a1	930.388	587.842	479.712	618.625	653.933	674.278	5
Cyth4	2.2875	5.7525	25.65	18.9525	28.805	22.4725	6
Psmb9	4.6275	9.15	35.81	37.1475	31.685	26.0325	6
Nckap1l	0.72	1.745	10.245	9.18	10.9	9.155	6
H2-Aa	44.66	98.9675	817.398	929.21	736.668	652.163	6
Slit3	0.63	0.8375	5.045	3.5125	3.65	3.0875	1
Oxct1	368.623	206.262	84.46	156.845	192.893	199.327	4
D630023F18Rik	19.71	11.88	4.7575	7.055	8.0125	8.855	4
Tmem143	21.1225	17.33	11.115	12.4275	16.8025	17.4575	4
Mpeg1	1.785	3.93	35.2175	39.02	42.9	35.1325	6
Tap1	5.5675	9.79	31.9725	33.07	29.48	25.775	6
Ctsk	1.8675	2.7975	30.165	33.2525	23.5925	18.3975	6
Aldh5a1	17.9675	10.43	5.72	8.325	9.6575	11.83	4
Selplg	1.0975	2.5625	17.8275	18.3325	18.845	17.1675	6
Gm9762	7.7375	9.97	0	0.445	3.88	6.5425	4
Myo1f	0.44	1.1225	6.7	6.5825	8.3475	7.11	6
Suox	35.5275	21.0575	17.065	22.135	21.175	26.5875	5
Arhgap9	1.005	1.8525	11.605	11.7425	11.6125	10.59	6
P2ry6	1.6375	3.1425	11.345	10.79	11.9575	10.21	6
Acadsb	58.145	32.2225	27.1575	41.1425	42.805	46.5425	5
Clec12a	0.42	1.275	10.8525	12.105	11.14	8.58	6
Ptgfr	6.2625	4.145	1.625	3.5875	4.3375	4.675	4
Lrp4	3.6125	2.5325	1.5225	1.92	2.505	3.375	4
Aplnr	0.9825	0.97	7.855	5.85	6.0025	4.2425	1
Unc93b1	11.205	19.6425	100.127	87.335	86.6125	62.5425	6
Cfl1	196.757	385.915	570.263	418.748	404.53	326.04	3
Abat	63.0025	33.4725	12.8	23.945	29.9675	37.1925	4
Pilra	0.315	1.805	8.26	5.37	6.1775	4.1425	1
Il10ra	0.855	1.06	11.3125	11.2425	10.655	9.29	6
mt-Nd5	3618.5	2915.05	832.867	1409.71	1913.59	2191.32	4
Fcgr4	1.08	1.09	16.53	18.2175	18.305	9.2275	6
Lpar3	9.395	8.0725	2.8375	3.6525	4.405	5.6375	4
Cyc1	382.3	263.777	190.298	261.16	271.697	276.115	4
Pdgfrb	3.9525	5.89	34.5325	22.28	19.9125	15.8875	1
Fam13a	8.395	5.8575	2.3675	3.805	5.13	6.9475	4
Fermt3	1.25	2.4025	10.465	9.255	12.01	9.645	6
Adgre1	0.665	1.28	15.77	16.6375	24.6775	13.16	6
Evi2b	0.4225	1.2325	7.3075	7.925	7.4625	6.165	6
Cldn3	13.565	25.955	65.6425	43.3475	42.965	39.17	1
Ehbp1l1	3.995	5.29	16.695	13.415	13.7725	12.4825	6
Gpr153	0.355	1.095	8.48	5.95	6.4675	3.855	1
Dglucy	71.89	48.9	26.7025	37.5725	44.7275	43.82	4
Rpl39	300.507	482.11	825.722	729.045	586.788	479.973	1
Scnn1a	31.1525	19.3875	13.0775	22.8525	33.06	34.945	5
Loxl1	2.105	3.255	30.19	19.055	16.2825	12.66	1
Tgfb3	0.36	0.59	4.3075	2.51	3.0625	2.2025	1
Col6a2	1.3975	3.25	15.73	12.91	14.715	11.5725	6
Nlgn2	1.2325	2.425	13.91	10.52	10.03	7.96	1
Tlcd1	53.1025	27.795	28.615	40.07	40.6925	44.905	5
Itgam	0.1425	1.4925	6.9125	5.7275	8.2575	4.76	6
Cpxm1	2.1525	3.955	48.055	54.8725	44.1925	39.2525	6
Lhfp	3.8975	6.4825	64.0575	52.095	43.825	26.7275	1
Arpc3	126.263	179.83	290.825	249.352	217.515	178.928	1
Ncf2	0.955	1.9025	10.8175	9.7	11.665	9.5275	6
H2-Q4	17.79	37.175	99.45	94.8975	78.37	72.8125	6
Aldh4a1	166.732	84.0225	51.3025	80.085	90.8225	110.18	5
Adamts2	0.33	1.0075	7.4675	5.9525	5.025	4.035	1
Rhoc	87.5225	182.512	303.848	163.15	136.518	113.793	3
Psmb8	9.9725	21.9625	86.3375	74.025	70.255	62.1125	6
Pcbd1	326.39	201.75	139.555	207.757	221.695	231.15	5
B4galt2	1.65	3.0625	10.8475	7.1075	6.5375	5.1325	1
Coq9	174.333	88.1675	63.4375	82.4525	102.157	111.065	5
Oxgr1	5.2725	2.765	1.575	4.67	5.6075	6.52	5
Ndufa10	189.037	111.035	72.8525	102.07	124.54	128.637	5
Trim47	24.7175	54.48	97.8575	59.9975	56.4375	50.1325	3
Mgl2	1.435	4.6275	36.79	32.04	25.5075	25.155	6
Bckdha	207.282	128.393	87.605	110.968	120.91	143.023	4
Nepn	7.565	4.25	1.4075	2.4025	2.6075	3.565	4
Ptger4	0.8525	2.1825	6.25	5.6725	5.4175	4.495	6
Gpr65	0.335	0.995	6.855	6.9725	5.6225	4.535	6
Ppp1r18	2.4175	4.6875	25.4275	18.6175	19.4475	15.3775	1
Pld4	2.8475	6.01	42.0325	39.05	45.1975	36.615	6
Sult4a1	0.045	0.8125	4.71	3.6325	3.1925	1.4525	1
Dtx4	2.36	6.785	12.7075	9.99	10.5775	8.1625	1
Sgk2	57.4775	31.925	14.73	24.14	29.6175	36.92	4
Neurl3	2.6375	5.355	18.3375	15.6575	16.5375	13.9775	6
Pinx1	3.3375	7.3925	15.595	10.8825	9.1525	7.1225	1
Pip4k2a	2.085	3.3325	13.5475	13.3575	12.62	10.7325	6
Rps23	113.205	214.13	306.812	280.425	199.903	172.827	3
Casp4	1.11	2.8	18.09	19.5425	17.305	13.06	6
Coq8a	83.0325	45.88	28.0125	27.395	30.725	39.64	4
Clec4a1	0.4925	1.01	12.265	11.76	14.7075	7.6525	6
Arhgef25	3.2225	4.195	22.9625	18.4075	17.9775	14.41	6
Nfatc4	0.8725	1.02	10.5575	9.0125	8.0225	6.3775	6
Unc5b	1.6	2.1125	9.545	5.7975	5.1425	4.4475	1
Xylt1	2.7075	1.515	0.96	1.215	1.6025	1.9725	4
Vasp	15.5525	33.3075	68.8425	53.1875	48.825	40.595	1
Cmtm7	5.955	10.93	32.18	29.375	25.9075	20.885	1
Zbp1	1.1475	2.6275	16.195	16.9925	13.4875	10.6275	6
Cd72	4.3775	8.285	50.3925	40.8975	48.165	28.9825	6
S100a10	161.15	306.868	465.265	305.995	289.8	235.17	3
Rpl27a	83.3625	170.847	212.83	188.335	155.537	132.565	3
Nadk2	23.215	13.8225	9.6525	13.4225	13.5225	17.3625	5
Sardh	263.1	147.55	85.3375	124.748	153.387	168.77	4
Ckap4	3.3075	8.93	21.26	14.38	13.1325	10.105	1
Ms4a6d	0.16	1.4925	6.47	6.69	8.285	5.425	6
Lpcat2	0.3125	0.68	6.605	6.5225	7.1475	5.635	6
Adam8	0.4775	2.0175	9.91	6.9925	8.465	7.77	6
Arhgap45	1.875	2.8925	16.2625	14.645	18.82	18.775	6
Nfkbie	1.725	3.94	14.6125	9.88	10.6175	9.085	1
Tex2	24.7475	19.7775	11.0325	13.41	15.2825	17.755	4
Oas2	0.9225	1.44	11.1675	9.5625	8.095	6.6675	6
Rtn4rl2	0.1275	0.4675	3.4375	1.9175	2.315	1.7275	1
Cd300c2	0.7925	1.675	17.61	19.2075	19.0125	14.8425	6
Retsat	121.627	69.67	30.9975	54.5075	70.3125	90.08	4
Fmo2	83.2875	44.3575	20.315	35.7275	40.18	51.835	4
Olfml3	2.835	5.2425	26.9325	23.6175	21.9125	16.34	6
Eid1	20.7675	28.2425	59.79	58.4325	45.7975	39.18	1
Foxj1	0.22	1.215	9.22	5.9975	5.8875	3.7575	1
Crip1	22.345	39.9475	135.06	152.515	130.363	134.273	6
Hck	0.63	2.3875	10.4275	8.445	12.2725	7.87	6
Spi1	1.6975	5.0125	22.6775	21.6725	23.525	16.6325	6
Ifngr2	6.625	16.5	29.0925	22.84	18.425	15.6375	1
Mfap2	1.0575	2.765	30.455	23.78	17.75	9.8075	1
Rasl10a	0.35	1.155	4.24	2.9025	2.5825	1.9525	1
Pbld1	111.715	63.51	30.8875	50.4575	54.925	65.475	4
Clpb	36.005	29.005	17.13	17.4675	21.7025	24.045	4
Lox	0.5225	1.2225	14.185	12.0425	8.36	5.43	1
Cdh11	0.72	1.6525	15.2275	16.4575	12.6225	8.7475	6
Uqcc1	49.7975	31.3325	16.2875	22.125	29.915	34.02	4
Batf3	1.575	2.4175	16.0825	15.6325	15.855	11.0875	6
Cd48	0.6625	1.615	12.5375	15.28	12.695	10.715	6
Lmtk2	11.0975	9.3	6.57	6.7025	7.8375	9.135	4
Abcd3	121.022	63.8825	53.37	76.4775	76.86	87.23	5
Aco2	387.902	248.502	158.745	231.613	255.305	279.44	4
Acot4	18.91	17.6725	7.455	10.0875	11.225	12.495	4
Pdgfrl	0.225	0.1675	6.2675	7.575	5.4625	4.09	6
P2rx7	0.5875	0.9375	6.63	6.205	6.845	5.49	6
Pdzk1	616.56	404.327	206.618	296.1	328.543	347.312	4
Mgat3	29.21	17.465	12.5525	14.16	18.1	21.9975	4
Pstpip1	1	2.045	11.105	9.41	10.8975	9.1825	6
Mmp11	3.365	3.405	32.98	35.0875	25.765	16.59	6
Vdr	66.36	34.3675	29.4925	30.8825	37.385	41.97	4
Carhsp1	15.31	36.1225	50.19	28.965	25.555	25.0675	3
Ogdh	133.843	114.155	66.5975	81.0875	97.245	113.748	4
Mut	61.4075	33.6125	18.2375	31.1875	33.1975	38.9275	4
Fkbp7	2.8875	3.3925	20.3	21.13	14.355	11.3125	1
Tmem174	251.972	156.36	88.7625	118.745	121.325	151.32	4
Rpl10a-ps1	227.338	444.645	632.495	463.715	398.035	326.06	3
Acot12	75.405	49.235	21.965	29.245	30.44	35.745	4
Ecsit	51.3875	39.0675	24.9925	31.38	37.6775	40.26	4
Rhog	11.8175	23.885	49.6425	36.4125	37.285	31.5075	1
Atp8b2	1.9325	2.335	10.3075	9.3225	8.92	7.85	6
Cldn10	175.357	129.525	77.95	121.677	112.44	119.265	4
Atp5g1	567.617	620.597	342.663	454.09	463.902	429.707	4
Phf11b	0.82	1.6325	9.535	9.0075	9.0325	8.0475	6
Plin5	5.1225	2.93	2.74	2.6725	2.1	3.52	4
Crlf2	4.3025	10.42	31.93	22.2625	19.43	14.8225	1
Fitm2	11.8475	6.84	5.37	6.575	7.035	9.0125	5
Ptprn	0.0925	0.3425	3.8575	0.8675	0.585	0.2975	1
Bcar3	11.445	6.6025	5.1275	7.9475	9.5	11.5025	5
Dhrs4	241.292	151.417	100.763	126.72	139.042	150.618	4
Cfp	2.665	7.7175	24.595	18.69	22.4225	18.38	6
Sc5d	18.8525	15.62	10.7775	12.9825	12.5125	15.7675	4
Adamtsl5	0.5675	1.43	6.725	4.6725	5.2	3.395	1
Bhmt2	58.35	35.97	12.3175	21.755	28.4175	32.12	4
Ifi204	1.0675	1.6525	11.1325	10.6975	9.7225	7.9125	6
Dgat2	74.615	51.86	20.03	28.5375	36.2725	69.085	4
Acss1	59.22	33.06	19.4925	33.66	37.39	44.44	5
Lsr	21.2875	47.2625	72.285	43.335	35.975	32.075	3
Kalrn	5.0825	2.905	2.995	4.3925	5.2825	5.9375	5
Thbs2	0.61	0.7025	10.725	8.785	8.8025	6.4725	6
Siglece	0.575	0.98	6.66	5.39	9.06	4.26	6
Arrb2	8.89	14.9825	55.8875	45.58	50.59	41.445	6
Pccb	159.655	175.393	82.8575	101.46	101.082	111.578	4
Pdpn	2.855	6.1375	23.645	24.235	24.4425	20.685	6
Tnfsf13b	0.95	1.655	10.03	11.68	13.195	12.685	6
Oas1a	1.635	2.9	15.355	12.77	13.15	10.61	6
2310022B05Rik	11.055	17.5975	35.6975	23.73	22.325	17.6375	1
Aldh9a1	174.472	112.51	60.3175	91.5475	104.215	123.757	4
Itgav	36.3125	56.97	134.002	87.635	70.43	58.3825	1
Dkk3	2.56	2.3975	21.9525	26.7925	22.9525	17.9825	6
Dnajc28	5.5525	2.6675	2.13	2.9425	3.305	3.815	5
Slc5a2	309.28	206.692	101.112	146.465	155.645	159.438	4
Camk1	25.275	50.3425	69.37	58.265	55.2875	47.1275	1
Rpl34	421.595	706.22	1061.71	906.003	743.28	639.63	1
Sdc3	2.85	3.1975	22.97	17.4575	17.25	15.1825	6
Pbld2	15.92	10.1275	5.3225	9.18	9.0075	10.6475	4
Serpine1	0.75	2.76	34.1125	14.55	14.4575	12.6175	1
Ccr5	0.41	1.57	7.8875	8.385	7.0125	5.0925	6
Slc9a3	32.425	17.9125	6.8775	11.4575	14.4675	18.5125	4
Map3k15	9.195	6.3575	3.2275	3.87	4.405	4.9725	4
Rasl11a	4.125	10.625	37.605	27.6475	23.2075	15.5875	1
Svbp	26.51	39.1675	79.915	67.9925	53.385	44.7325	1
Gm8186	47.8425	103.085	137.757	114.265	102.76	85.5925	3
Aldh7a1	199.292	181.417	99.22	107.632	116.315	131.21	4
Art4	0.855	1.2525	9.86	10.9	10.75	9.3875	6
Pdlim4	1.5775	3.48	28.4625	23.445	18.5225	13.6475	1
Sucla2	102.772	67.7625	50.1725	71.1625	68.51	78.9725	5
Synpo	8.825	12.33	34.4675	25.6	30.4725	30.435	6
Acads	136.065	79.1275	51.0375	61.7275	77.5425	88.9875	4
Bpnt1	147.02	82.9175	44.785	68.165	80.025	89.24	4
Fut9	16.825	16.1525	5.7325	10.58	10.625	11.36	4
Rgs16	0.175	1.1725	8.9325	5.56	6.09	4.485	1
Ltb	0.615	1.5325	14.0725	12.455	13.5625	13.32	6
Grsf1	60.7825	39.445	30.0275	41.625	42.38	48.23	5
C2cd2l	31.1925	25.3675	15.4025	18.045	18.365	22.4375	4
Tprkb	70.8075	47.965	34.4925	42.62	44.375	51.4825	4
Mmp2	1.3325	1.2525	36.23	48.13	40.2725	28.535	6
Sertad4	0.445	2.225	4.4125	3.865	3.26	2.6225	1
Abhd14b	234.843	130.035	90.67	142.97	156.433	173.69	5
Piezo2	0.2775	0.355	3.7	2.425	3.1425	2.14	6
Aass	120.623	69.6	22.6325	46.1425	52.98	66.1875	4
Arhgap30	0.54	1.105	6.1025	5.8	7.5875	6.52	6
Trim30d	0.49	0.71	3.83	4.7375	3.8375	3.515	6
Acsf3	38.5075	30.28	21.9325	22.4175	26.075	28.2525	4
Shpk	10.67	6.0775	5.11	6.055	6.27	7.1625	5
H2-M3	1.73	2.4875	9.89	10.57	10.5725	9.4325	6
Itgb2	0.8825	2.2375	11.74	13.275	17.5275	15.8025	6
Prkaa2	16.6275	13.76	6.7325	9.9	9.785	11.4975	4
Ctsz	114.6	221.238	252.19	179.57	181.67	155.232	3
AC159622.2	8.1225	4.7925	0.8175	1.9575	2.9375	3.3725	4
Hilpda	2.125	3.1275	11.655	6.79	5.0075	4.0775	1
Cdk4	59.0375	102.365	226.02	173.12	137.958	107.045	1
Rgl1	49.7625	34.265	20.8825	23.1225	27.1925	29.1025	4
Trim30a	1.3725	1.9225	9.34	10.6325	8.955	9.1675	6
Dlgap4	11.8975	25.6825	36.43	25.8175	26.2575	25.21	3
Rnf152	5.385	3.6525	2.095	3.0575	3.325	4.2325	4
BC026585	286.452	154.585	103.877	152.702	163.45	174.023	4
Rpl15	169.15	294.798	393.05	343.197	260.553	229.335	3
Fam217a	4.4825	3.16	1.98	3.185	2.3625	2.53	4
Casp12	0.6	1.07	6.93	9.2525	9.315	7.995	6
Nfs1	85.255	50.1575	42.135	55.39	53.11	58.6775	5
Serpina3g	1.2525	2.4525	23.8225	23.535	30.46	19.3475	6
Pglyrp2	0.0725	0.385	2.7575	1.385	1.37	1.2	1
Cnp	3.4575	6.28	20.5825	16.81	16.36	13.7225	6
Srr	34.1	29.125	16.1175	20.6025	21.3325	22.9475	4
Spsb1	0.76	2.52	8.9025	6.04	6.15	4.725	1
Slfn2	3.3425	6.16	31.24	31.9675	27.3275	23.64	6
Nfkbid	0.4	1.5525	4.92	3.1225	3.225	2.775	1
Crat	56.6075	41.79	24.7175	32	35.4325	43.7025	4
Acmsd	47.01	24.575	7.81	19.5725	22.4325	22.27	4
Speg	3.285	5.04	15.735	12.445	12.5	11.7625	6
Hcls1	2.6875	6.0475	25.17	20.035	26.3375	19.5675	6
Gas5	152.02	282.2	426.165	375.03	282.155	238.915	1
Tmem106a	67.435	51.3975	34.4125	39.145	44.4175	49.34	4
Mfap4	0.5175	0.895	15.11	14.8925	13.4325	11.875	6
Mthfd1	91.0125	51.2	37.795	56.355	62.8125	63.17	5
Panx1	0.8425	2.5275	9.8125	7.2125	6.8225	5.775	1
Mmp23	3.2525	4.74	23.8625	23.33	23.0025	21.615	6
Aldh2	827.185	717.595	481.32	468.793	505.89	583.058	4
Bgn	36.8725	57.3325	390.825	309.385	306.11	257.762	6
Arsb	49.3225	29.7475	12.9775	17.3875	23.7075	29.8075	4
Il21r	0.1775	0.625	3.085	3.2075	3.84	3.575	6
Cyfip2	27.8275	17.415	12.425	19.8225	23.18	26.9075	5
Vav1	0.4625	2.3625	10.7125	8.775	11.135	7.1875	6
Gstz1	208.25	119.653	63.6725	97.365	108.522	129.357	4
Sp110	2.0375	2.57	13.8175	13.2475	14.1825	13.3275	6
C1qtnf6	1.3025	2.7775	25.04	13.925	11.51	6.72	1
Slc22a4	34.6425	20.715	12.4225	15.1325	17.91	24.1725	4
Selenon	1.4	2.9625	12.98	9.6675	9.4775	7.76	1
Gm20559	2.7175	4.37	16.4	17.4325	17.63	15.57	6
H2-D1	132.843	204.107	596.692	540.405	491.108	452.82	6
Arap1	18.925	23.8625	79.4875	65.355	57.365	44.2675	1
Hnrnph1	105.435	134.618	283.3	295.54	235.447	206.315	6
Ifi47	2.5175	5.1475	16.5125	19.2525	17.4875	14.93	6
Praf2	5.0725	10.5075	22.3425	16.5225	15.6975	13.9825	1
Bin2	0.4225	1.4825	5.3225	4.9225	6.09	4.995	6
Gpd1	171.243	98.04	49.9425	73.7525	85.865	125.885	4
Prodh	116.31	74.2575	44.4475	53.325	59.4625	77.1375	4
Hibch	31.13	21.5025	13.805	20.2975	19.515	22.4725	4
Mvd	40.905	40.1125	18.055	23.0975	26.3275	24.7275	4
Ifi207	0.395	1.125	5.67	5.7875	5.54	4.45	6
Cyp1b1	1.79	3.8675	18.3225	16.47	14.985	14.8925	6
Bak1	6.8775	12.285	24.14	15.9925	16.9875	15.065	1
Tmem72	10.45	5.55	4.51	6.6425	9.4925	8.705	5
Stard10	432.478	318.7	220.132	246.715	266.28	286.723	4
Cfh	14.4425	14.8775	112.635	163.285	134.35	115.703	6
Lrp2	112.513	62.955	21.2075	34.6425	42.53	53.4475	4
Slc25a15	44.3275	37.58	18.8625	22.7675	24.415	28.06	4
Wfdc17	1.485	2.855	22.0475	23.65	30.03	21.345	6
Cdca7	0.29	1.475	4.03	3.1325	2.7075	1.6175	1
Ldb2	1.9175	2.2925	8.295	9.035	6.155	5.7075	6
Thnsl2	151.86	85.5725	51.135	72.9725	81.71	90.4375	4
Scarf2	3.69	4.2075	29.0725	25.5225	20.6825	17.3425	6
Lrrc24	28.3125	20.305	16.0525	18.54	19.5125	21.1875	4
Fhl2	6.5575	10.5475	52.9075	39.12	31.13	24.4075	1
Tmem132a	4.1725	7.115	25.3775	18.4125	17.56	12.38	1
Cubn	30.5675	20.07	7.6075	11.3125	13.2675	16.3025	4
Eno2	0.785	2.545	7.2875	6.2975	5.2625	5.0025	1
Kcnj1	59.39	40.9725	24.7075	50.075	61.9825	64.86	5
Colgalt1	13.235	21.525	50.045	42.2725	37.625	32.785	1
Vwa8	79.3075	47.2475	33.8	47.6925	47.3625	52.885	4
Me1	218.945	125.772	71.21	105.418	116.805	141.197	4
Gpihbp1	11.72	14.415	60.8	30.2975	23.585	20.605	1
Hmga1	18.88	24.7925	70.64	33.1975	27.71	28.235	1
Pmepa1	8.325	15.2975	41.09	27.925	25.3	19.04	1
Grhpr	204.965	129.45	77.08	104.207	116.272	137.775	4
Slc26a4	24.625	12.625	8.825	17.385	21.9375	26.46	5
Cyp2d26	47.935	25.5025	8.0475	20.9425	25.2325	31.5525	4
Ivd	256.072	127.688	78.88	130.38	151.322	157.435	5
Ngf	1.2525	2.22	16.6175	10.515	7.9175	7.58	1
Zmynd15	3.3075	7.7475	23.57	19.885	19.475	15.82	6
Fam114a1	1.57	2.7925	9.36	8.415	7.8525	6.65	6
Cryl1	215.143	165.345	86.415	122.665	125.522	143.553	4
Col5a1	0.805	2.1525	10.5875	7.0275	7.13	5.34	1
Gm17171	0	0.15	2.6025	3.74	2.9075	1.1525	6
Adam12	0.2225	0.9425	3.095	2.74	2.5475	2.1075	6
Peli2	9.8025	6.2825	5.3475	7.3225	7.2625	8.6475	5
Inpp5d	1.38	1.8875	8.92	7.5975	8.5575	7.72	6
Mical1	1.5325	2.725	14.965	10.7425	10.5025	9.54	1
Entpd5	130.95	86.0175	41.1825	66.4325	72.6375	82.895	4
Nradd	2.695	3.54	19.4725	15.205	12.41	9.1675	1
Rps27a	424.983	761.183	1083.81	983.585	728.845	645.337	1
Aldh8a1	169.393	95.38	41.5175	69.6175	81.1825	87.8375	4
Stra6	0.84	2.3375	25.9225	18.02	18.9625	16.0975	6
Egr1	4.3425	8.9475	26.365	19.3725	17.63	31.4925	6
Ncf4	1	3.01	12.93	11.5675	14.61	11.4675	6
Slc22a12	1099.28	642.357	316.082	473.262	529.855	584.37	4
Slc9a2	10.5625	7.305	5.675	7.8575	7.705	8.505	5
Rela	14.0075	28.8	48.8675	30.205	27.64	27.02	3
Leprot	26.22	39.38	83.3775	70.24	58.405	52.1875	1
Twf2	9	11.565	30	24.4625	25.11	21.3725	6
Cpne7	0.9075	0.625	6.385	5.685	5.035	4.325	6
Was	0.3225	0.91	3.9275	3.7125	4.7375	4.0775	6
Plscr3	11.9325	23.175	61.055	41.655	32.13	25.7525	1
Homer3	4.2275	6.15	18.5825	14.0775	13.96	11.8975	1
Chpt1	677.317	414.99	184.773	310.248	329.462	391.29	4
Timeless	1.97	4.3125	11.5225	8.8175	8.975	7.88	1
Dnaaf3	0.3475	0.805	4.285	4.03	3.4625	2.9025	6
Ltbp2	0.1525	0.33	8.61	6.8025	9.7575	7.31	6
Hibadh	292.072	161.252	114.547	169.225	175.89	192.343	5
Phyh	376.842	246.12	140.06	222.4	221.752	264.135	4
Ear2	0.2925	0.42	16.73	28.085	18.6525	18.6475	6
Myd88	9.6875	17.1625	29.3	23.975	21.6625	18.97	1
Tifab	0.4875	1.0175	6.04	5.39	5.7525	4.8325	6
Ptma	494.69	835.278	1432.3	1249.42	1023.77	862.545	1
Acad8	44.2075	25.655	24.3325	31.5575	33.1775	35.61	5
Tapbpl	5.43	11.5825	17.675	13.1725	12.46	11.6075	1
Nes	3.0375	4.4025	16.5975	10.77	13.4125	14.4375	6
Lck	0.4675	1.06	5.1975	5.7125	5.85	6.4525	6
Map7d1	10.535	21.265	51.505	35.085	33.2975	29.855	1
Tln2	29.6	15.7575	10.71	18.11	21.4075	24.5125	5
Cx3cl1	20.7225	37.35	94.5675	66.7075	60.5475	53.99	1
Fstl1	7.29	16.945	54.9975	48.0425	45.245	32.1825	1
Stx1a	0.7	1.2275	5.815	4.6525	4.6825	3.9225	6
D630045J12Rik	13.3	11.3875	8.26	8.4575	9.295	9.4875	4
Acsl1	55.1625	46.8925	21.85	25.5475	29.16	45.2875	4
Nid1	3.16	4.0075	22.79	18.4575	16.2725	14.1275	1
Paqr9	15.395	9.64	4.435	6.3075	8.0325	9.2975	4
Col4a2	20.945	39.2425	111.005	66.425	68.38	47.9375	1
Smim24	133.327	78.06	64.05	88.965	84.915	84.36	5
C5ar1	0.18	1.625	3.68	2.7175	3.9925	3.44	6
Dnaja3	49.675	42.2625	29.77	35.595	38.2575	41.305	4
Slc34a3	25.9875	13.145	4.6325	7.555	10.3475	12.455	4
Psd3	0.7975	2.365	4.6125	4.02	3.2125	2.475	1
Slc25a34	14.2625	8.9725	6.025	7.675	8.01	9.34	4
Arl6ip5	31.5525	58.0275	86.1875	78.49	65.285	58.425	1
Mcur1	44.3125	28.95	22.67	31.5325	32.3825	34.3325	5
Mipep	18.1925	12.0625	10.615	12.0975	13.1225	13.2	5
Birc2	9.8075	15.685	36.2275	35.96	29.5075	23.62	1
Dennd2a	0.675	1.0975	4.8975	3.9075	3.82	2.8975	1
Pitpnm1	7.94	13.9575	35.09	25.85	23.6825	21.595	1
Mgam	29.74	24.075	9.255	13.4075	14.8425	17.1775	4
Bcl2a1d	0.5625	1.8325	11.405	12.64	12.95	11.1075	6
Lrrc3	4.185	3.2375	2.4575	3.15	3.19	4.4525	5
Cd53	0.9425	2.44	13.7775	15.8525	15.755	12.77	6
Mul1	23.7675	17.8675	13.695	13.6225	15.8925	16.4625	4
Nfkb1	9.94	22.23	40.2325	34.295	32.3425	28.45	1
Isg15	5.715	11.6725	41.4725	41.095	29.6825	25.625	1
Glyctk	66.81	36.3825	18.53	28.9925	35.6425	42.4775	4
Banf1	69.2275	136.97	168.498	133.72	112.782	95.915	3
Cerk	3.2825	5.12	13.4925	10.1075	10.8725	10.0825	6
Cpne4	2.16	1.71	0.465	0.75	1.0775	1.195	4
Gm13262	1.34	0.45	0.3675	1.205	1.405	1.4	5
Slc47a1	248.255	125.345	98.4625	139.583	141.308	151.762	5
Grrp1	2.7075	4.925	17.19	13.61	12.24	11.3675	1
Clec4a3	0.3575	0.9725	10.7925	11.06	12.47	7.0825	6
Gnai2	75.675	141.305	245.545	174.657	162.355	141.692	1
Bmp7	13.1375	11.105	7.025	8.8525	9.58	11.565	4
Ggt7	0.6425	1.0075	4.4975	2.7375	2.2475	1.885	1
Arhgap25	0.59	0.645	4.24	4.2175	5.07	4.68	6
Reps2	5.755	4.4825	2.2575	4.385	4.5925	5.04	5
Eef1g	137.458	230.982	305.413	247.942	226.56	197.678	3
Egflam	0.8725	0.935	6.4525	6.42	5.075	4.2675	6
Adgra1	0.045	0.3775	3.3225	1.7825	2.4025	1.8125	1
Clybl	88.9225	63.2075	42.8775	52.5475	55.4275	58.4975	4
Svip	18.1125	16.325	9.2775	9.155	10.52	10.6475	4
Ikbke	1.8925	3.07	9.59	8.6	11.1525	9.235	6
Znrf1	19.6525	32.145	62.3725	44.0175	41.1075	36.85	1
Cox7a1	56.835	30.4675	22.8475	45.7925	45.145	42.1625	5
Cygb	2.4075	4.8725	39.1	33.405	29.33	26.835	6
Rnase6	0.6375	0.8775	7.56	9.615	6.8675	6.2525	6
Plek	0.3675	1.4175	4.49	4.7575	5.76	4.59	6
Pdzd2	7.6125	4.29	2.3025	2.995	3.48	4.7975	4
Gjb2	39.9575	25.0675	16.945	16.5425	21.3925	22.825	4
Spry1	5.3375	7.9025	23.8325	18.355	13.42	14.0175	1
Pyroxd2	53.8275	33.11	20.9775	24.95	29.735	33.5425	4
2610524H06Rik	4.4	7.54	18.9725	16.2875	12.545	9.99	1
Colec12	2.1675	2.36	22.0425	22.27	18.7425	13.2175	6
Fam81a	7.6475	4.2625	4.3475	6.31	7.4075	7.815	5
Mettl7a1	271.837	146.037	98.0575	129.002	162.062	186.868	5
Rpl3l	3.1075	1.5025	0.865	1.105	1.3175	1.5575	4
Cnnm4	3.1625	2.8375	2.0475	1.905	2.6175	3.025	4
Apobec1	2.645	7.4425	19.975	17.665	23.1025	17.61	6
Akr1a1	1458.72	1110.71	818.717	978.643	996.78	1056.75	4
Rab31	3.2475	5.31	17.9475	14.345	15.0525	11.8225	6
Lbp	1.3825	3.45	19.23	12.87	11.91	10.3225	1
Milr1	0.5525	1.465	5.5125	4.46	5.18	3.205	6
Pik3r5	0.1625	0.4325	3.35	3.125	4.9675	3.145	6
Gstk1	63.355	36.755	30.04	40.44	40.52	46.255	5
Cobll1	29.37	21.6775	13.585	20.92	22.3375	27.5475	5
Cybb	0.73	1.42	7.6725	8.065	9.1175	7.825	6
Fbn1	0.745	1.7175	8.91	6.4125	7.235	5.19	6
Slc22a5	85.4475	55.54	36.535	48.24	51.955	59.8925	4
Ces2g	2.1225	1.8075	1.11	1.47	1.975	2.48	5
Abhd6	11.24	9.5775	6.02	8.09	10.3075	12.1725	5
Klk1b5	2.055	0.9025	0.53	1.38	1.8725	1.9575	5
Numbl	1.1525	1.9375	8.275	6.1875	6.18	5.43	1
Crebl2	13.07	10.0625	8.46	10.925	10.71	12.2875	5
Smad1	3.4875	6.62	12.7825	9.5925	8.7925	7.79	1
Smtnl2	12.31	29.78	46.5075	31.695	25.3175	20.5425	3
Slc11a1	0.925	2.14	9.5875	10.3	17.825	12.645	6
Tmem98	4.85	11.9575	38.42	30.77	27.845	23.545	1
Il2rg	1.395	2.1125	12.8375	12.715	14.75	14.1	6
Epsti1	1.155	2.205	12.0525	13.2325	11.665	9.995	6
Plppr3	1.9425	2.3	12.1475	11.4275	9.3	7.215	6
Serpinh1	37.995	77.3425	177.382	123.168	150.275	108.588	1
Adamts10	5.0425	4.445	26.1125	25.9475	25.2325	22.8075	6
Gm10288	93.78	165.645	351.07	218.952	188.255	124.793	1
Slc25a16	34.4925	25.1325	16.895	25.3	22.8875	25.8325	4
Ganc	12.7925	7.895	6.9325	9.3825	10.085	10.3875	5
Ppt2	110.83	59.7825	54.5675	66.765	71.93	78.11	5
Cxcl14	5.4125	6.6875	56.165	46.95	34.3725	29.185	1
Atp5b	2479.42	1968.8	1126.91	1491.94	1685.46	1776.09	4
Pcdhgc4	6.3125	10.95	40.175	29.8175	22.2275	19.415	1
Fam49b	5.445	10.54	22.525	22.5675	21.175	16.745	6
Slc2a12	2.73	1.76	0.835	1.11	1.2825	1.71	4
Chpf	7.585	8.8775	31.1375	23.965	19.1625	14.9475	1
Fech	43.0425	32.6175	21.3775	26.25	27.805	31.8575	4
Rnase4	3.745	7.665	30.62	33.6325	27.39	26.3925	6
Ptprc	1.155	2.3025	11.4075	13.2325	14.915	12.7375	6
Slc38a3	24.07	27.2825	11.1425	12.2075	15.42	15.5625	4
Rtp4	3.74	5.53	25.5175	28.69	22.705	19.9625	6
Prmt1	52.6075	80.0475	135.042	105.653	94.255	85.1	1
Cpt1a	110.955	55.45	49.5825	64.0975	69.755	84.635	5
Irf7	8.3625	12.2925	47.06	43.855	40.6625	36.67	6
Vwce	6.0775	3.2575	1.995	2.8075	2.8725	3.605	4
Coasy	170.78	89.1375	61.685	92.4325	97.95	107.073	5
Gm3716	5.425	3.605	1.5025	1.93	2.4825	2.3725	4
Lrmp	0.5925	1.1925	8.3675	7.8725	8.78	7.0525	6
Slc13a2	22.9425	18.6475	11.4825	12.5425	15.0675	16.3225	4
Dbt	30.235	23.7725	13.105	20.605	20.1975	21.71	4
Aldh1l1	197.727	136.847	85.5025	118.567	125.435	136.19	4
Csf2ra	5.05	10.23	29.7475	26.715	29.7525	24.835	6
A230050P20Rik	6.935	12.18	39.1825	31.1	29.015	24.32	1
Hadh	309.572	183.202	140.018	200.123	198.13	225.423	5
Lrpap1	381.075	221.46	169.505	225.933	244.345	253.98	5
Rsrp1	160.03	148.66	371.275	372.705	279.447	219.315	1
Npdc1	31.6575	62.4	142.213	95.0025	81.4475	65.2575	1
Psme1	60.84	120.065	210.127	178.583	148.54	127.812	1
Etfb	734.58	540.705	396.43	496.535	505.895	535.418	4
Sh3bp1	3.7975	4.6875	14.2875	12.7075	12.8325	12.9125	6
Obsl1	1.2825	2.45	11.535	9.49	9.8675	7.7725	6
Itgax	0.585	1.2825	8.5	9.7125	10.995	11.35	6
Mex3a	0.3975	1.2975	3.955	2.805	2.8175	1.9525	1
Inpp5j	15.6325	12.065	8.765	10.4225	13.8175	13.24	5
Ptgr2	52.515	38.2875	22.9475	30.235	33.34	38.6525	4
Hpgds	0.33	1.6875	4.4075	4.01	4.8625	3.4475	6
Uba7	8.1375	8.775	49.9775	44.655	43.645	34.59	6
Bmyc	5.83	9.1175	22.6225	17.87	15.3875	13.4275	1
Kcnj15	158.618	92.4575	37.6175	55.7275	65.48	89.605	4
Adamts16	0.86	2.755	8.7	6.9825	5.155	2.34	1
Fdx1	110.453	69.1175	61.9425	94.8675	79.7475	78.95	5
Acat2	47.855	53.045	25.06	32.6425	33.8025	38.04	4
Mlycd	48.1825	26.6875	25.6625	30.8475	31.1875	32.4125	5
Gcsh	73.8125	43.77	32.4375	47.285	52.0425	53.135	5
H2-K1	172.798	307.342	858.6	748.918	713.293	637.88	6
Slc22a2	202.475	127.647	62.7775	97.0625	105.295	113.885	4
Mtfr1	47.84	29.8225	18.3875	24.89	25.305	30.06	4
Mpc2	404.02	233.343	224.678	332.423	323.25	313.24	5
Slc16a9	43.675	26.5975	13.95	25.665	28.6925	33.42	5
Tmem116	53.005	43.315	27.905	35.595	35.5125	35.255	4
Scara3	0.145	0.56	3.885	3.3875	3.205	2.445	6
Snrpn	11.6425	8.625	7.315	8.0025	7.7625	9.025	4
Acsbg1	0.17	0.5175	4.1775	2.6925	2.86	2.535	1
2026-03-06	31.5525	20.9375	17.065	22.775	21.2875	25.11	5
Phb	198.938	155.45	92.835	110.465	125.685	133.743	4
Ankrd13c	89.7125	65.52	33.57	46.725	53.83	59.1825	4
Dact3	0.655	1.2975	6.615	4.7975	4.6625	3.6575	1
Map4k4	10.095	14.5	32.5275	25.6025	26.6375	23.9475	1
Apoo	90.81	64.5575	33.5225	55.52	57.4975	67.085	4
Tcea3	59.965	43.53	25.8575	31.615	31.185	36.2725	4
Irf8	6.08	7.5875	20.6875	19.5125	22.6575	22.6425	6
Lhx1	6.7575	3.47	1.405	1.8175	3.36	4.545	4
Tcaim	15.1875	10.2025	6.1375	8.9075	9.2325	10.63	4
1810011H11Rik	0.3975	1.47	6.635	3.8525	4.4875	3.355	1
Fyn	2.77	3.945	12.4725	12.2025	12.545	10.5475	6
Acnat1	11.0425	11.2975	4.2925	4.065	5.7075	5.545	4
Gm15883	9.0075	4.3325	2.0675	3.4575	3.6925	4.62	4
Osbpl6	25.7025	17.52	10.78	12.8375	12.96	15.9	4
Hsd17b7	4.7575	4.85	2.99	4.05	3.8225	4.14	4
Islr	1.53	1.5475	12.335	13.805	11.92	10.1775	6
Hmgcl	108.065	54.35	39.585	50.0425	62.815	72.455	5
Slc16a13	32.8575	22.8425	15.0075	18.1075	22.06	24.425	4
Sash3	0.245	0.64	4.545	4.6375	4.745	4.515	6
Phc2	20.5725	29.2175	59.9325	41.7025	38.8025	36.93	1
Snhg1	25.34	36.7375	66.5375	56.0325	43.6325	36.4475	1
Lamc1	6.705	9.6875	31.025	28.3825	21.735	19.1975	1
Rab11fip3	168.053	128.945	75.365	75.455	82.2475	91.6775	4
Gatb	42.9125	30.97	19.425	23.04	26.0125	27.395	4
Lama2	1.79	1.035	8.8775	9.9725	7.5225	5.88	6
Smoc2	2.85	4.75	37.53	50.1	44.21	43.36	6
Fgd2	2.355	2.8625	19.765	16.935	20.6375	15.525	6
Serpinb6a	17.4675	37.7325	78.455	67.06	58.3725	50.3525	1
Lpcat1	1.6075	2.0325	8.8175	8.96	8.085	7.6075	6
Parvg	0.405	1.3525	4.68	3.35	4.0325	3.4825	6
Plcb1	2.9325	2.6825	1.82	2.39	2.3875	2.9925	4
Pik3cd	0.8325	1.23	7.9725	6.8925	8.845	6.3975	6
Zfas1	27.0575	44.64	99.775	82.8575	60.415	46.11	1
Selenbp1	387.71	224.995	111.53	186.243	202.43	244.18	4
Col16a1	7.0425	10.9725	39.0275	30.1475	25.225	17.7	1
Syde2	3.965	3.0975	2.2825	3.0775	2.7025	3.55	4
C1s1	4.8875	5.2475	45.93	47.1175	40.4075	36.0025	6
Sox6	6.9375	5.735	3.1925	4.2025	4.535	5.4025	4
CT025566.1	1.8625	1.1325	1.125	1.425	1.715	1.65	5
Clec7a	0.53	1.045	8.41	11.725	14.1425	13.4025	6
Ccdc80	1.16	1.875	17.615	23.275	22.1175	13.825	6
Fahd2a	75.685	51.7675	42.215	53.475	52.7075	57.2675	5
Maged2	8.185	16.6525	34.68	29.015	23.695	19.3875	1
Itfg1	50.3075	36.675	28.0275	36.3575	35.9675	38.0825	4
Vsir	1.2875	1.345	11.0825	10.5425	13.4475	10.4925	6
AC153887.2	2.49	1.975	1.0525	1.4975	1.6325	1.76	4
Nxn	4.585	5.9725	16.3725	12.7775	12.3425	10.745	1
Htra3	0.445	0.58	9.0375	6.5725	6.0625	4.9375	1
Pex7	45.1375	32.345	27.565	33.855	32.645	34.7275	5
Tpm1	55.7775	108.278	277.65	227.317	225.088	162.56	1
Armcx3	4.0825	6.575	15.4125	14.94	12.6375	11.5275	6
Cyp4a31	124.89	96.195	38.5575	55.2625	67.215	75.5825	4
Shmt2	129.972	68.7925	46.2425	68.745	76.265	86.485	5
Egr2	0.165	0.87	4.895	3.335	3.2675	3.8525	6
Dnajc6	4.4875	2.5075	1.0775	1.92	2.3475	2.905	4
Xylb	215.393	131.74	59.2925	84.19	105.88	128.312	4
Mfap3l	16.665	12.095	5.505	9.9375	10.4725	11.67	4
Ifnar2	18.5675	30.6075	60	55.01	44.455	43.4875	1
Ngly1	19.815	16.7225	10.7625	12.8125	14.8075	15.54	4
Glipr1	1.1625	3.2525	9.6375	11.535	12.0325	10.7425	6
Gm9794	168.287	194.697	393.665	299.495	279.64	234.732	1
Ptk7	2.255	3.1625	13.375	11.1375	10.2275	8.7325	6
Lama5	37.4325	51.135	177.35	119.343	100.397	83.4425	1
Mttp	5.155	5.1925	2.5425	2.9775	3.1025	3.5525	4
Cd37	0.8425	1.2175	8.6225	9.125	10.1875	10.2425	6
Tmem45a	0.4475	2.015	8.08	5.6075	4.56	3.0275	1
Plbd1	3.51	4.19	27.1575	27.295	29.6	28.1025	6
Satb2	3.7175	2.6625	1.7625	2.1525	2.7325	2.595	4
Sp140	0.9525	1.8925	8.2325	9.215	8.75	8.085	6
Zfp750	1.905	1.6525	1.12	1.265	1.5925	1.975	4
Uqcrfs1	313.322	212.738	144.25	220.825	214.895	222.373	4
Tmie	6.6275	4.045	3.9375	5.3175	5.815	5.7975	5
Car12	55.48	43.56	19.3875	34.8625	40.855	44.5975	4
Rhno1	8.26	15.2025	25.195	18.4475	16.4775	13.2575	1
Ank2	2.2675	1.1975	1.26	2.1975	2.36	2.3575	5
Ephx2	208.882	143.015	82.9325	117.328	120.895	138.113	4
Lgals9	4.47	4.8825	26.525	22.4025	23.8375	21.065	6
Capns1	185.238	332.85	443.345	331.85	306.26	271.772	3
Acad10	42.0825	30.5225	19.19	23.4275	25.0975	28.2925	4
Mtmr10	8.44	5.8875	5.1675	6.66	6.545	7.505	5
Gjb1	29.3225	27.815	15.635	18.255	18.395	22.28	4
Inf2	2.07	2.925	14.555	10.715	12.0925	11.19	6
Mdfi	0.865	1.945	11.385	7.2825	6.2075	4.4325	1
Nr0b2	2.4175	1.1125	0.5925	1.3825	1.8375	1.8475	5
Tmem189	144.78	89.56	75.4475	93.84	98.3875	94.6425	5
Inha	1.135	1.435	9.1625	7.385	6.2175	4.8175	1
Ifi30	47.0175	72.755	117.78	108.957	109.293	91.6575	1
Gpsm3	3.7575	4.8925	31.9	24.92	22.0825	16.9975	1
Igsf8	10.105	19.285	44.6675	29.9575	26.92	23.435	1
Lrpprc	25.5525	24.1725	15.815	18.2825	17.935	19.9875	4
Veph1	7.01	6.8775	4.0175	5.6675	6.4025	6.18	4
Flvcr2	4.245	4.76	1.9525	2.3875	2.72	3.0675	4
Tango2	73.4	43.805	36.7625	41.2725	48.3375	49.4225	5
Iigp1	2.9075	5.365	14.33	21	17.7675	11.78	6
1500009L16Rik	0.64	1.9075	10.355	8.11	6.4325	4.4875	1
Slamf8	0.3125	0.36	4.7	6.155	7.3175	7.065	6
Ager	1.6025	1.4075	9.2375	8.03	6.4975	5.61	6
Acot3	8.625	8.82	2.75	4.205	5.6725	6.8025	4
S100a16	56.925	84.67	176.835	129.338	111.537	93.5825	1
Cchcr1	5.89	9.6475	19.255	14.61	13.295	11.87	1
Acad11	73.1675	59.4125	24.6925	35.595	40.6125	51.8775	4
F2r	5.9825	9.895	57.395	31.5975	25.4125	21.7625	1
Zc2hc1c	2.5425	1.535	1.3275	1.8525	1.9625	2.21	5
Cox7a2	496.207	423.397	284.215	391.805	380.668	371.062	4
Aifm1	100.98	75.7675	48.44	64.52	68.6875	71.7575	4
Glb1l2	42.0775	32.8325	17.4175	29.19	29.405	31.145	4
0610005C13Rik	167.04	130.265	57.1725	92.7875	99.1375	114.522	4
Lcp2	0.3425	0.8675	3.9775	4.5775	5.85	4.0975	6
AC154176.1	71.22	110.623	211.093	145.515	134.705	121.77	1
Ecscr	5.03	6.74	36.6575	23.3225	22.235	18.1475	1
Snrpg	45.37	53.03	132.68	90.8175	84.865	72.095	1
Tubb4a	0.24	0.6475	3.1275	2.6325	1.8325	1.3975	1
Esrrb	6.8725	3.35	2.265	3.8775	4.79	5.0725	5
Myo1g	0.5875	1.415	7.2625	7.2975	7.725	7.1175	6
Ddah1	79.61	65.5275	25.33	31.7475	39.9775	46.1075	4
Pknox2	0.4425	1.1675	4.14	3.8225	4.0625	3.14	6
Agrn	43.34	68.1575	180.847	144.042	129.59	105.405	1
Aldh3a2	86.745	61.415	45.77	51.76	55.9275	60.1775	4
Echdc3	26.0675	14.5675	14.3225	17.1425	17.6425	17.9075	5
Sephs2	164.282	144.89	70.635	82.3025	93.455	104.32	4
Trak2	23.445	18.71	14.2775	16.6375	17.835	20.705	4
H2afz	106.882	210.64	232.252	202.968	173.315	154.167	3
Rpl31	278.725	416.215	606.335	545.972	430.81	377.053	1
Sema4g	19.86	11.725	9.1875	10.1525	9.7775	12.015	4
Calu	28.36	40.925	74.63	61.605	57.2175	51.53	1
Ghitm	268.438	242.88	129.882	154.27	166.208	191.132	4
Sod2	78.68	53.02	35.6325	55.615	54.4975	59.46	5
1700017B05Rik	4.8425	9.6125	21.57	11.81	10.6475	8.075	1
C3ar1	0.2375	0.7525	5.4775	5.905	7.765	4.36	6
Ramp3	12.7925	11.9175	39.635	31.445	31.3375	30.9575	6
Gramd1a	15.07	22	58.5475	42.375	40.3525	33.505	1
St6gal1	4.705	10.6225	38.0425	32.005	24.15	19.41	1
Xaf1	5.0475	5.65	26.7075	28.8075	23.66	20.7175	6
Tmem64	26.395	15.2225	9.5425	15.7175	18.245	21.83	5
Slc39a5	21.145	18.3725	9.73	12.275	11.2325	10.6775	4
Dync1i2	27.3075	52.5775	72.0575	67.545	52.32	43.1775	1
Gfm1	70.0575	43.33	31.5675	46.32	45.26	48.4775	5
Sema4c	2.1425	2.1775	13.4025	8.93	9.015	7.3875	1
Sdhb	369.098	236.673	179.048	253.782	248.722	256.1	5
Vnn1	48.62	42.33	14.5125	19.165	22.3125	29.8475	4
Oas1g	1.3	1.8425	12.4775	10.53	9.8025	7.9125	6
Osbp2	14.3975	7.03	3.215	3.7975	4.2325	6.89	4
Snrpe	77.355	132.195	181.47	174.188	121.685	101.927	3
Atp1a1	1198.7	979.128	729.6	931.74	990.668	1042.12	4
Farp2	3.7225	3.4875	2.0925	2.52	2.78	3.0675	4
Nsun3	4.3725	3.6825	2.73	3.0375	3.475	3.41	4
Snrnp70	144.195	138.555	345.428	278.207	253.375	224.303	1
2026-09-08	4.87	7.955	18.9775	16.035	15.585	14.71	6
Sfxn1	72.4725	67.6575	37.29	44.195	44.61	50.24	4
Gbp5	0.785	2.6625	6.1675	5.6	5.04	3.6575	1
Agpat4	1.5225	3.12	12.63	10.16	8.0125	7.2975	1
Atp6v1a	112.01	86.8675	58.8675	85.88	81.7675	87.78	4
Fgl2	0.595	0.655	6.925	10.27	9.9025	8.1525	6
Pnpo	44.155	29.88	26.3225	32.39	33.6375	34.9775	5
Hic1	0.8575	1.525	6.5875	4.27	3.8225	3.55	1
Cisd1	266.51	188.877	129.322	179.118	173.28	178.132	4
Pcyt2	212.268	142.132	109.22	137.18	168.915	156.105	5
Eef1b2	301.793	564.395	777.72	607.795	481.288	416.702	3
Dld	113.312	84.4125	61.4725	90.7925	82.335	89.79	5
Pctp	19.2725	15.865	11.7	12.74	13.66	14.795	4
Impdh1	2.94	4.1375	11.25	7.8075	6.2325	6.1325	1
Folr1	434.267	298.59	230.407	247.377	235.935	268.293	4
Rpl15-ps3	254.67	384.435	541.222	407.967	396.26	332.065	3
Lat2	1.6975	3.9125	17.3425	14.9875	16.895	13.945	6
Slc1a1	69.7425	55.5975	28.5175	35.595	38.2175	40.92	4
Samhd1	8.485	10.005	27.57	30.625	32.385	28.2075	6
H2-Q7	18.1175	10.9	66.075	74.2725	83.115	86.305	6
Fxyd6	3.435	3.3375	22.385	20.11	16.74	12.78	6
Cnpy4	4.625	8.3925	18.16	16.07	12.93	11.72	1
Mlec	155.245	119.692	78.995	86.94	93.3975	109.418	4
Mrpl52	123.015	241.942	300.83	227.65	197.44	165.148	3
Ramp2	10.505	14.2525	42.0025	38.92	33.975	28.935	6
Serpinb6b	2.86	7.1275	18.06	16.505	18.6925	17.13	6
Rpl23	385.973	788.558	1032.92	843.895	650.433	548.39	3
Ppargc1b	2.8775	2.1925	0.9225	1.0075	1.2825	1.6975	4
Epm2a	4.5775	2.5325	2.96	3.645	3.2425	3.855	5
Hoxd11	0.845	1.325	6.3875	6.2025	5.8125	4.2025	6
Rps8	419.91	911.938	1303.49	1149.58	855.263	707.665	3
Idh3b	216.89	149.33	98.5525	132.678	151.985	163.62	4
AI413582	16.2075	24.6925	48.4525	36.73	34.5775	27.485	1
Cox15	18.29	10.4925	8.2725	10.84	13.265	14.9025	5
Gm42522	2.865	2.99	13.1275	10.2675	5.34	4.675	1
Atp6v1g3	31.735	25.16	18.4175	32.865	36.4975	38.4525	5
Stard7	55.2875	39.365	24.925	32.9575	37.6625	43.6775	4
Rab13	7.65	15.8525	35.05	29.04	23.36	19.16	1
Grn	73.8725	158.8	244.025	180.675	166.635	141.808	3
Tra2a	17.2475	31.6	62.13	58.595	49.605	43.07	1
Bphl	278.967	145.49	104.778	150.463	158.055	167.512	5
Gm11789	7.7	3.7075	3.1525	4.775	5.62	6.785	5
Cd83	1.07	0.91	9.555	9.4325	8.535	8.1975	6
Aifm3	17.42	8.7925	7.805	8.925	9.11	9.71	4
Cttnbp2nl	3.3575	6.1175	12.43	10.2175	10.53	9.4775	1
Gm15823	5.3875	2.53	1.7575	2.955	3.9325	3.3175	5
Agxt2	54.045	32.1325	20.545	32.805	32.7	33.95	4
AU020206	2.135	2.8975	14.8275	16.6925	17.135	16.0725	6
Tlr1	0.3925	0.8225	4.6	4.46	6.615	3.665	6
Parp14	1.925	4.5125	10.5525	10.35	9.16	8.525	6
AC174082.2	0.5725	2.115	5.765	4.475	2.7075	1.2125	1
Oasl2	4.815	6.1975	34.84	33.7075	33.4275	27.99	6
Rerg	0.795	1.2525	8.97	10.6575	8.4125	6.05	6
Tpk1	40.4225	20.935	13.4825	21	23.055	25.505	5
Ncoa1	5.8075	6.5275	3.43	4.165	4.97	6.0175	4
Itga9	1.0025	1.5425	5.56	4.355	4.9275	4.2625	6
Car3	46.8825	27.4725	7.8925	13.9775	17.53	102.395	5
Mcub	0.79	2.195	9.775	9.475	8.5925	7.74	6
Oxsm	10.325	6.3425	4.78	6.3425	6.8375	7.5325	5
Rpl37	278.022	460.065	834.45	629.337	518.565	417.627	1
Atp1b2	2.7125	4.1025	13.8725	12.4275	9.515	7.7925	1
Ndufaf4	32.73	24.515	19.3925	27.3875	30.025	29.695	5
Sqor	73.6925	50.7075	39.77	49.4875	50.5475	55.6225	4
Xpnpep2	2.56	2.0025	0.8675	1.7125	1.5475	1.8225	4
Krt8	74.5175	164.165	270.332	184.507	183.893	150.558	1
Foxs1	0.655	1.5025	6.205	3.33	3.3325	2.6575	1
Pik3cb	5.4825	5.09	3.615	4.1025	4.605	5.4525	4
Tnfrsf1b	0.83	2.115	9.5375	8.5875	10.9775	9.935	6
F13b	42.55	21.9075	9.27	20.005	20.9025	25.485	4
Agmat	2.3675	1.845	1.3875	1.85	1.7475	1.825	4
Hsd3b3	45.695	37.075	13.29	27.04	32.0275	36.115	4
Dbn1	9.4025	11.2875	29.435	24.8325	25.41	19.755	6
Rita1	10.685	6.7925	5.995	6.2775	7.4475	8.445	5
4833439L19Rik	288.78	161.67	76.51	127.088	156.863	197.252	4
Gm33023	4.0975	2.2825	1.6675	1.8275	2.42	3.0175	4
Rnf213	9.5125	14.165	29.1925	30.385	28.805	28.0925	6
Gpr137b-ps	58.235	38.7575	27.245	31.695	35.775	35.995	4
Gng11	12.5125	15.0425	58.475	46.04	34.405	29.335	1
Rps12l1	0	0	164	0	0.1925	4.79	1
Mkln1os	1.675	1.1575	0.61	1.135	1.3075	1.495	5
Mis18a	2.515	4.1775	9.85	8.235	6.2775	5.575	1
Hspd1	276.92	181.63	119.743	172.792	170.498	180.132	4
Pxdn	5.365	6.1825	22.4675	17.5025	17.225	13.8675	1
mt-Nd6	6188.84	6415.24	2250.39	3366.47	3905.91	4074.94	4
Tcf21	9.3925	8.2375	64.785	80.6125	56.035	48.825	6
Selenoh	19.585	45.185	62.3625	48.205	37.365	31.6325	3
Wscd2	2.245	1.235	1.2375	2.6525	3.235	3.835	5
Pycard	14.705	28.81	65.4025	60.93	51.3825	39.6625	1
Pdp2	12.425	7.6325	4.815	6.335	6.635	8.4925	4
Gpr137b	57.5125	39.97	23.365	28.5325	36.655	37.3425	4
Cat	356.355	213.275	108.665	170.71	201.1	238.61	4
4833413G10Rik	5.0875	2.6825	2.6025	3.8375	3.795	4.6675	5
Lrfn4	3.16	4.6875	15.5825	12.175	10.1325	8.1225	1
1810059H22Rik	26.56	13.575	12.465	19.1575	18.0275	18.3875	5
Itgb7	0.625	0.93	5.6525	5.43	5.755	7.5925	6
Hnrnpa0	41.88	61.6525	111.228	90.05	70.3375	63.09	1
Cluh	50.7375	43.135	25.855	26.1075	31.985	34.6525	4
Rps9	546.727	973.683	1649.13	1293.71	1092.13	919.54	1
Meis3	1.3025	1.2775	12.975	10.1	9.6975	8.34	6
Mccc2	60.12	33.4275	29.1125	39.94	42.485	40.8475	5
Gm12918	283.517	206.518	894.755	608.273	517.082	411.78	1
Rcc2	9.8425	20.5025	33.455	23.225	21.6375	18.5725	1
Prkcz	50.705	41.6325	28.9725	34.4425	35.13	37.17	4
Opa1	21.85	16.8825	9.49	12.1	14.245	15.9775	4
Ccdc151	1.975	1.305	1.1175	1.55	1.4575	1.36	5
Adcy7	0.535	1.0075	6.1125	5.685	8.2225	7.035	6
Ceacam2	8.4425	7.105	2.5875	3.87	4.84	3.9675	4
Pdzd3	61.395	46.165	25.0475	29.79	33.0175	37.3725	4
Insig1	12.58	21.8675	6.97	10.0975	11.595	17.1325	2
Cyp4f18	0.4825	1.8875	10.3675	9.0775	7.88	5.48	1
Fkbp1a	79.57	138.357	184.265	121.38	118.025	100.54	3
Lpcat4	6.84	15.805	43.925	31.185	27.2075	21.26	1
Ssc5d	0.205	0.4425	3.0925	2.6275	2.4525	2.275	6
Pex10	12.125	8.875	7.98	9.3475	9.4675	10.92	5
Ppargc1a	9.0325	8.015	4.905	7.7125	8.1825	8.1325	4
Itgb1	55.6325	92.985	149.938	124.1	107.353	99.8175	1
Unc119	4.8575	6.4525	17.805	15.035	12.13	11.895	1
Zcchc24	1.13	1.5775	8.8025	7.4875	6.5825	5.9725	6
Ipcef1	2.735	1.3825	1.82	3.0925	3.2025	3.095	5
Slamf9	2.6925	5.835	24.9575	25.195	21.9325	16.2325	6
Glod5	51.7575	41.14	21.5	33.9825	36.4775	34.1	4
H1fx	1.4675	3.8	12.7625	7.9825	5.6825	3.6725	1
Tspo	199.64	269.96	438.512	339.455	286.283	248.292	1
Rps3a1	480.853	911.117	1348.06	1195.58	899.745	788.138	1
Ttc38	17.4575	17.63	10.3425	11.6725	11.655	13.355	4
Hipk2	4.4275	4.0725	1.6125	1.5025	2.305	3.205	4
Apob	39.9475	45.0825	15.8375	19.83	24.215	25.04	4
Slc16a2	56.02	36.1675	26.1475	27.185	30.9775	37.7075	4
Cd47	23.89	42.825	65.665	51.4125	41.155	37.985	3
Ints2	8.8675	7.025	3.865	4.785	5.2125	5.52	4
Abracl	44.0725	92.6425	114.537	104.612	78.7375	67.5075	3
Cldn7	28.335	59.7775	138.13	107.707	107.47	87.7075	1
Rps6-ps4	254.232	307.283	644.825	503.895	445.752	370.332	1
Rdh16	44.79	31.5875	12.4575	19.085	24.8975	31.07	4
Parp3	15.695	31.3075	44.7525	34.105	33.58	27.7175	3
Rab7b	0.4425	1.4275	4.2475	3.75	4.99	4.9025	6
Aco1	111.255	84.7725	52.1925	67.0675	73.325	81.5325	4
Eln	2.4725	1.825	15.5375	18.055	22.6475	16.655	6
Mfsd4b1	67.88	43.365	22.805	27.48	32.42	38.7525	4
Gm42937	4.95	2.85	1.1925	2.205	3.1475	4.3175	5
Dmtn	63.9125	60.7725	34.485	42.84	51.0775	50.745	4
Lzts3	51.245	37.545	25.5	31.1975	35.67	42.1425	4
Alb	2.3175	1.21	0.4225	1.3625	1.375	1.57	5
Dlec1	26.07	16.7425	11.1	14.095	16.8025	18.345	4
Mfge8	28.1025	53.385	118.06	79.4175	79.6	70.245	1
Cd36	166.325	111.245	33.44	56.295	69.62	88.5	4
Heyl	0.875	1.605	6.1825	3.88	4.0975	3.28	1
Syn2	2.5825	1.1375	1.09	1.9575	2.1625	2.6725	5
Batf	0.3325	0.8125	5.085	4.09	4.73	3.5325	6
Arhgap32	6.67	4.88	3.45	4.3925	5.205	6.0475	5
Rcn3	9.22	15.5025	97.2025	71.255	66.905	56.1325	1
Slc7a2	0.6625	0.59	4.7925	4.34	5.2875	3.69	6
Rrbp1	80.1425	130.327	201.4	148.135	156.153	137.588	1
Bzw2	12.65	24.635	37.65	32.3425	26.1675	21.585	1
Fscn1	2.725	4.4825	23.67	16.4725	13.6025	11.5425	1
Rps26	292.975	564.707	675.565	556.865	497.925	425.78	3
Gnb1	61.62	118.16	147.812	112.828	114.088	105.99	3
Nrros	1.3425	2.155	9.91	8.8825	10.49	10.305	6
Serp2	1.12	3.6775	10.335	6.2625	5.1825	3.3325	1
Naaa	5.305	6.71	30.5375	32.2325	30.41	28.835	6
Prex1	1.18	1.6	8.015	7.255	9.745	7.3225	6
Rack1	354.175	601.855	892.462	702.68	592.942	502.87	3
Nt5c	41.8825	69.3575	114.81	86.7325	77.14	60.39	1
Frem1	0.2525	0.535	4.045	4.72	2.8625	1.95	1
9630013D21Rik	6.2	2.9725	2.5525	4.43	4.0975	4.2	5
Dok3	1.8	2.96	14.915	10.3425	12.8275	8.23	1
Plekhb2	92.375	61.135	48.1375	56.365	61.59	71.475	4
Prom1	24.27	50.7275	97.5425	112.927	88.11	74.6325	6
Col6a1	2.3375	4.19	18.34	17.5525	21.155	19.1025	6
Rpl7	363.983	661.045	873.3	803.755	652.61	577.747	3
Hexa	19.915	33.795	78.6175	71.13	67.735	58.7025	6
Lactb2	153.257	78.17	41.09	73.7225	82.2975	85.82	4
A1cf	9.2	7.23	1.0325	1.43	2.4575	3.2825	4
Clec2d	18.1225	32.0225	95.0175	98.6925	79.8875	64.65	6
Dpep2	0.3275	0.9775	3.675	4.115	4.015	3.32	6
Rpl13a	1443.47	2507.7	3315.25	2712.27	2433.18	2099.98	3
Tmem43	7.905	15.135	25.43	20.2525	20.2425	19.705	1
Atp1b1	939.168	818.25	570.92	859.518	857.365	918.665	5
Nlrc5	1.6325	3.07	10.805	12.0725	13.8225	11.3525	6
Ptpn12	6.9425	13.7175	28.35	24.945	16.67	14.465	1
Aldob	3007.91	1723.88	895.462	1403.81	1509.9	1697.89	4
Acox1	328.978	202.088	91.725	143.553	168.42	212.238	4
[truncated: 1,414 more rows]
